# Supplementary material for: Unraveling the Composition of the Root-Associated Bacterial Microbiota of Phragmites australis and Typha latifolia
Source: Front Microbiol. 2018 Aug 2;9:1650. doi: 10.3389/fmicb.2018.01650 (PMC6083059; doi:10.3389/fmicb.2018.01650)
Supplement: Supplementary file 1 [file Data_Sheet_1.XLSX]

## Sheet: Worksheets INDEX
Supplementary Database 1 contains in order the following Worksheets:
“1. Experimental_design”: The design file of the experiment
“2. Dataset_OTUs”: OTU count table generated in QIIME comprising the OTUs obtained for all samples
"3a.Dataset_phyla-set1": Average phyla count generated in QIIME pruned from NTCs OTUs
"3b.Dataset_phyla-set2": Average phyla count generated in QIIME pruned from NTCs OTUs
“4. Plant_OTUs”: OTUs of “2. Dataset_OTUs” identified as related to plant mitochondrial and plastidial DNA
“5. No plant_OTUs”: OTUs of “2. Dataset_OTUs” filtered for the OTUs associable to plant mitochondrial and plastidial DNA
“6. sNCTs_OTUs”: contaminant OTUs from negative sequencing controls (sNCTs)
“7. 66K_rarefied_set1_OTUs”: OTUs of “4. No plant_OTUs” database regarding the samples included in set1, filtered for the contaminant OTUs and rarefied at 66000 reads
“8. 66K_rarefied_set2_OTUs”: OTUs of “4. No plant_OTUs” database regarding the samples included in set2, filtered for the contaminant OTUs and rarefied at 66000 reads
“9. P_set1_enriched_OTUs”: OTUs enriched in Phragmites australis rhizoplane respect to the rhizosphere for samples set1
“10. P_set2_enriched_OTUs”: OTUs enriched in Phragmites australis rhizoplane respect to the rhizosphere for samples set2
“11. T_set1_enriched_OTUs”: OTUs enriched in Typha latifolia rhizoplane respect to the rhizosphere for samples set1
“12. T_set2_enriched_OTUs”: OTUs enriched in Typha latifolia rhizoplane respect to the rhizosphere for samples set2

## Sheet: 1. Experimental_design
#SampleID	Microhabitat	Species	Description	Biological replicate	technical replicate	selection	replicate
PW1	water	Phragmites australis	waterP	1	1	1	1
PW2	water	Phragmites australis	waterP	2	1	1	1
Pr1	rhizosphere	Phragmites australis	rhizosphereP	3	1	1	1
Pr2	rhizosphere	Phragmites australis	rhizosphereP	4	1	1	1
Pr3	rhizosphere	Phragmites australis	rhizosphereP	1	1	1	1
Pr4	rhizosphere	Phragmites australis	rhizosphereP	2	1	1	1
P1a	rhizoplane	Phragmites australis	rhizoplaneP	1	1	1	na
P2a	rhizoplane	Phragmites australis	rhizoplaneP	2	1	1	na
P3a	rhizoplane	Phragmites australis	rhizoplaneP	3	1	1	na
P4a	rhizoplane	Phragmites australis	rhizoplaneP	4	1	1	na
P5a	rhizoplane	Phragmites australis	rhizoplaneP	5	1	1	na
P1b	rhizoplane	Phragmites australis	rhizoplaneP	1	2	na	1
P2b	rhizoplane	Phragmites australis	rhizoplaneP	2	2	na	1
P3b	rhizoplane	Phragmites australis	rhizoplaneP	3	2	na	1
P4b	rhizoplane	Phragmites australis	rhizoplaneP	4	2	na	1
P5b	rhizoplane	Phragmites australis	rhizoplaneP	5	2	na	1
TW3	water	Typha latifolia	waterT	1	1	1	1
TW4	water	Typha latifolia	waterT	2	1	1	1
Tr1	rhizosphere	Typha latifolia	rhizosphereT	3	1	1	1
Tr2	rhizosphere	Typha latifolia	rhizosphereT	4	1	1	1
Tr3	rhizosphere	Typha latifolia	rhizosphereT	1	1	1	1
Tr4	rhizosphere	Typha latifolia	rhizosphereT	2	1	1	1
T1a	rhizoplane	Typha latifolia	rhizoplaneT	1	1	1	na
T2a	rhizoplane	Typha latifolia	rhizoplaneT	2	1	1	na
T3a	rhizoplane	Typha latifolia	rhizoplaneT	3	1	1	na
T4a	rhizoplane	Typha latifolia	rhizoplaneT	4	1	1	na
T5a	rhizoplane	Typha latifolia	rhizoplaneT	5	1	1	na
T1b	rhizoplane	Typha latifolia	rhizoplaneT	1	2	na	1
T2b	rhizoplane	Typha latifolia	rhizoplaneT	2	2	na	1
T3b	rhizoplane	Typha latifolia	rhizoplaneT	3	2	na	1
T4b	rhizoplane	Typha latifolia	rhizoplaneT	4	2	na	1
T5b	rhizoplane	Typha latifolia	rhizoplaneT	5	2	na	1
sNTC1	control	na	control	na	1	1	1
sNTC2	control	na	control	na	1	1	1
sNTC3	control	na	control	na	1	1	1
sNTC4	control	na	control	na	1	1	1

## Sheet: 2. Dataset_OTUs
# Constructed from biom file
#OTU ID	PW1	PW2	Pr1	Pr2	Pr3	Pr4	P1a	P2a	P3a	P4a	P5a	P1b	P2b	P3b	P4b	P5b	TW3	TW4	Tr1	Tr2	Tr3	Tr4	T1a	T2a	T3a	T4a	T5a	T1b	T2b	T3b	T4b	T5b	sNTC1	sNTC2	sNTC3	sNTC4	ConsensusLineage
4479946	0	0	4	0	0	0	0	0	0	0	0	0	0	0	0	0	5	0	2	5	0	0	3	7	0	1	0	7	0	0	15	0	0	0	0	0	k__Bacteria; p__Proteobacteria; c__Betaproteobacteria; o__MND1; f__; g__; s__
145205	1	0	3	5	0	0	0	0	0	0	0	0	0	0	0	0	3	2	0	0	0	0	0	0	0	0	0	0	0	0	0	0	0	0	0	0	k__Bacteria; p__Proteobacteria; c__Deltaproteobacteria; o__Syntrophobacterales; f__Syntrophaceae; g__Syntrophus; s__
4479944	4	8	64	108	77	148	774	195	132	316	743	696	347	233	424	126	51	83	125	168	245	74	431	282	39	366	292	720	213	18	365	620	0	0	0	1	k__Bacteria; p__Actinobacteria; c__MB-A2-108; o__0319-7L14; f__; g__; s__
339039	0	0	2	1	0	1	0	0	0	0	0	0	0	0	0	0	1	0	10	15	7	2	8	0	0	0	0	0	0	1	0	0	0	0	0	0	k__Bacteria; p__Proteobacteria; c__Alphaproteobacteria; o__Rhodospirillales; f__Rhodospirillaceae; g__; s__
4479940	0	0	2	0	0	0	0	0	0	0	5	2	0	3	5	0	0	0	0	0	0	0	6	0	0	0	0	0	0	0	0	0	0	0	0	0	k__Bacteria; p__Proteobacteria; c__Gammaproteobacteria; o__Legionellales; f__Coxiellaceae; g__; s__
4307314	0	0	0	0	0	0	0	0	0	0	0	0	0	0	0	0	0	1	1	0	0	0	1	0	0	0	1	0	0	0	0	0	0	0	0	0	k__Bacteria; p__Firmicutes; c__Clostridia; o__Clostridiales; f__Christensenellaceae; g__; s__
4375032	0	0	0	0	0	0	0	0	0	0	0	0	0	0	0	0	0	0	1	1	3	0	0	0	0	0	0	0	0	0	0	0	0	0	0	0	k__Bacteria; p__Gemmatimonadetes; c__Gemmatimonadetes; o__C114; f__; g__; s__
541139	0	0	0	0	0	3	0	0	0	0	0	0	0	0	0	0	40	50	0	0	0	7	0	0	0	0	0	0	0	0	0	0	0	0	0	0	k__Bacteria; p__Tenericutes; c__Mollicutes; o__; f__; g__; s__
3780777	0	0	42	33	29	31	0	2	4	0	5	14	1	16	25	1	0	1	16	15	1	1	0	3	2	7	1	5	19	2	4	2	0	0	0	0	k__Bacteria; p__Proteobacteria; c__Betaproteobacteria; o__; f__; g__; s__
185100	1	2	0	1	0	0	0	0	0	1	0	0	0	0	0	0	2	10	3	1	1	2	0	26	3	0	0	1	3	3	0	4	0	0	0	0	k__Bacteria; p__Proteobacteria; c__Deltaproteobacteria; o__Bdellovibrionales; f__Bacteriovoracaceae; g__; s__
741867	0	0	0	0	0	0	0	0	0	0	0	0	0	0	0	0	0	4	0	0	0	0	0	0	0	0	0	0	0	0	0	0	0	0	0	0	k__Bacteria; p__Actinobacteria; c__Actinobacteria; o__Actinomycetales; f__Dermabacteraceae; g__; s__
11544	0	0	10	6	1	12	8	0	0	3	24	0	3	0	4	0	9	53	0	1	10	1	13	1	2	6	0	2	5	0	19	0	0	0	0	0	k__Bacteria; p__Actinobacteria; c__Actinobacteria; o__Actinomycetales; f__Frankiaceae; g__Frankia; s__
460067	0	0	3	3	0	1	0	0	0	0	8	0	0	0	0	0	1	0	0	2	3	0	0	0	1	0	0	0	0	0	0	0	0	0	0	0	k__Bacteria; p__Proteobacteria; c__Deltaproteobacteria; o__Syntrophobacterales; f__Syntrophaceae; g__; s__
217479	0	0	0	1	0	0	0	0	0	0	0	6	0	0	0	0	0	0	0	0	0	0	0	0	0	0	0	0	0	0	0	0	0	0	0	0	k__Bacteria; p__Proteobacteria; c__Deltaproteobacteria; o__Desulfuromonadales; f__Geobacteraceae; g__Geobacter; s__
562115	2	5	0	0	0	0	0	0	1	0	0	0	4	0	0	0	20	16	0	0	0	0	0	0	4	0	0	0	0	0	0	0	0	0	0	0	k__Bacteria; p__OP3; c__BD4-9; o__; f__; g__; s__
114076	6	3	14	7	11	16	0	0	9	0	0	0	0	9	7	6	29	17	5	5	0	2	0	0	56	0	0	0	0	14	0	0	0	0	0	0	k__Bacteria; p__Bacteroidetes; c__[Saprospirae]; o__[Saprospirales]; f__Chitinophagaceae; g__; s__
511344	0	0	0	0	0	0	0	0	0	0	0	0	0	0	1	0	0	0	0	0	1	0	0	1	0	0	0	0	0	0	0	0	0	0	0	0	k__Bacteria; p__Proteobacteria; c__Alphaproteobacteria; o__Rhizobiales; f__Hyphomicrobiaceae; g__Rhodoplanes; s__
4298759	0	0	0	0	0	0	0	0	0	0	0	0	0	0	0	0	0	0	0	0	5	0	0	0	0	0	0	0	0	0	0	0	0	0	0	0	k__Bacteria; p__Bacteroidetes; c__Sphingobacteriia; o__Sphingobacteriales; f__; g__; s__
256904	0	0	0	4	2	7	6	2	1	16	3	1	1	3	9	6	1	7	3	0	0	5	11	2	0	3	0	16	0	1	1	0	0	0	0	0	k__Bacteria; p__Chloroflexi; c__Ellin6529; o__; f__; g__; s__
253429	1	2	0	0	1	1	0	0	2	0	0	0	0	0	2	1	205	507	4	0	106	25	0	0	5	0	0	0	0	4	0	0	0	0	0	0	k__Bacteria; p__Bacteroidetes; c__Flavobacteriia; o__Flavobacteriales; f__[Weeksellaceae]; g__Chryseobacterium; s__
544561	11	4	23	26	17	9	4	1	8	0	0	1	0	2	0	0	22	10	26	23	6	4	6	29	78	3	0	0	52	33	6	0	0	0	0	0	k__Bacteria; p__Proteobacteria; c__Alphaproteobacteria; o__Rhodobacterales; f__Hyphomonadaceae; g__; s__
1105507	0	0	2	0	8	4	0	0	0	0	0	0	0	0	0	0	0	0	0	4	0	0	10	0	1	0	0	0	0	2	0	0	0	0	0	0	k__Bacteria; p__Acidobacteria; c__DA052; o__Ellin6513; f__; g__; s__
710414	0	0	0	0	0	0	9	1	0	0	6	1	5	0	4	0	0	1	0	2	0	1	0	0	0	0	0	0	0	0	0	0	0	0	0	0	k__Bacteria; p__Actinobacteria; c__Thermoleophilia; o__Solirubrobacterales; f__Conexibacteraceae; g__; s__
1147547	0	0	0	0	0	0	0	0	0	0	0	0	0	0	0	0	12	6	0	0	0	0	8	0	0	0	1	0	0	4	0	122	0	0	0	0	k__Bacteria; p__Planctomycetes; c__Planctomycetia; o__Gemmatales; f__Isosphaeraceae; g__; s__
4474667	0	9	48	95	1	24	70	27	31	0	77	175	47	55	10	106	17	10	47	78	62	5	389	0	8	157	24	76	0	9	57	27	0	0	0	0	k__Bacteria; p__Proteobacteria; c__Deltaproteobacteria; o__Desulfobacterales; f__Desulfobulbaceae; g__; s__
821870	0	0	11	13	14	20	8	0	2	5	2	1	0	12	0	7	12	0	75	59	9	19	44	39	11	48	58	33	24	4	56	49	0	0	0	0	k__Bacteria; p__Proteobacteria; c__Gammaproteobacteria; o__Thiotrichales; f__Piscirickettsiaceae; g__; s__
82193	0	2	0	0	0	0	0	0	0	0	0	0	0	0	0	0	1	0	0	0	0	0	0	0	0	0	0	0	0	0	0	0	0	0	0	0	k__Bacteria; p__Proteobacteria; c__Betaproteobacteria; o__Burkholderiales; f__Comamonadaceae; g__; s__
4478898	2	0	0	0	0	0	0	0	0	0	0	0	0	0	0	0	1	0	0	0	0	0	0	0	0	0	0	0	0	0	0	0	0	0	0	0	k__Bacteria; p__Firmicutes; c__Clostridia; o__Clostridiales; f__Clostridiaceae; g__Clostridium; s__
929398	0	0	2	0	9	6	0	0	0	0	0	0	0	0	0	0	0	1	0	0	0	2	0	0	0	0	0	0	0	0	0	0	0	0	0	0	k__Bacteria; p__Bacteroidetes; c__[Saprospirae]; o__[Saprospirales]; f__Chitinophagaceae; g__; s__
606189	0	0	0	0	0	0	2	0	0	0	0	0	0	0	0	0	0	1	0	0	0	0	0	0	2	0	0	0	0	0	0	0	0	0	0	0	k__Bacteria; p__Actinobacteria; c__Actinobacteria; o__Actinomycetales; f__Nocardioidaceae; g__Nocardioides; s__
308017	0	0	0	0	0	0	0	0	0	0	0	0	0	0	0	0	18	45	0	2	1	0	0	0	5	0	0	0	0	0	0	0	0	0	0	0	k__Bacteria; p__Bacteroidetes; c__[Saprospirae]; o__[Saprospirales]; f__Chitinophagaceae; g__; s__
4470541	0	0	2	0	0	0	0	1	0	0	0	0	0	0	0	0	0	0	0	0	0	0	0	0	0	0	0	0	0	0	0	0	0	0	0	0	k__Bacteria; p__Acidobacteria; c__Holophagae; o__Holophagales; f__Holophagaceae; g__; s__
304543	3	1	0	0	0	0	0	0	0	0	0	0	0	0	0	0	0	0	0	0	0	0	0	0	0	0	0	0	0	0	0	0	0	0	0	0	k__Bacteria; p__Proteobacteria; c__Betaproteobacteria; o__Rhodocyclales; f__Rhodocyclaceae; g__; s__
817013	0	0	0	0	0	0	0	0	0	0	0	0	0	0	0	0	1	3	0	0	0	0	19	0	0	0	0	1	0	0	0	0	0	0	0	0	k__Bacteria; p__Actinobacteria; c__Actinobacteria; o__Actinomycetales; f__Thermomonosporaceae; g__Actinomadura; s__vinacea
4455330	0	0	0	0	0	0	0	0	0	0	0	0	0	0	0	0	0	0	0	0	0	0	1	0	0	0	0	0	0	0	0	0	0	0	0	0	k__Bacteria; p__Proteobacteria; c__Betaproteobacteria; o__Burkholderiales; f__Oxalobacteraceae; g__; s__
4470547	2	0	21	25	0	0	0	0	1	1	0	0	6	0	7	2	4	6	2	3	4	0	0	0	700	0	0	0	0	350	0	0	0	0	0	0	k__Bacteria; p__Bacteroidetes; c__Bacteroidia; o__Bacteroidales; f__; g__; s__
4338192	0	0	0	0	0	0	0	0	0	0	0	0	0	0	0	0	0	0	0	2	0	0	0	0	0	0	0	0	0	0	0	0	0	0	0	0	k__Bacteria; p__Firmicutes; c__Bacilli; o__Bacillales; f__Paenibacillaceae; g__Cohnella; s__
580916	12	13	43	58	21	56	14	12	24	12	58	6	0	24	27	20	23	17	32	34	25	113	124	14	4	90	5	44	103	0	28	89	1	0	0	0	k__Bacteria; p__Proteobacteria; c__Alphaproteobacteria; o__Sphingomonadales; f__Sphingomonadaceae; g__Novosphingobium; s__stygium
1765390	0	0	0	2	1	0	0	0	0	0	0	0	0	0	1	0	0	0	0	0	0	0	0	0	0	0	0	0	0	0	1	0	0	0	0	0	k__Bacteria; p__Proteobacteria; c__Alphaproteobacteria; o__Sphingomonadales; f__Sphingomonadaceae; g__Novosphingobium; s__
4420910	1	0	0	0	0	0	0	0	0	0	0	0	0	0	0	0	2	0	0	0	0	0	0	0	0	0	0	0	0	0	0	0	0	0	0	0	k__Bacteria; p__Bacteroidetes; c__Bacteroidia; o__Bacteroidales; f__; g__; s__
266040	0	0	0	0	0	0	0	0	0	0	0	0	0	0	0	0	0	1	0	0	3	0	0	0	0	0	0	0	0	0	0	0	0	0	0	0	k__Bacteria; p__Bacteroidetes; c__Flavobacteriia; o__Flavobacteriales; f__Flavobacteriaceae; g__Flavobacterium; s__
900044	0	0	0	1	0	0	0	1	2	1	2	2	0	1	0	0	2	1	0	0	15	2	5	0	2	0	0	8	0	2	0	8	0	0	0	0	k__Bacteria; p__Actinobacteria; c__Actinobacteria; o__Actinomycetales; f__Nocardioidaceae; g__; s__
583617	0	0	0	0	0	1	0	0	0	0	0	0	0	0	0	0	0	0	1	0	0	0	0	0	0	0	0	0	0	0	0	0	0	0	0	0	k__Bacteria; p__Proteobacteria; c__Alphaproteobacteria; o__Rhizobiales; f__Hyphomicrobiaceae; g__Parvibaculum; s__
818461	0	0	3	2	0	6	1	1	5	1	5	10	0	7	1	1	0	0	3	0	0	0	0	0	1	0	0	0	0	0	0	0	0	0	0	0	k__Bacteria; p__Acidobacteria; c__[Chloracidobacteria]; o__RB41; f__Ellin6075; g__; s__
4308369	0	0	0	0	0	0	0	0	0	0	0	0	0	0	0	0	0	2	0	0	0	0	0	0	0	0	0	0	0	0	0	0	0	0	0	0	k__Bacteria; p__Proteobacteria; c__Gammaproteobacteria; o__Xanthomonadales; f__Xanthomonadaceae; g__Luteimonas; s__
460604	0	0	1	1	0	0	1	1	0	0	0	0	0	1	0	1	10	5	27	17	3	0	0	0	54	23	9	0	0	29	0	0	0	0	0	0	k__Bacteria; p__Proteobacteria; c__Alphaproteobacteria; o__Sphingomonadales; f__Erythrobacteraceae; g__; s__
3482979	0	0	0	0	0	0	0	0	0	0	0	0	0	0	0	0	0	0	0	0	0	0	0	0	0	0	0	2	0	0	0	0	0	0	0	0	k__Bacteria; p__Firmicutes; c__Bacilli; o__Bacillales; f__Bacillaceae; g__; s__
1128417	9	8	53	67	68	77	30	30	66	44	215	90	16	122	67	29	64	196	89	72	76	69	138	98	87	439	312	79	108	49	416	272	2	0	0	0	k__Bacteria; p__Actinobacteria; c__Acidimicrobiia; o__Acidimicrobiales; f__; g__; s__
4364732	0	5	0	0	5	13	0	0	0	0	0	0	0	0	0	0	0	0	0	0	0	0	0	0	0	0	0	0	0	0	0	0	0	0	0	0	k__Bacteria; p__Cyanobacteria; c__Oscillatoriophycideae; o__Oscillatoriales; f__Phormidiaceae; g__Phormidium; s__
608919	0	0	2	3	0	0	0	0	0	0	0	0	0	0	0	0	4	4	4	2	0	1	5	3	3	23	0	3	4	0	0	0	0	0	0	0	k__Bacteria; p__Proteobacteria; c__Deltaproteobacteria; o__Myxococcales; f__; g__; s__
198952	0	1	0	0	0	0	0	0	0	0	0	0	0	0	0	0	1	0	0	0	1	10	0	0	0	0	0	0	0	0	0	0	0	0	0	0	k__Bacteria; p__Cyanobacteria; c__Nostocophycideae; o__Nostocales; f__Nostocaceae; g__; s__
1134664	0	0	1	3	2	5	6	3	5	1	15	11	3	9	5	6	4	2	4	2	0	3	0	4	0	1	0	0	21	0	1	0	0	0	0	0	k__Bacteria; p__Proteobacteria; c__Betaproteobacteria; o__Burkholderiales; f__Comamonadaceae; g__Methylibium; s__
561640	0	0	5	1	2	7	0	1	4	0	3	4	4	1	5	1	0	0	0	0	0	0	0	0	0	0	0	0	0	0	0	0	0	0	0	0	k__Bacteria; p__Proteobacteria; c__Betaproteobacteria; o__Burkholderiales; f__Alcaligenaceae; g__; s__
311173	0	2	0	0	0	0	0	0	0	0	0	0	0	0	0	0	0	0	0	0	0	0	0	0	0	0	0	0	0	0	0	0	0	0	0	0	k__Bacteria; p__Proteobacteria; c__Epsilonproteobacteria; o__Campylobacterales; f__Helicobacteraceae; g__; s__
1143515	0	0	0	0	0	0	0	0	0	0	0	0	0	0	0	0	0	0	0	0	0	0	0	0	1	0	1	0	0	0	0	0	0	0	0	0	k__Bacteria; p__Actinobacteria; c__Actinobacteria; o__Actinomycetales; f__Streptomycetaceae; g__Streptomyces; s__
4454531	1	0	0	0	0	0	0	0	0	0	0	0	0	0	0	0	0	0	0	0	0	0	0	0	0	0	0	0	0	0	0	0	0	0	0	5	k__Bacteria; p__Proteobacteria; c__Gammaproteobacteria; o__Enterobacteriales; f__Enterobacteriaceae; g__; s__
776288	2	0	44	32	70	96	0	10	7	1	9	10	21	23	11	5	5	1	8	9	67	2	38	0	3	0	0	3	0	0	14	0	0	0	0	0	k__Bacteria; p__Proteobacteria; c__Deltaproteobacteria; o__Syntrophobacterales; f__Syntrophobacteraceae; g__; s__
4393783	0	0	0	0	0	0	0	0	0	0	0	0	0	0	0	0	2	0	0	0	0	0	0	0	0	0	0	0	0	0	1	0	0	0	0	0	k__Bacteria; p__Proteobacteria; c__Betaproteobacteria; o__; f__; g__; s__
697997	0	0	1	0	0	2	0	0	0	0	0	0	0	0	0	0	1	0	1	2	2	3	0	0	0	0	0	1	0	0	0	0	0	0	0	0	k__Bacteria; p__Acidobacteria; c__[Chloracidobacteria]; o__RB41; f__; g__; s__
4450676	0	0	0	0	0	0	0	0	0	0	0	0	0	0	0	0	0	0	2	0	1	0	8	0	0	0	0	2	0	0	0	0	0	0	0	0	k__Bacteria; p__Proteobacteria; c__Alphaproteobacteria; o__Rhizobiales; f__Hyphomicrobiaceae; g__Rhodoplanes; s__
697990	0	2	2	15	18	30	134	8	2	8	95	5	33	7	25	22	3	6	1	0	8	0	15	0	1	3	0	5	0	1	1	0	0	0	0	0	k__Bacteria; p__Actinobacteria; c__MB-A2-108; o__0319-7L14; f__; g__; s__
853114	2	2	51	23	12	16	4	5	14	1	26	0	0	44	16	10	2	9	3	3	1	7	0	0	2	0	0	0	0	0	0	0	0	0	0	0	k__Bacteria; p__Bacteroidetes; c__[Saprospirae]; o__[Saprospirales]; f__Chitinophagaceae; g__; s__
165827	0	0	0	0	0	0	0	0	0	0	0	0	0	0	0	0	0	1	0	0	0	0	1	0	0	0	0	0	0	0	0	0	0	0	0	0	k__Bacteria; p__Proteobacteria; c__Alphaproteobacteria; o__Rhodobacterales; f__Rhodobacteraceae; g__Rubellimicrobium; s__
194108	0	0	0	0	0	0	0	1	0	0	0	0	0	0	0	0	0	0	6	0	15	0	6	0	0	71	0	0	0	0	36	0	0	0	0	0	k__Bacteria; p__Chloroflexi; c__Anaerolineae; o__Anaerolineales; f__Anaerolinaceae; g__Anaerolinea; s__
732255	1	0	1	0	0	0	0	0	0	0	1	0	0	0	0	0	7	10	0	0	2	1	0	0	0	1	1	1	0	0	0	0	0	0	0	0	k__Bacteria; p__Bacteroidetes; c__Flavobacteriia; o__Flavobacteriales; f__Flavobacteriaceae; g__Flavobacterium; s__
780912	0	0	0	0	0	0	0	0	0	0	0	0	0	0	0	0	3	0	0	0	0	0	0	0	0	0	0	0	0	0	0	0	0	0	0	0	k__Bacteria; p__OP3; c__PBS-25; o__; f__; g__; s__
4328104	0	0	0	0	0	0	0	0	0	0	1	0	0	0	0	0	0	0	0	1	0	0	0	0	0	1	0	0	0	0	0	0	1	0	0	0	k__Bacteria; p__Proteobacteria; c__Betaproteobacteria; o__Burkholderiales; f__Comamonadaceae; g__Comamonas; s__
4433035	0	0	1	0	0	2	0	0	0	0	1	0	0	1	0	1	0	0	0	0	0	0	0	0	0	0	0	1	0	0	0	0	0	0	0	0	k__Bacteria; p__Proteobacteria; c__Alphaproteobacteria; o__Rhizobiales; f__Hyphomicrobiaceae; g__Pedomicrobium; s__
4362775	3	0	2	4	3	2	0	4	2	0	0	0	0	3	6	2	3	0	3	6	8	3	37	0	6	17	0	18	0	4	12	0	0	0	0	0	k__Bacteria; p__Proteobacteria; c__Alphaproteobacteria; o__Rhizobiales; f__Hyphomicrobiaceae; g__; s__
4433032	1	0	6	5	9	11	1	13	6	21	0	10	18	32	16	2	3	0	9	7	2	5	0	35	0	0	2	3	0	0	0	20	0	0	0	0	k__Bacteria; p__Planctomycetes; c__Planctomycetia; o__Gemmatales; f__Gemmataceae; g__; s__
4335436	0	0	0	0	0	0	0	0	0	0	0	0	0	0	0	0	0	0	1	0	0	0	0	0	0	0	2	0	0	0	0	0	0	0	0	0	k__Bacteria; p__Firmicutes; c__Bacilli; o__Bacillales; f__Bacillaceae; g__Bacillus; s__
4335435	0	0	0	0	0	0	0	0	0	0	0	0	0	0	0	0	0	0	0	0	0	0	0	0	0	0	0	1	0	0	1	3	0	0	0	0	k__Bacteria; p__Gemmatimonadetes; c__Gemm-3; o__; f__; g__; s__
130030	0	0	0	0	0	0	9	0	0	5	0	0	0	0	0	0	0	3	0	0	0	0	0	0	0	0	0	0	0	0	0	32	0	0	0	0	k__Bacteria; p__Firmicutes; c__Clostridia; o__Clostridiales; f__Clostridiaceae; g__Caloramator; s__
4335433	0	3	9	1	1	0	0	0	0	0	0	0	0	0	0	0	4	0	2	2	5	4	0	0	0	0	0	0	0	0	0	0	0	0	0	0	k__Bacteria; p__Acidobacteria; c__Sva0725; o__Sva0725; f__; g__; s__
2851419	1	3	170	182	271	503	28	62	51	14	102	82	48	96	85	52	1	0	18	22	18	16	27	3	2	17	3	4	0	1	17	9	1	0	0	0	k__Bacteria; p__Proteobacteria; c__Betaproteobacteria; o__Burkholderiales; f__Alcaligenaceae; g__; s__
252345	10	1	7	3	7	18	0	0	0	0	0	0	0	3	6	0	5	1	22	2	9	5	0	0	1	0	0	6	0	2	0	0	0	0	0	0	k__Bacteria; p__Proteobacteria; c__Gammaproteobacteria; o__Xanthomonadales; f__Xanthomonadaceae; g__; s__
512873	0	2	7	4	20	37	18	12	4	15	65	6	29	8	6	30	9	12	3	5	5	0	113	0	0	0	0	160	0	7	0	0	0	0	0	0	k__Bacteria; p__Chloroflexi; c__S085; o__; f__; g__; s__
4440262	0	1	136	131	127	175	53	8	9	9	29	7	27	10	53	14	15	7	140	171	36	148	524	69	13	67	88	400	68	1	16	95	0	0	0	0	k__Bacteria; p__Proteobacteria; c__Betaproteobacteria; o__MND1; f__; g__; s__
259049	1	1	0	1	0	0	0	0	0	0	0	0	0	0	0	0	15	13	3	5	19	1	3	0	1	0	0	0	0	0	0	4	0	0	0	0	k__Bacteria; p__Proteobacteria; c__Alphaproteobacteria; o__Rhodospirillales; f__Rhodospirillaceae; g__Magnetospirillum; s__
245821	0	0	16	23	29	40	0	2	0	12	0	1	0	1	0	0	1	4	0	1	8	0	0	0	0	10	0	0	3	0	0	0	0	1	0	0	k__Bacteria; p__Proteobacteria; c__Deltaproteobacteria; o__[Entotheonellales]; f__[Entotheonellaceae]; g__; s__
514449	4	1	2	1	5	6	10	1	5	0	0	1	2	2	1	0	2	1	5	2	2	0	27	0	0	0	0	32	0	0	0	0	0	0	0	0	k__Bacteria; p__Proteobacteria; c__Gammaproteobacteria; o__Legionellales; f__Coxiellaceae; g__; s__
563240	0	1	0	0	0	0	0	0	0	0	0	0	0	0	0	0	0	2	0	1	0	0	0	0	0	0	0	0	0	0	2	0	0	0	0	0	k__Bacteria; p__Proteobacteria; c__Alphaproteobacteria; o__Sphingomonadales; f__Erythrobacteraceae; g__Erythromicrobium; s__ramosum
105008	0	0	20	9	0	0	0	0	4	0	0	0	0	2	1	5	0	0	1	0	0	3	0	0	0	0	0	0	0	0	0	0	0	0	0	0	k__Bacteria; p__Proteobacteria; c__Gammaproteobacteria; o__Alteromonadales; f__211ds20; g__; s__
147414	1	4	0	0	0	0	0	0	0	0	0	0	0	0	4	0	8	14	0	1	2	2	0	0	2	0	0	0	0	0	0	0	0	0	0	0	k__Bacteria; p__Firmicutes; c__Clostridia; o__Clostridiales; f__[Acidaminobacteraceae]; g__Fusibacter; s__
1132508	0	0	0	0	0	0	0	0	0	0	0	0	0	0	0	0	3	0	0	0	0	0	0	0	0	0	0	0	0	0	0	0	0	0	0	0	k__Bacteria; p__Firmicutes; c__Bacilli; o__Bacillales; f__Paenibacillaceae; g__Paenibacillus; s__
2409039	0	0	0	0	0	0	0	0	0	0	0	0	0	0	0	0	1	2	0	0	0	0	0	0	0	0	0	0	0	0	0	0	0	0	0	0	k__Bacteria; p__Planctomycetes; c__Phycisphaerae; o__MSBL9; f__; g__; s__
227239	0	0	1	0	1	0	0	0	0	0	0	1	0	0	0	0	0	0	0	0	0	0	0	0	0	0	0	0	0	0	0	0	0	0	0	0	k__Bacteria; p__Proteobacteria; c__Alphaproteobacteria; o__Rhodospirillales; f__Rhodospirillaceae; g__; s__
4334529	0	1	15	17	1	0	17	8	2	22	7	7	2	7	13	2	3	3	8	1	6	0	0	0	0	0	0	4	0	0	0	0	0	0	0	0	k__Bacteria; p__Armatimonadetes; c__SJA-176; o__GAB-B06; f__; g__; s__
309271	0	0	0	0	0	0	0	0	0	0	0	0	0	1	1	0	1	0	0	0	0	1	0	0	0	0	0	0	0	0	0	0	0	0	0	0	k__Bacteria; p__Cyanobacteria; c__Chloroplast; o__Stramenopiles; f__; g__; s__
1123326	0	0	0	0	0	0	0	0	0	0	0	0	0	0	0	0	0	0	0	0	0	0	0	0	0	0	0	29	0	2	0	0	0	0	0	0	k__Bacteria; p__Proteobacteria; c__Gammaproteobacteria; o__Methylococcales; f__; g__; s__
4337729	0	0	0	0	0	0	0	1	0	0	0	0	0	0	0	0	0	0	1	1	0	1	0	0	0	0	0	0	0	0	0	0	0	0	0	0	k__Bacteria; p__Chloroflexi; c__TK17; o__mle1-48; f__; g__; s__
640043	0	0	0	0	0	0	2	0	0	0	0	0	0	0	0	0	2	4	0	0	3	0	1	0	1	0	0	6	0	0	0	0	0	0	0	0	k__Bacteria; p__Actinobacteria; c__Thermoleophilia; o__Gaiellales; f__Gaiellaceae; g__; s__
4358870	0	0	0	0	0	0	0	0	0	0	0	0	0	0	0	0	4	0	0	0	0	0	0	0	0	0	0	0	0	0	0	0	0	0	0	0	k__Bacteria; p__Fusobacteria; c__Fusobacteriia; o__Fusobacteriales; f__Leptotrichiaceae; g__; s__
562114	0	0	0	0	1	0	1	0	0	0	1	0	0	0	0	0	1	0	2	1	4	0	1	0	0	0	0	0	0	0	0	1	0	0	0	0	k__Bacteria; p__Proteobacteria; c__Alphaproteobacteria; o__Rhodobacterales; f__Rhodobacteraceae; g__; s__
1909053	0	1	52	44	80	66	59	5	5	3	23	14	16	25	32	15	0	3	9	24	5	7	56	0	0	1	0	7	0	0	1	0	0	0	0	0	k__Bacteria; p__Acidobacteria; c__Solibacteres; o__Solibacterales; f__; g__; s__
4358875	0	0	106	135	120	147	123	73	23	42	84	88	49	62	182	57	0	5	28	41	15	0	89	0	10	32	0	67	0	4	5	28	0	0	0	0	k__Bacteria; p__Proteobacteria; c__Gammaproteobacteria; o__[Marinicellales]; f__[Marinicellaceae]; g__; s__
240857	14	4	1	0	0	0	0	0	15	0	12	0	0	4	0	0	17	7	20	2	0	3	0	4	1	53	0	0	128	1	24	0	0	0	0	0	k__Bacteria; p__Proteobacteria; c__Gammaproteobacteria; o__Thiotrichales; f__Thiotrichaceae; g__Thiothrix; s__
10708	0	0	1	1	3	5	0	1	2	0	2	0	3	2	0	2	4	1	3	6	21	15	6	0	0	0	1	2	0	0	0	0	0	0	0	0	k__Bacteria; p__Proteobacteria; c__Deltaproteobacteria; o__Desulfuromonadales; f__Geobacteraceae; g__Geobacter; s__
3374178	0	1	230	148	7	10	20	42	137	30	84	133	7	158	120	30	6	3	158	57	0	0	0	72	13	113	0	0	27	2	118	0	0	1	0	0	k__Bacteria; p__GOUTA4; c__; o__; f__; g__; s__
536612	0	0	0	0	0	0	0	0	0	0	0	0	0	0	4	0	0	0	0	0	0	0	0	0	0	0	0	0	0	0	0	0	0	0	0	0	k__Bacteria; p__Actinobacteria; c__Actinobacteria; o__Actinomycetales; f__Nocardiaceae; g__Rhodococcus; s__
1114189	0	0	18	16	43	7	18	4	12	2	0	4	9	17	21	12	4	1	36	40	2	2	8	7	2	29	22	3	0	0	35	32	0	0	0	0	k__Bacteria; p__Proteobacteria; c__Deltaproteobacteria; o__Syntrophobacterales; f__Syntrophobacteraceae; g__; s__
113577	0	0	0	1	3	0	0	0	0	1	0	0	2	0	0	0	1	0	5	7	11	1	27	1	1	1	0	9	1	0	0	0	0	0	0	0	k__Bacteria; p__Proteobacteria; c__Betaproteobacteria; o__Ellin6067; f__; g__; s__
879315	0	0	1	0	0	4	7	17	7	6	11	17	13	22	44	15	2	4	1	2	0	0	0	0	0	0	0	0	0	0	0	0	0	0	0	0	k__Bacteria; p__Proteobacteria; c__Deltaproteobacteria; o__Spirobacillales; f__; g__; s__
235963	0	1	31	26	4	1	25	9	1	0	0	2	5	6	19	2	7	8	11	11	37	0	0	0	0	0	0	13	0	3	40	0	0	0	0	0	k__Bacteria; p__Chloroflexi; c__Anaerolineae; o__SJA-15; f__; g__; s__
57472	16	8	0	4	0	0	0	0	0	0	0	0	0	0	0	0	2	3	0	0	0	0	0	0	0	0	0	0	0	0	0	0	0	0	0	0	k__Bacteria; p__Proteobacteria; c__Epsilonproteobacteria; o__Campylobacterales; f__Helicobacteraceae; g__; s__
1135042	0	0	0	0	0	0	0	0	0	0	0	0	0	0	0	0	6	2	0	0	0	0	0	0	0	0	0	0	0	0	0	0	0	0	0	0	k__Bacteria; p__Bacteroidetes; c__Bacteroidia; o__Bacteroidales; f__[Odoribacteraceae]; g__Butyricimonas; s__
149147	0	0	18	10	6	1	4	2	12	0	9	17	1	7	1	18	0	2	3	6	21	2	22	0	4	15	0	9	0	0	0	0	0	0	0	0	k__Bacteria; p__Proteobacteria; c__Deltaproteobacteria; o__Syntrophobacterales; f__Syntrophobacteraceae; g__; s__
149145	0	0	3	0	0	0	0	0	0	0	0	0	0	0	0	0	0	0	0	0	0	0	0	0	0	0	0	0	0	0	0	0	0	0	0	0	k__Bacteria; p__Proteobacteria; c__Betaproteobacteria; o__Rhodocyclales; f__Rhodocyclaceae; g__; s__
149144	0	3	502	519	92	95	51	30	24	30	14	24	11	33	22	8	1	0	2	7	5	0	0	7	0	0	0	2	0	0	11	0	0	0	0	2	k__Bacteria; p__Spirochaetes; c__Spirochaetes; o__Spirochaetales; f__Spirochaetaceae; g__; s__
583850	0	0	1	1	0	1	4	0	1	0	0	1	1	0	3	0	0	0	2	0	0	0	0	0	0	0	0	0	0	0	0	0	0	0	0	0	k__Bacteria; p__Proteobacteria; c__Betaproteobacteria; o__A21b; f__UD5; g__; s__
1134274	0	0	1	0	0	0	0	0	0	0	0	0	0	0	0	0	3	3	1	0	0	0	0	0	0	0	0	0	0	0	0	0	0	0	0	0	k__Bacteria; p__AC1; c__HDBW-WB69; o__; f__; g__; s__
1088815	0	1	2	0	0	4	0	2	0	0	0	0	0	1	0	0	1	1	4	6	1	25	11	0	0	0	0	0	0	0	0	0	0	0	0	0	k__Bacteria; p__Cyanobacteria; c__ML635J-21; o__; f__; g__; s__
2661150	1	0	3	1	2	3	0	1	3	0	1	9	0	0	0	5	2	0	5	6	1	3	0	0	0	0	0	6	10	0	0	65	0	0	0	0	k__Bacteria; p__Planctomycetes; c__Planctomycetia; o__Gemmatales; f__Gemmataceae; g__Gemmata; s__
1086554	8	7	13	0	0	7	0	0	16	0	0	0	0	2	0	0	47	37	74	11	5	56	0	0	7	0	2	0	0	9	0	0	0	0	0	0	k__Bacteria; p__Bacteroidetes; c__Sphingobacteriia; o__Sphingobacteriales; f__; g__; s__
554372	0	0	0	0	0	0	0	0	0	0	0	0	0	0	0	0	0	0	0	0	0	0	0	0	28	0	0	0	0	25	0	0	0	0	0	0	k__Bacteria; p__Firmicutes; c__Clostridia; o__Clostridiales; f__Ruminococcaceae; g__Oscillospira; s__
511346	0	0	9	1	0	0	0	0	1	1	0	0	0	0	7	0	1	1	3	12	0	6	0	0	0	0	0	2	0	0	0	0	0	0	0	0	k__Bacteria; p__Bacteroidetes; c__[Saprospirae]; o__[Saprospirales]; f__Chitinophagaceae; g__; s__
346995	0	0	17	15	0	0	1	0	2	0	0	0	0	7	0	0	1	1	62	35	11	2	8	0	0	31	0	0	0	4	0	0	0	0	0	0	k__Bacteria; p__Verrucomicrobia; c__Opitutae; o__Opitutales; f__Opitutaceae; g__Opitutus; s__
4361857	0	1	2	0	6	0	0	0	2	0	0	1	0	0	0	2	1	5	17	9	4	7	2	0	0	1	1	3	15	0	4	0	0	0	0	0	k__Bacteria; p__Proteobacteria; c__Betaproteobacteria; o__Rhodocyclales; f__Rhodocyclaceae; g__; s__
554378	1	2	8	2	0	0	0	1	0	5	0	9	3	0	0	0	0	0	2	1	0	0	0	0	2	0	0	0	0	1	17	0	0	0	0	0	k__Bacteria; p__Planctomycetes; c__Planctomycetia; o__Pirellulales; f__Pirellulaceae; g__; s__
713999	0	0	0	0	1	0	0	0	0	0	0	0	0	0	0	0	0	0	0	0	0	1	0	0	0	0	0	0	0	0	0	0	0	0	0	0	k__Bacteria; p__Acidobacteria; c__Acidobacteria-6; o__iii1-15; f__RB40; g__; s__
327197	2	0	1	2	2	8	2	2	6	1	1	5	1	2	2	1	2	0	1	0	0	2	0	2	0	1	1	0	1	0	0	0	0	0	0	0	k__Bacteria; p__Proteobacteria; c__Betaproteobacteria; o__Burkholderiales; f__Comamonadaceae; g__; s__
821553	0	0	0	0	0	0	0	0	0	0	2	0	0	0	0	0	3	4	17	16	2	1	26	0	0	0	0	28	0	0	0	0	0	0	0	0	k__Bacteria; p__Proteobacteria; c__Deltaproteobacteria; o__MIZ46; f__; g__; s__
192795	2	1	0	0	0	6	0	4	2	0	1	0	0	0	5	0	1616	2313	28	18	0	0	36	64	103	475	23	14	43	72	526	66	0	0	0	1	k__Bacteria; p__Proteobacteria; c__Gammaproteobacteria; o__Pseudomonadales; f__Moraxellaceae; g__Acinetobacter; s__rhizosphaerae
548924	0	0	0	0	0	0	0	0	0	0	0	0	0	0	0	0	0	0	0	0	0	0	0	0	0	0	0	0	11	0	0	0	0	0	0	0	k__Bacteria; p__Firmicutes; c__Bacilli; o__Bacillales; f__; g__; s__
4414827	0	2	0	0	0	0	0	0	0	0	0	0	0	0	0	0	16	43	0	0	0	2	0	0	0	0	0	0	0	0	0	0	0	0	0	0	k__Bacteria; p__Bacteroidetes; c__Cytophagia; o__Cytophagales; f__Cytophagaceae; g__Hymenobacter; s__
656520	31	6	1	1	1	1	0	1	2	3	4	3	1	0	0	9	47	61	4	5	6	18	22	6	31	54	10	19	45	14	7	2	0	0	0	0	k__Bacteria; p__Proteobacteria; c__Alphaproteobacteria; o__Rhodobacterales; f__Rhodobacteraceae; g__Rhodobacter; s__
588755	3	3	0	0	0	0	0	0	0	0	0	0	0	0	0	0	4	30	0	0	2	0	0	0	0	0	0	0	5	0	0	0	0	0	0	0	k__Bacteria; p__Firmicutes; c__Bacilli; o__Lactobacillales; f__Enterococcaceae; g__Enterococcus; s__
203611	0	0	4	5	3	12	10	2	2	1	1	2	1	3	2	5	0	1	5	4	6	0	30	3	1	0	1	22	8	0	2	0	0	0	0	0	k__Bacteria; p__Proteobacteria; c__Alphaproteobacteria; o__Rhizobiales; f__Hyphomicrobiaceae; g__Pedomicrobium; s__
334906	0	0	0	2	0	0	16	0	0	0	0	0	0	1	0	0	0	0	0	0	0	0	0	0	0	0	0	4	0	0	0	0	0	0	0	0	k__Bacteria; p__Actinobacteria; c__Actinobacteria; o__Actinomycetales; f__Thermomonosporaceae; g__Actinoallomurus; s__
4315255	30	27	0	0	0	0	1	0	0	0	0	0	0	0	0	0	3	2	0	0	1	0	0	0	122	0	0	0	0	70	0	0	0	0	0	0	k__Bacteria; p__Verrucomicrobia; c__Verrucomicrobiae; o__Verrucomicrobiales; f__Verrucomicrobiaceae; g__; s__
4362197	2	0	1	0	0	0	0	0	1	0	0	6	0	1	0	0	40	9	5	10	0	2	0	0	14	0	30	0	1	0	32	31	0	0	0	0	k__Bacteria; p__Planctomycetes; c__Planctomycetia; o__Pirellulales; f__Pirellulaceae; g__; s__
210791	0	2	0	0	0	0	0	0	0	0	0	0	0	0	0	0	0	3	0	0	0	1	0	0	0	0	0	0	0	0	0	0	0	0	0	0	k__Bacteria; p__Proteobacteria; c__Alphaproteobacteria; o__Sphingomonadales; f__Sphingomonadaceae; g__Sphingobium; s__
317724	2	0	0	0	0	0	0	0	0	0	0	0	0	0	0	0	0	0	0	0	0	0	0	0	0	0	0	0	0	0	0	0	0	0	0	0	k__Bacteria; p__Proteobacteria; c__Betaproteobacteria; o__Burkholderiales; f__Comamonadaceae; g__; s__
275764	0	1	0	0	0	0	0	0	0	0	0	0	0	0	0	0	4	6	0	0	0	0	0	4	0	0	0	0	0	0	0	0	0	0	0	1	k__Bacteria; p__Proteobacteria; c__Alphaproteobacteria; o__Sphingomonadales; f__Sphingomonadaceae; g__Sphingobium; s__
254670	0	0	0	0	7	0	0	3	0	0	0	0	0	0	0	0	0	0	0	0	0	0	0	0	0	0	0	0	0	0	0	0	0	0	0	0	k__Bacteria; p__Proteobacteria; c__Deltaproteobacteria; o__[Entotheonellales]; f__[Entotheonellaceae]; g__; s__
2440020	0	0	0	0	0	0	0	0	0	0	5	0	0	0	0	0	2	0	57	6	1	0	0	1	0	0	0	0	1	0	0	0	0	0	0	0	k__Bacteria; p__Proteobacteria; c__Betaproteobacteria; o__Burkholderiales; f__Comamonadaceae; g__; s__
1111326	0	0	5	9	18	28	0	0	0	0	1	0	0	0	4	0	5	0	1	13	0	0	0	0	0	0	0	0	0	0	0	0	0	0	0	0	k__Bacteria; p__Actinobacteria; c__Actinobacteria; o__Actinomycetales; f__Micromonosporaceae; g__; s__
44246	0	0	1	2	0	1	3	0	0	1	0	1	1	0	2	0	0	1	5	4	0	2	4	0	0	1	2	2	1	0	0	1	0	0	0	0	k__Bacteria; p__Proteobacteria; c__Alphaproteobacteria; o__; f__; g__; s__
4429835	0	0	0	2	2	11	0	2	0	0	7	2	0	3	8	3	0	0	0	0	1	0	6	0	0	12	0	0	0	0	1	0	0	0	0	0	k__Bacteria; p__Actinobacteria; c__Thermoleophilia; o__Solirubrobacterales; f__; g__; s__
221149	0	0	0	0	0	0	0	0	0	0	0	0	0	0	0	0	0	0	0	2	0	0	0	0	0	0	0	0	0	0	0	0	0	0	0	0	k__Bacteria; p__Planctomycetes; c__Phycisphaerae; o__AKAU3564; f__; g__; s__
727894	0	0	0	0	0	0	0	0	0	0	0	0	0	0	2	0	0	0	0	0	0	0	0	0	0	0	0	0	7	0	0	0	0	0	0	0	k__Bacteria; p__Actinobacteria; c__Acidimicrobiia; o__Acidimicrobiales; f__C111; g__; s__
513584	0	0	11	0	0	6	0	1	0	0	6	3	0	0	2	0	0	0	1	3	19	0	0	0	1	0	0	5	0	4	0	0	0	0	0	0	k__Bacteria; p__Chlorobi; c__Ignavibacteria; o__Ignavibacteriales; f__Ignavibacteriaceae; g__; s__
4438548	37	40	70	47	27	124	8	11	8	1	62	10	1	7	52	19	570	568	216	156	6907	367	1196	90	325	312	241	837	63	70	383	247	0	0	0	1	k__Bacteria; p__Bacteroidetes; c__Flavobacteriia; o__Flavobacteriales; f__Flavobacteriaceae; g__Flavobacterium; s__
329138	0	0	0	0	0	0	0	0	2	0	0	0	0	0	0	0	2	1	3	4	2	4	0	0	2	0	0	0	0	0	12	0	0	0	0	0	k__Bacteria; p__Bacteroidetes; c__[Saprospirae]; o__[Saprospirales]; f__Saprospiraceae; g__; s__
331020	0	0	10	4	23	26	4	1	6	5	0	3	0	10	7	2	0	2	8	17	1	1	21	0	0	9	0	3	5	0	46	39	0	0	0	0	k__Bacteria; p__Proteobacteria; c__Deltaproteobacteria; o__Myxococcales; f__; g__; s__
4423750	1	0	0	0	0	0	0	0	0	0	0	0	0	0	0	0	20	12	22	13	10	1	0	0	0	0	0	0	0	0	0	0	0	0	0	0	k__Bacteria; p__Bacteroidetes; c__[Saprospirae]; o__[Saprospirales]; f__Chitinophagaceae; g__Sediminibacterium; s__
373848	0	0	0	0	0	0	0	0	0	0	0	0	0	0	0	0	1	2	0	0	0	0	0	0	0	0	0	0	0	0	0	0	0	0	0	0	k__Bacteria; p__OD1; c__; o__; f__; g__; s__
223441	0	0	13	16	12	22	84	24	15	14	26	10	14	14	47	8	3	16	33	52	7	15	61	46	7	44	62	121	61	2	169	220	0	1	0	0	k__Bacteria; p__Actinobacteria; c__Acidimicrobiia; o__Acidimicrobiales; f__; g__; s__
1052930	5	6	6	11	7	31	0	0	5	0	47	2	0	8	0	19	3	8	1	0	3	6	0	0	1	0	0	1	0	1	0	0	0	0	0	0	k__Bacteria; p__Proteobacteria; c__Gammaproteobacteria; o__Xanthomonadales; f__Xanthomonadaceae; g__Luteimonas; s__
226126	0	6	2	0	0	0	0	0	0	0	0	0	0	0	0	0	3	1	4	0	0	0	0	0	0	0	0	0	0	0	0	0	0	0	0	0	k__Bacteria; p__Cyanobacteria; c__Synechococcophycideae; o__Pseudanabaenales; f__Pseudanabaenaceae; g__Pseudanabaena; s__
810096	0	0	3	0	0	6	0	0	0	0	0	0	0	4	0	0	0	6	2	5	1	3	0	0	0	0	0	0	0	0	0	0	0	0	0	0	k__Bacteria; p__Proteobacteria; c__Alphaproteobacteria; o__Sphingomonadales; f__Sphingomonadaceae; g__; s__
1142025	0	1	151	181	10	36	14	19	12	13	39	28	24	51	26	7	3	1	12	8	0	0	0	0	0	22	0	0	0	0	9	0	0	0	0	0	k__Bacteria; p__Chloroflexi; c__Anaerolineae; o__Anaerolineales; f__Anaerolinaceae; g__; s__
4454356	0	0	0	0	0	0	0	0	0	0	0	1	0	0	0	0	0	0	0	0	0	0	0	0	0	0	0	0	0	0	65	0	0	0	0	0	k__Bacteria; p__Proteobacteria; c__Betaproteobacteria; o__Neisseriales; f__Neisseriaceae; g__Neisseria; s__
1142021	0	0	3	5	0	0	0	3	2	0	0	0	0	1	2	9	0	0	1	1	0	0	0	0	0	20	0	0	0	0	0	0	0	0	0	0	k__Bacteria; p__Verrucomicrobia; c__[Pedosphaerae]; o__[Pedosphaerales]; f__; g__; s__
1112599	0	0	0	0	0	0	0	0	0	0	0	0	0	0	0	0	0	0	0	0	0	0	0	0	0	0	0	0	0	0	0	0	0	0	0	0	k__Bacteria; p__Proteobacteria; c__Gammaproteobacteria; o__Legionellales; f__; g__; s__
249506	0	9	19	15	13	13	99	12	18	9	13	4	21	15	4	35	3	0	3	10	9	18	108	0	0	2	0	68	0	1	2	0	0	0	0	0	k__Bacteria; p__Planctomycetes; c__Planctomycetia; o__Gemmatales; f__Gemmataceae; g__Gemmata; s__
211555	0	0	0	0	0	0	0	0	0	0	0	0	0	0	0	0	2	2	1	0	0	0	0	0	270	0	0	0	0	199	0	0	0	0	0	0	k__Bacteria; p__Proteobacteria; c__Alphaproteobacteria; o__Ellin329; f__; g__; s__
211556	1	0	0	0	0	4	0	0	0	0	0	0	0	0	0	0	2	5	0	0	0	0	0	0	0	0	0	0	0	0	0	0	0	0	0	0	k__Bacteria; p__OP3; c__koll11; o__; f__; g__; s__
4358255	40	50	769	707	350	640	0	0	13	1	41	1	0	39	11	45	148	155	516	372	205	268	18	83	22	2	124	74	17	0	0	168	1	0	0	1	k__Bacteria; p__Proteobacteria; c__Deltaproteobacteria; o__Myxococcales; f__; g__; s__
211222	0	0	0	1	5	10	16	5	27	3	22	10	9	32	28	19	1	6	0	0	0	0	1	0	0	0	0	5	3	0	0	2	0	0	0	0	k__Bacteria; p__Actinobacteria; c__Actinobacteria; o__Actinomycetales; f__Nocardioidaceae; g__; s__
4310715	16	16	0	0	0	0	0	0	0	0	0	0	0	5	0	2	68	34	11	6	55	54	0	0	1	0	0	0	0	0	0	0	0	0	0	0	k__Bacteria; p__Bacteroidetes; c__Cytophagia; o__Cytophagales; f__Cytophagaceae; g__Emticicia; s__
211552	0	0	0	0	0	0	0	0	0	0	0	0	0	0	0	0	0	1	0	0	0	0	0	0	0	0	0	0	0	0	0	0	0	0	0	0	k__Bacteria; p__OD1; c__SM2F11; o__; f__; g__; s__
518002	0	0	0	0	0	0	0	0	0	0	0	0	0	0	0	0	5	4	0	0	0	0	2	0	0	1	0	1	0	0	0	1	0	0	0	0	k__Bacteria; p__Proteobacteria; c__Gammaproteobacteria; o__Enterobacteriales; f__Enterobacteriaceae; g__; s__
4408072	0	0	1	1	0	0	0	0	1	0	0	0	0	2	0	0	0	0	0	0	0	0	0	0	0	0	0	0	0	0	0	0	0	0	0	0	k__Bacteria; p__Planctomycetes; c__Phycisphaerae; o__WD2101; f__; g__; s__
4463996	0	0	0	0	0	0	0	0	0	0	0	0	0	0	0	0	0	0	0	0	0	0	0	0	0	0	0	0	0	0	0	0	0	0	0	0	k__Bacteria; p__Actinobacteria; c__Acidimicrobiia; o__Acidimicrobiales; f__; g__; s__
2595969	0	0	19	7	0	0	2	7	5	16	0	5	4	2	33	0	0	2	0	1	0	0	0	0	0	0	0	0	0	0	0	0	0	0	0	0	k__Bacteria; p__Firmicutes; c__Clostridia; o__Clostridiales; f__Ruminococcaceae; g__; s__
4467678	0	0	0	0	0	0	0	0	0	0	0	0	0	0	0	0	2	0	0	0	0	0	0	0	2	0	0	0	0	0	0	0	0	0	0	0	k__Bacteria; p__Proteobacteria; c__Alphaproteobacteria; o__Sphingomonadales; f__Sphingomonadaceae; g__; s__
295094	0	0	0	0	0	0	0	0	0	0	0	0	0	0	0	0	2	0	0	0	0	0	0	0	0	0	0	0	0	0	0	0	0	0	0	0	k__Bacteria; p__Proteobacteria; c__Deltaproteobacteria; o__Desulfovibrionales; f__Desulfovibrionaceae; g__; s__
727770	0	2	1	4	0	0	0	0	0	0	0	0	0	0	0	0	2	1	0	0	0	0	0	0	0	0	0	0	0	0	0	0	0	0	0	0	k__Bacteria; p__OP3; c__koll11; o__GIF10; f__; g__; s__
4403168	0	0	0	0	0	1	0	0	0	0	0	0	0	0	0	1	1	0	0	5	18	7	35	0	0	0	0	39	0	0	0	0	0	0	0	0	k__Bacteria; p__Firmicutes; c__Clostridia; o__Clostridiales; f__Peptococcaceae; g__Desulfotomaculum; s__
236929	0	0	0	1	0	0	0	0	0	0	0	0	0	0	0	0	0	0	0	1	0	0	0	0	0	0	0	0	0	0	0	0	0	0	0	0	k__Bacteria; p__Proteobacteria; c__Gammaproteobacteria; o__Alteromonadales; f__OM60; g__Congregibacter; s__
837574	0	0	0	0	0	0	0	0	0	0	0	0	0	0	0	0	0	0	0	0	0	1	0	0	0	3	0	0	0	0	2	0	0	0	0	0	k__Bacteria; p__Proteobacteria; c__Gammaproteobacteria; o__Aeromonadales; f__Aeromonadaceae; g__; s__
349929	0	0	0	0	0	0	0	0	0	0	0	0	0	0	0	0	0	3	0	0	0	0	0	0	0	0	0	0	0	0	0	0	0	0	0	0	k__Bacteria; p__Bacteroidetes; c__Bacteroidia; o__Bacteroidales; f__Bacteroidaceae; g__Bacteroides; s__
157385	0	0	1	2	0	0	0	0	0	0	0	0	0	0	9	0	1	0	0	0	0	0	0	0	0	0	0	0	0	0	0	0	0	0	0	0	k__Bacteria; p__Bacteroidetes; c__Bacteroidia; o__Bacteroidales; f__; g__; s__
236922	0	0	1	0	0	0	0	0	0	0	0	0	0	1	0	0	0	0	0	0	0	0	0	0	0	0	0	0	0	0	0	0	0	0	0	0	k__Bacteria; p__Proteobacteria; c__Alphaproteobacteria; o__Rhizobiales; f__Bradyrhizobiaceae; g__; s__
236923	0	0	1	1	1	6	1	0	0	2	0	0	0	0	0	0	0	0	7	4	0	0	4	0	0	0	0	0	0	0	19	0	0	0	0	0	k__Bacteria; p__Proteobacteria; c__Deltaproteobacteria; o__NB1-j; f__; g__; s__
1136536	1	0	0	0	0	0	0	0	0	0	0	0	0	1	0	0	0	0	0	0	0	0	0	0	0	0	0	0	0	0	0	0	0	0	0	0	k__Bacteria; p__Acidobacteria; c__[Chloracidobacteria]; o__RB41; f__Ellin6075; g__; s__
4477127	1	6	1	0	4	1	29	1	4	0	12	5	0	10	27	3	9	15	16	8	0	0	0	14	0	0	18	0	80	0	11	0	0	0	0	0	k__Bacteria; p__Proteobacteria; c__Deltaproteobacteria; o__Bdellovibrionales; f__Bdellovibrionaceae; g__Bdellovibrio; s__
513055	0	0	7	9	0	26	0	0	0	0	0	0	0	0	0	0	0	0	2	0	0	0	0	0	0	0	0	0	0	0	0	0	0	0	0	0	k__Bacteria; p__Proteobacteria; c__Gammaproteobacteria; o__Xanthomonadales; f__Sinobacteraceae; g__Steroidobacter; s__
1110182	0	0	0	0	0	0	0	0	0	0	0	0	0	0	0	0	0	2	7	10	18	3	0	0	0	0	0	0	0	0	0	0	0	0	0	0	k__Bacteria; p__Acidobacteria; c__[Chloracidobacteria]; o__RB41; f__Ellin6075; g__; s__
1072801	0	0	0	0	0	3	0	0	0	1	3	0	0	3	1	0	2	4	1	0	0	0	0	0	0	0	0	0	0	0	0	0	0	0	0	0	k__Bacteria; p__Actinobacteria; c__Actinobacteria; o__Actinomycetales; f__; g__; s__
1035283	6	7	79	54	0	2	27	11	31	11	85	7	5	38	82	33	15	14	68	62	149	33	29	0	94	22	0	8	0	60	10	0	1	0	0	0	k__Bacteria; p__Bacteroidetes; c__Bacteroidia; o__Bacteroidales; f__; g__; s__
3078693	0	0	0	0	0	0	0	1	2	0	2	2	6	1	0	0	1	0	0	0	0	0	2	0	0	0	2	0	0	0	0	0	0	0	0	0	k__Bacteria; p__Acidobacteria; c__Acidobacteria-6; o__iii1-15; f__; g__; s__
246221	0	2	0	0	0	0	5	0	0	0	0	0	0	0	0	0	0	0	0	0	1	0	0	0	0	0	0	0	0	0	0	0	0	0	0	0	k__Bacteria; p__Proteobacteria; c__Alphaproteobacteria; o__Rickettsiales; f__; g__; s__
589407	0	0	0	0	0	0	0	0	0	1	0	0	0	0	0	0	0	0	0	1	0	0	0	0	0	0	0	0	0	0	0	0	0	0	0	0	k__Bacteria; p__Firmicutes; c__Bacilli; o__Bacillales; f__Paenibacillaceae; g__Paenibacillus; s__
155607	0	0	2	1	0	0	0	0	0	0	0	0	0	0	0	0	0	0	0	0	0	0	0	0	0	0	0	0	0	0	0	0	0	0	0	0	k__Bacteria; p__Verrucomicrobia; c__Verruco-5; o__WCHB1-41; f__; g__; s__
2788508	2	0	9	7	52	51	0	5	11	5	10	8	13	19	27	3	3	0	11	0	0	5	8	0	0	0	0	1	0	0	0	0	0	0	0	0	k__Bacteria; p__Proteobacteria; c__Deltaproteobacteria; o__Myxococcales; f__; g__; s__
4425571	0	2	0	0	0	0	0	2	0	0	0	0	0	0	0	0	1	0	0	0	1	0	0	0	0	0	1	0	3	0	0	0	0	0	0	196	k__Bacteria; p__Proteobacteria; c__Gammaproteobacteria; o__Enterobacteriales; f__Enterobacteriaceae; g__; s__
709657	41	25	152	152	119	215	246	82	53	63	142	294	73	77	211	43	38	16	73	61	158	67	318	171	52	112	61	255	62	13	139	42	0	0	0	0	k__Bacteria; p__Proteobacteria; c__Alphaproteobacteria; o__Rhodospirillales; f__Rhodospirillaceae; g__; s__
188968	0	0	0	0	0	0	0	0	0	0	0	0	0	0	0	0	1	8	0	0	0	0	0	0	0	0	0	0	0	2	0	0	0	0	0	0	k__Bacteria; p__Cyanobacteria; c__Synechococcophycideae; o__Pseudanabaenales; f__Pseudanabaenaceae; g__Leptolyngbya; s__
4339461	0	0	0	0	0	0	4	0	0	0	0	0	0	0	0	0	0	0	0	1	0	0	0	0	0	0	0	14	0	0	0	0	0	0	0	0	k__Bacteria; p__Firmicutes; c__Clostridia; o__Clostridiales; f__Clostridiaceae; g__Caloramator; s__
112045	1	0	4	2	4	3	8	3	1	0	1	3	2	2	4	3	1	1	0	2	15	4	0	0	0	2	0	2	0	1	0	2	0	0	0	0	k__Bacteria; p__Actinobacteria; c__Thermoleophilia; o__Solirubrobacterales; f__Solirubrobacteraceae; g__; s__
1123259	0	0	1	0	0	0	0	0	0	0	0	0	0	0	0	0	16	18	5	1	36	0	0	2	33	0	3	0	0	10	0	0	0	0	0	0	k__Bacteria; p__Proteobacteria; c__Epsilonproteobacteria; o__Campylobacterales; f__Campylobacteraceae; g__Sulfurospirillum; s__
142772	0	0	0	0	0	0	0	0	0	0	0	0	0	0	0	0	0	0	0	0	0	0	0	0	12	0	0	0	0	5	0	0	0	0	0	0	k__Bacteria; p__Chlorobi; c__SJA-28; o__; f__; g__; s__
4256699	0	0	0	0	0	0	0	0	0	0	0	0	0	0	0	0	0	1	0	0	0	0	0	0	0	0	0	0	0	0	0	0	0	0	0	0	k__Bacteria; p__Bacteroidetes; c__Cytophagia; o__Cytophagales; f__Cytophagaceae; g__Adhaeribacter; s__
226780	2	1	32	21	25	28	6	27	0	8	0	18	4	6	30	14	18	5	13	18	37	3	0	0	2	9	0	2	0	3	0	0	0	0	0	0	k__Bacteria; p__Chloroflexi; c__Anaerolineae; o__GCA004; f__; g__; s__
575450	0	0	21	14	19	22	76	37	30	35	0	35	33	49	70	10	2	1	3	1	2	3	43	0	0	0	0	10	4	0	11	0	0	0	0	0	k__Bacteria; p__Proteobacteria; c__Gammaproteobacteria; o__Legionellales; f__; g__; s__
324882	0	2	0	0	0	0	1	0	0	0	0	0	0	0	3	0	0	9	0	1	0	0	0	0	0	0	0	5	0	0	0	0	0	0	0	0	k__Bacteria; p__Firmicutes; c__Clostridia; o__Clostridiales; f__[Mogibacteriaceae]; g__; s__
256121	0	0	0	1	0	0	0	0	0	0	0	0	0	0	1	3	0	3	0	2	0	0	0	19	0	0	0	0	14	0	0	0	0	0	0	1	k__Bacteria; p__Proteobacteria; c__Betaproteobacteria; o__Burkholderiales; f__Oxalobacteraceae; g__; s__
4313922	0	0	0	2	0	3	0	0	2	0	0	0	0	0	0	0	0	0	0	0	0	0	0	0	0	1	0	1	0	0	0	0	0	0	0	0	k__Bacteria; p__Chloroflexi; c__Anaerolineae; o__Caldilineales; f__Caldilineaceae; g__; s__
207283	0	0	2	4	8	0	17	5	1	14	24	9	0	10	11	4	5	7	0	0	5	2	15	0	0	20	7	36	0	5	0	0	0	0	0	0	k__Bacteria; p__Actinobacteria; c__Thermoleophilia; o__Solirubrobacterales; f__; g__; s__
826124	3	0	0	2	0	5	0	0	0	0	1	0	0	0	0	0	4	3	1	0	0	0	1	0	0	0	0	0	0	0	0	0	0	0	0	0	k__Bacteria; p__Proteobacteria; c__Alphaproteobacteria; o__Caulobacterales; f__Caulobacteraceae; g__Phenylobacterium; s__
2651333	15	11	0	0	4	0	10	7	7	15	22	9	9	7	26	9	2	3	2	1	0	0	11	8	0	1	0	7	1	3	13	4	0	0	0	0	k__Bacteria; p__Actinobacteria; c__Actinobacteria; o__Actinomycetales; f__Mycobacteriaceae; g__Mycobacterium; s__
1116674	0	0	0	0	0	0	0	0	0	0	0	0	0	0	0	0	1	4	0	0	4	2	0	0	0	0	0	0	0	0	0	0	0	0	0	0	k__Bacteria; p__Proteobacteria; c__Gammaproteobacteria; o__Enterobacteriales; f__Enterobacteriaceae; g__; s__
1072934	0	2	2	1	0	0	0	0	3	0	0	0	0	1	2	0	1	0	9	4	8	0	6	6	7	4	0	0	4	10	0	0	0	0	0	0	k__Bacteria; p__Proteobacteria; c__Alphaproteobacteria; o__Rhodospirillales; f__Acetobacteraceae; g__; s__
585869	0	0	0	0	0	0	0	0	0	0	0	0	0	0	0	0	0	2	0	0	0	0	0	0	0	0	0	0	0	0	0	0	0	0	0	0	k__Bacteria; p__Firmicutes; c__Clostridia; o__Clostridiales; f__Clostridiaceae; g__Clostridium; s__
156651	0	0	0	2	0	0	0	0	0	0	0	0	0	0	0	0	0	0	0	0	0	0	0	0	0	0	0	0	0	0	0	0	0	0	0	0	k__Bacteria; p__Elusimicrobia; c__Elusimicrobia; o__FAC88; f__; g__; s__
1105085	14	8	2	0	5	0	8	9	0	10	9	7	7	2	1	0	68	25	6	1	18	1	14	0	2	0	0	0	0	0	0	0	0	0	0	1	k__Bacteria; p__Proteobacteria; c__Alphaproteobacteria; o__Caulobacterales; f__Caulobacteraceae; g__Asticcacaulis; s__biprosthecium
4480292	0	0	0	0	0	5	0	0	0	0	0	0	0	0	0	0	6	10	6	0	0	18	0	0	5	0	0	0	0	6	0	0	0	0	0	0	k__Bacteria; p__Verrucomicrobia; c__[Spartobacteria]; o__[Chthoniobacterales]; f__[Chthoniobacteraceae]; g__Ellin506; s__
4425295	6	1	22	10	0	0	0	10	9	14	92	7	0	3	66	27	71	49	98	114	44	1	100	30	669	95	0	91	3	290	0	11	0	0	0	0	k__Bacteria; p__Bacteroidetes; c__Bacteroidia; o__Bacteroidales; f__SB-1; g__; s__
771083	0	0	0	0	0	0	0	0	0	0	2	0	0	0	0	0	0	0	0	0	0	0	0	0	0	0	0	0	0	0	0	0	0	0	0	0	k__Bacteria; p__Firmicutes; c__Clostridia; o__Clostridiales; f__Ruminococcaceae; g__Ruminococcus; s__
509494	0	0	0	0	0	0	0	0	0	0	0	0	0	0	0	0	2	4	0	0	0	0	0	0	0	0	0	0	0	0	0	0	0	0	0	0	k__Bacteria; p__OP3; c__PBS-25; o__; f__; g__; s__
548689	0	0	0	0	0	0	0	0	0	0	0	0	0	0	0	0	0	0	0	0	0	0	10	0	0	0	0	0	0	0	0	0	0	0	0	0	k__Bacteria; p__Firmicutes; c__Clostridia; o__Clostridiales; f__Ruminococcaceae; g__Ethanoligenens; s__
137866	0	0	0	0	0	0	0	0	0	0	0	0	0	0	0	0	0	0	2	1	2	0	6	0	0	0	0	0	0	2	4	0	0	0	0	0	k__Bacteria; p__Chloroflexi; c__Thermomicrobia; o__JG30-KF-CM45; f__; g__; s__
248909	1	0	0	0	0	0	0	0	0	0	1	0	0	0	1	1	11	9	2	0	0	0	3	2	2	0	3	1	0	0	0	3	0	0	0	0	k__Bacteria; p__Cyanobacteria; c__4C0d-2; o__YS2; f__; g__; s__
509493	0	0	62	30	0	0	11	3	4	1	0	0	0	3	30	3	0	0	2	0	0	0	0	0	4	0	0	0	0	0	0	0	0	0	0	0	k__Bacteria; p__Bacteroidetes; c__Bacteroidia; o__Bacteroidales; f__; g__; s__
1145553	0	0	0	0	0	1	0	0	0	0	0	0	0	0	0	0	3	4	0	0	0	0	0	0	0	0	0	0	0	0	0	0	0	0	0	0	k__Bacteria; p__Bacteroidetes; c__Flavobacteriia; o__Flavobacteriales; f__Flavobacteriaceae; g__Flavobacterium; s__
347713	0	0	0	0	0	0	0	0	0	0	0	0	0	0	0	0	0	0	0	0	0	0	0	0	0	2	0	0	0	0	0	0	0	0	0	0	k__Bacteria; p__Proteobacteria; c__Deltaproteobacteria; o__Desulfobacterales; f__Desulfobulbaceae; g__; s__
4351051	0	0	0	0	0	0	0	0	0	0	0	0	0	0	0	0	0	0	0	0	0	0	0	0	0	0	0	0	0	0	0	0	0	0	0	0	k__Bacteria; p__Bacteroidetes; c__Sphingobacteriia; o__Sphingobacteriales; f__Sphingobacteriaceae; g__Sphingobacterium; s__
251539	0	0	0	0	0	0	0	0	0	0	0	0	0	0	0	0	0	5	0	0	0	0	0	0	0	0	0	0	0	0	0	0	0	0	0	0	k__Bacteria; p__Proteobacteria; c__Deltaproteobacteria; o__Myxococcales; f__Cystobacteraceae; g__Cystobacter; s__
243760	0	0	0	1	0	1	0	0	0	0	0	0	32	0	0	0	0	0	0	0	0	0	0	0	0	0	0	0	0	0	0	0	0	0	0	0	k__Bacteria; p__Chloroflexi; c__Anaerolineae; o__GCA004; f__; g__; s__
4413214	3	2	0	0	3	4	0	0	0	6	36	0	1	0	0	0	67	41	0	1	3	0	17	11	0	0	0	13	7	0	0	0	0	0	0	0	k__Bacteria; p__Proteobacteria; c__Alphaproteobacteria; o__; f__; g__; s__
248902	1	0	0	0	0	0	0	0	0	0	1	0	0	0	0	0	0	0	0	0	0	0	0	0	0	0	0	0	0	0	0	0	0	0	0	0	k__Bacteria; p__Firmicutes; c__Bacilli; o__Turicibacterales; f__Turicibacteraceae; g__Turicibacter; s__
1144171	2	0	321	261	12	3	0	12	7	4	0	13	13	18	27	0	2	0	36	13	0	0	0	0	5	0	0	0	0	2	1	0	0	0	0	1	k__Bacteria; p__Bacteroidetes; c__Bacteroidia; o__Bacteroidales; f__; g__; s__
1116586	0	0	0	0	0	0	0	0	0	0	0	0	0	0	0	0	2	0	2	0	0	0	0	0	0	0	0	0	0	0	0	0	0	0	0	0	k__Bacteria; p__Planctomycetes; c__Phycisphaerae; o__WD2101; f__; g__; s__
188500	0	0	0	0	0	0	0	0	0	0	0	0	0	0	0	0	0	2	0	0	0	0	0	0	0	0	0	0	0	0	0	0	0	0	0	0	k__Bacteria; p__Actinobacteria; c__Actinobacteria; o__Actinomycetales; f__Cellulomonadaceae; g__Demequina; s__
433880	0	0	5	3	0	0	0	0	0	0	0	0	0	0	0	0	0	0	1	2	0	0	0	0	0	0	0	0	0	0	0	0	0	0	0	0	k__Bacteria; p__Acidobacteria; c__Holophagae; o__Holophagales; f__Holophagaceae; g__; s__
242142	0	0	0	0	5	0	0	0	0	0	0	0	0	0	0	0	0	0	0	0	0	0	0	0	0	0	0	0	0	0	0	0	0	0	0	0	k__Bacteria; p__Proteobacteria; c__Deltaproteobacteria; o__Myxococcales; f__OM27; g__; s__
217266	0	0	0	0	0	0	0	0	0	0	0	0	0	0	0	0	4	7	0	0	0	0	0	0	0	0	0	0	0	0	0	0	1	0	0	0	k__Bacteria; p__Proteobacteria; c__Alphaproteobacteria; o__Sphingomonadales; f__Sphingomonadaceae; g__Sphingomonas; s__
1038732	1	0	0	0	4	0	0	0	0	0	0	0	0	0	0	0	0	9	0	0	0	0	0	33	0	0	0	0	0	0	0	0	0	0	0	0	k__Bacteria; p__Proteobacteria; c__Alphaproteobacteria; o__Sphingomonadales; f__Sphingomonadaceae; g__Sphingomonas; s__
2669164	0	0	2	1	4	2	0	0	1	0	10	0	0	0	0	3	0	0	3	2	0	0	0	0	0	0	0	1	0	0	0	0	0	0	0	0	k__Bacteria; p__Proteobacteria; c__Deltaproteobacteria; o__Myxococcales; f__; g__; s__
244132	0	0	0	0	0	0	0	0	0	0	0	0	0	0	0	0	0	0	0	0	0	0	0	0	0	0	0	0	0	0	0	0	0	3	0	0	k__Bacteria; p__Proteobacteria; c__Alphaproteobacteria; o__Rhizobiales; f__Brucellaceae; g__Ochrobactrum; s__
225788	0	1	180	197	738	819	30	15	6	10	43	14	10	4	29	26	0	1	7	12	1	0	15	0	0	0	0	27	0	0	0	0	0	1	0	0	k__Bacteria; p__Proteobacteria; c__Betaproteobacteria; o__; f__; g__; s__
580910	0	0	2	3	0	0	0	1	0	0	0	0	0	0	1	0	0	0	0	0	1	0	0	0	0	0	0	1	1	0	8	0	0	0	0	0	k__Bacteria; p__Firmicutes; c__Clostridia; o__Clostridiales; f__; g__; s__
3850831	1	6	19	28	15	98	42	36	40	31	82	100	51	94	83	30	9	2	34	24	3	5	61	60	4	46	40	90	54	2	108	145	0	1	0	0	k__Bacteria; p__Planctomycetes; c__Planctomycetia; o__Pirellulales; f__Pirellulaceae; g__; s__
1116073	3	3	57	52	46	44	43	21	44	0	9	35	6	31	35	17	2	2	5	12	0	6	23	0	3	25	0	56	0	0	3	18	0	0	0	0	k__Bacteria; p__Proteobacteria; c__Gammaproteobacteria; o__Xanthomonadales; f__Sinobacteraceae; g__; s__
4461637	0	0	0	0	0	0	0	0	0	0	0	0	0	0	0	1	2	1	5	2	0	0	0	0	0	0	0	0	0	0	0	0	0	0	0	0	k__Bacteria; p__Chloroflexi; c__Anaerolineae; o__SBR1031; f__A4b; g__; s__
352105	0	0	0	0	1	8	0	3	0	0	8	0	3	1	0	9	0	0	0	0	0	0	0	0	0	0	0	0	0	0	0	0	0	0	0	0	k__Bacteria; p__Proteobacteria; c__Betaproteobacteria; o__; f__; g__; s__
519510	0	6	18	18	5	19	0	0	0	4	4	0	0	2	1	0	4	11	28	15	45	113	13	1	0	0	26	8	0	0	0	266	0	0	0	0	k__Bacteria; p__Proteobacteria; c__Alphaproteobacteria; o__Sphingomonadales; f__; g__; s__
4461639	0	1	2	1	6	13	0	0	0	0	0	0	0	0	0	0	13	3	16	14	12	22	0	0	3	0	0	0	0	0	0	0	0	0	0	0	k__Bacteria; p__Chloroflexi; c__Anaerolineae; o__SBR1031; f__A4b; g__; s__
517754	0	0	0	0	0	0	0	0	0	0	0	0	0	0	0	0	0	0	0	0	0	0	0	0	0	0	0	0	0	2	0	0	0	0	0	0	k__Bacteria; p__Firmicutes; c__Bacilli; o__Lactobacillales; f__Streptococcaceae; g__Streptococcus; s__
161616	3	1	0	1	0	2	1	2	5	1	13	2	2	6	0	0	2	3	4	5	2	0	3	3	5	0	2	0	0	0	3	0	0	0	0	0	k__Bacteria; p__Proteobacteria; c__Betaproteobacteria; o__Rhodocyclales; f__Rhodocyclaceae; g__; s__
4429963	0	0	0	0	0	0	0	0	0	0	0	0	0	0	0	0	3	3	0	0	2	0	0	0	3	0	0	0	0	1	0	0	0	0	0	0	k__Bacteria; p__Lentisphaerae; c__[Lentisphaeria]; o__Victivallales; f__Victivallaceae; g__; s__
837704	0	0	0	0	0	0	0	0	0	0	0	0	0	0	0	0	0	0	0	0	0	2	0	0	0	0	0	0	0	0	0	0	0	0	0	0	k__Bacteria; p__Bacteroidetes; c__Cytophagia; o__Cytophagales; f__[Amoebophilaceae]; g__Candidatus Amoebophilus; s__
141302	0	0	0	0	0	0	0	0	0	0	0	0	0	0	0	0	0	2	0	1	0	0	0	0	0	0	0	0	0	0	0	0	0	0	0	0	k__Bacteria; p__Bacteroidetes; c__Flavobacteriia; o__Flavobacteriales; f__Flavobacteriaceae; g__Flavobacterium; s__
4407397	3	0	27	47	5	8	0	2	1	0	15	1	0	1	1	1	1	0	10	8	1	2	4	0	0	0	0	0	18	1	0	0	0	0	0	0	k__Bacteria; p__Proteobacteria; c__Alphaproteobacteria; o__Rhizobiales; f__; g__; s__
4397258	0	0	20	5	0	4	0	5	3	0	0	3	13	4	5	4	0	0	0	0	0	0	0	0	0	0	0	0	0	0	0	0	0	0	0	0	k__Bacteria; p__Acidobacteria; c__[Chloracidobacteria]; o__RB41; f__Ellin6075; g__; s__
7184	0	0	0	0	0	0	0	1	0	0	1	0	0	0	0	1	0	0	0	0	1	0	0	0	1	0	0	0	0	0	0	0	0	0	0	0	k__Bacteria; p__Proteobacteria; c__Betaproteobacteria; o__Burkholderiales; f__Burkholderiaceae; g__Pandoraea; s__
296086	3	0	6	7	0	3	3	1	1	3	9	3	4	3	7	2	3	10	1	2	18	3	5	0	3	0	0	0	8	0	0	0	0	0	0	0	k__Bacteria; p__Actinobacteria; c__Thermoleophilia; o__Solirubrobacterales; f__; g__; s__
2183687	0	1	139	141	118	248	33	27	6	1	16	36	10	21	6	31	12	8	201	236	93	313	211	120	1	39	149	157	56	3	65	130	0	0	0	0	k__Bacteria; p__Proteobacteria; c__Betaproteobacteria; o__Ellin6067; f__; g__; s__
1040114	0	0	0	0	1	1	0	0	0	0	0	0	0	0	0	0	0	0	0	0	0	0	0	0	6	0	0	0	0	2	4	0	0	0	0	0	k__Bacteria; p__Proteobacteria; c__Betaproteobacteria; o__Burkholderiales; f__Comamonadaceae; g__Limnohabitans; s__
4323376	0	0	0	0	0	0	0	0	0	0	0	0	0	0	0	0	0	0	1	0	0	0	0	0	0	0	0	0	0	0	0	0	0	0	0	0	k__Bacteria; p__Proteobacteria; c__TA18; o__PHOS-HD29; f__; g__; s__
4323374	0	0	0	0	0	0	34	0	1	0	15	1	0	0	0	4	1	0	0	0	0	0	10	2	0	56	89	8	0	0	17	0	0	0	0	0	k__Bacteria; p__Firmicutes; c__Bacilli; o__Bacillales; f__Paenibacillaceae; g__Paenibacillus; s__
207866	2	1	92	122	127	146	47	37	69	5	54	30	42	96	63	91	6	9	62	28	24	3	22	35	0	30	16	15	4	2	0	15	0	0	0	0	k__Bacteria; p__Proteobacteria; c__Alphaproteobacteria; o__Rhizobiales; f__Hyphomicrobiaceae; g__Pedomicrobium; s__
4323379	0	0	0	1	0	1	0	1	0	0	0	1	0	0	1	0	0	0	0	0	0	1	0	0	0	0	0	0	0	0	0	0	0	0	0	0	k__Bacteria; p__Proteobacteria; c__Betaproteobacteria; o__Burkholderiales; f__Alcaligenaceae; g__; s__
1137375	0	0	0	0	0	0	0	0	1	0	0	0	0	0	0	0	0	1	0	0	0	0	0	0	0	0	0	0	0	0	0	0	0	0	0	0	k__Bacteria; p__Firmicutes; c__Clostridia; o__Clostridiales; f__Clostridiaceae; g__; s__
109199	0	0	0	0	0	0	0	0	0	0	0	0	0	0	0	0	2	0	0	0	0	0	0	0	0	0	0	0	0	0	0	0	0	0	0	0	k__Bacteria; p__TM7; c__TM7-3; o__; f__; g__; s__
360124	2	0	13	1	14	10	10	3	4	2	2	2	2	1	3	5	0	0	4	7	0	3	0	0	0	1	0	1	0	0	0	0	0	0	0	0	k__Bacteria; p__Bacteroidetes; c__[Saprospirae]; o__[Saprospirales]; f__Chitinophagaceae; g__; s__
3815760	0	2	11	0	21	10	0	0	6	0	0	0	0	7	0	1	1	13	11	7	22	24	0	0	0	0	0	0	0	0	0	0	0	0	0	0	k__Bacteria; p__Bacteroidetes; c__[Saprospirae]; o__[Saprospirales]; f__Chitinophagaceae; g__Flavisolibacter; s__
1122078	0	0	13	12	0	0	2	3	51	12	26	3	12	51	1	3	3	5	0	1	15	0	0	0	97	1	0	0	0	53	0	0	0	0	0	0	k__Bacteria; p__Bacteroidetes; c__Bacteroidia; o__Bacteroidales; f__; g__; s__
1584969	0	0	0	0	0	0	0	0	1	0	0	0	0	3	0	0	0	0	2	0	0	0	0	0	1	3	0	0	1	2	0	2	0	0	0	0	k__Bacteria; p__Proteobacteria; c__Alphaproteobacteria; o__Rhizobiales; f__Beijerinckiaceae; g__; s__
241999	0	0	8	16	34	52	0	0	0	0	0	0	0	0	0	0	1	1	1	1	1	0	3	0	0	0	0	0	0	0	0	0	0	0	0	0	k__Bacteria; p__Verrucomicrobia; c__[Pedosphaerae]; o__[Pedosphaerales]; f__; g__; s__
4309188	0	0	16	13	0	2	0	0	2	0	7	1	0	4	0	5	7	4	2	14	0	0	0	0	5	2	0	0	0	0	0	0	0	0	0	2	k__Bacteria; p__Proteobacteria; c__Betaproteobacteria; o__; f__; g__; s__
4328654	0	0	0	0	0	0	0	0	0	0	0	0	0	0	0	0	0	0	1	0	3	1	0	0	0	0	30	1	0	0	1	21	0	0	0	0	k__Bacteria; p__Proteobacteria; c__Deltaproteobacteria; o__Spirobacillales; f__; g__; s__
109196	0	0	3	1	0	0	0	0	0	0	0	0	0	0	8	0	0	0	0	0	0	0	0	0	0	0	0	0	0	0	0	0	0	0	0	0	k__Bacteria; p__Firmicutes; c__Clostridia; o__Clostridiales; f__Veillonellaceae; g__; s__
949904	0	0	0	0	0	0	0	0	0	0	0	0	0	0	0	0	1	2	0	0	0	0	0	0	0	0	0	0	0	0	0	0	0	0	0	0	k__Bacteria; p__Fusobacteria; c__Fusobacteriia; o__Fusobacteriales; f__; g__; s__
298835	0	0	0	0	0	0	0	0	0	0	0	0	0	0	0	0	0	5	0	0	0	0	0	0	0	0	0	0	0	0	0	1	0	0	0	0	k__Bacteria; p__Actinobacteria; c__Actinobacteria; o__Actinomycetales; f__; g__; s__
740305	0	0	0	0	0	0	0	0	0	0	0	0	2	5	0	0	0	0	0	0	0	0	0	0	0	0	0	0	0	0	51	0	0	0	0	0	k__Bacteria; p__Firmicutes; c__Bacilli; o__Bacillales; f__Planococcaceae; g__Rummeliibacillus; s__
4467002	1	0	0	0	1	0	1	0	0	0	0	0	0	0	0	0	2	1	1	0	0	0	0	0	0	0	0	0	0	0	0	0	0	0	0	0	k__Bacteria; p__Proteobacteria; c__Alphaproteobacteria; o__Sphingomonadales; f__Erythrobacteraceae; g__; s__
221379	1	8	3	3	6	4	1	1	1	1	12	1	0	0	5	1	80	95	3	2	0	7	0	0	7	0	11	0	2	1	0	1	0	0	0	0	k__Bacteria; p__Actinobacteria; c__Actinobacteria; o__Actinomycetales; f__Mycobacteriaceae; g__Mycobacterium; s__vaccae
334340	0	0	0	0	0	0	0	0	0	0	0	0	0	0	0	0	0	2	0	0	0	0	0	0	0	0	0	0	0	0	0	0	0	0	0	0	k__Bacteria; p__Firmicutes; c__Clostridia; o__Clostridiales; f__Ruminococcaceae; g__; s__
151384	12	3	0	2	0	0	0	0	1	0	13	0	0	0	0	7	10	3	0	0	18	0	0	0	0	2	0	1	7	0	0	0	0	1	0	2	k__Bacteria; p__Proteobacteria; c__Betaproteobacteria; o__Burkholderiales; f__; g__; s__
746436	1	1	0	0	0	0	0	0	0	0	1	0	0	0	0	0	26	72	25	0	9	13	0	0	5	0	32	1	0	0	0	0	0	0	0	0	k__Bacteria; p__Proteobacteria; c__Alphaproteobacteria; o__Sphingomonadales; f__Sphingomonadaceae; g__Sphingomonas; s__
361839	0	0	0	0	0	0	0	0	0	0	0	0	0	0	0	0	8	1	7	2	19	0	4	0	0	0	0	3	0	0	0	0	0	0	0	0	k__Bacteria; p__Cyanobacteria; c__Chloroplast; o__Stramenopiles; f__; g__; s__
4330963	0	0	29	20	11	25	4	5	8	9	53	2	11	15	20	34	4	0	15	9	2	2	8	6	0	0	0	41	0	0	0	3	0	0	0	0	k__Bacteria; p__Proteobacteria; c__Deltaproteobacteria; o__Myxococcales; f__; g__; s__
975124	0	0	0	0	0	0	0	0	0	0	0	0	0	0	0	0	0	0	0	0	9	7	0	0	0	0	0	0	0	0	0	0	0	0	0	0	k__Bacteria; p__Armatimonadetes; c__[Fimbriimonadia]; o__[Fimbriimonadales]; f__[Fimbriimonadaceae]; g__Fimbriimonas; s__
228207	0	4	0	0	0	0	0	0	0	0	0	0	0	0	0	0	25	8	1	0	33	25	0	0	0	0	0	0	0	0	0	0	0	0	0	0	k__Bacteria; p__Proteobacteria; c__Gammaproteobacteria; o__Pseudomonadales; f__Moraxellaceae; g__; s__
1107168	0	0	36	59	102	97	20	8	2	10	26	17	25	12	17	9	7	1	97	111	71	29	44	19	0	0	0	48	0	2	0	6	0	0	0	0	k__Bacteria; p__Gemmatimonadetes; c__Gemm-1; o__; f__; g__; s__
543813	0	0	0	0	2	13	0	0	0	3	0	0	0	0	0	3	12	10	27	23	2	15	23	78	0	0	0	0	65	0	0	0	0	0	0	0	k__Bacteria; p__Bacteroidetes; c__Sphingobacteriia; o__Sphingobacteriales; f__; g__; s__
977144	0	0	1	1	1	0	24	1	1	0	5	2	7	0	1	6	1	0	4	0	2	0	1	0	0	0	0	0	0	0	0	0	0	0	0	0	k__Bacteria; p__Proteobacteria; c__Deltaproteobacteria; o__Desulfuromonadales; f__Geobacteraceae; g__Geobacter; s__
886061	0	0	0	0	0	0	0	0	0	0	0	0	0	0	0	0	14	67	1	2	0	0	0	0	0	0	0	2	0	0	0	0	0	0	0	0	k__Bacteria; p__Proteobacteria; c__Alphaproteobacteria; o__Sphingomonadales; f__Sphingomonadaceae; g__Sphingomonas; s__wittichii
204757	0	1	5	3	6	6	0	3	4	6	9	2	0	0	14	0	0	1	5	2	0	0	10	0	0	0	0	3	0	1	0	0	0	0	0	0	k__Bacteria; p__Chloroflexi; c__TK17; o__; f__; g__; s__
150389	0	0	1	0	0	0	0	1	0	0	9	0	0	0	0	0	0	0	1	0	0	0	0	0	0	2	0	0	0	0	0	0	0	0	0	0	k__Bacteria; p__Proteobacteria; c__Betaproteobacteria; o__Rhodocyclales; f__Rhodocyclaceae; g__; s__
239291	0	0	0	0	0	0	0	1	3	0	9	0	0	4	0	7	0	0	0	0	0	0	0	0	0	1	0	0	0	0	0	0	0	0	0	0	k__Bacteria; p__Verrucomicrobia; c__Verrucomicrobiae; o__Verrucomicrobiales; f__Verrucomicrobiaceae; g__Luteolibacter; s__
2801319	0	0	0	0	0	1	3	0	1	0	0	0	0	0	0	0	0	1	0	0	0	0	0	2	1	1	0	0	0	0	2	0	7	0	0	1	k__Bacteria; p__Proteobacteria; c__Betaproteobacteria; o__Burkholderiales; f__Comamonadaceae; g__; s__
4342516	0	0	0	0	0	0	0	0	0	0	0	0	0	0	0	0	0	0	2	0	0	0	0	0	0	0	0	0	0	0	0	0	0	0	0	0	k__Bacteria; p__Bacteroidetes; c__Bacteroidia; o__Bacteroidales; f__; g__; s__
4345237	0	0	0	0	0	1	0	0	0	0	0	0	0	0	0	0	0	0	3	0	0	0	1	0	0	0	0	2	0	0	0	1	0	0	0	0	k__Bacteria; p__Proteobacteria; c__Betaproteobacteria; o__; f__; g__; s__
1119477	0	0	0	0	0	0	0	0	0	0	0	0	0	0	3	0	1	0	0	0	0	0	0	0	0	0	0	0	0	0	0	0	0	0	0	0	k__Bacteria; p__OP3; c__koll11; o__GIF10; f__kpj58rc; g__; s__
131476	0	1	146	109	29	67	41	76	46	22	72	57	43	45	14	34	9	11	125	140	0	7	0	314	0	71	0	66	669	0	79	0	1	0	0	0	k__Bacteria; p__Proteobacteria; c__Deltaproteobacteria; o__Myxococcales; f__; g__; s__
1122610	0	0	0	0	0	0	0	0	0	0	2	3	0	0	0	0	0	0	0	0	0	0	0	0	2	0	0	0	0	0	43	0	0	0	0	0	k__Bacteria; p__Firmicutes; c__Bacilli; o__Bacillales; f__Paenibacillaceae; g__; s__
546825	0	0	0	0	0	0	0	0	0	0	0	0	3	0	8	0	0	0	0	0	1	0	0	0	0	1	0	1	0	0	0	0	0	0	0	0	k__Bacteria; p__Firmicutes; c__Bacilli; o__Bacillales; f__Bacillaceae; g__Bacillus; s__
1068936	0	3	3	8	9	4	0	11	31	17	54	6	2	65	52	19	24	19	7	4	2	4	0	61	17	3	44	12	205	17	36	16	0	0	0	0	k__Bacteria; p__Actinobacteria; c__Acidimicrobiia; o__Acidimicrobiales; f__; g__; s__
558915	0	0	0	3	1	5	0	0	2	0	1	1	0	0	2	4	0	1	0	1	0	0	0	4	1	1	0	0	0	1	0	0	0	0	0	0	k__Bacteria; p__Proteobacteria; c__Betaproteobacteria; o__Burkholderiales; f__Burkholderiaceae; g__; s__
199942	0	0	2	2	0	0	1	0	0	0	0	0	0	0	0	0	0	0	0	0	0	0	0	0	0	0	0	0	0	0	0	0	0	0	0	0	k__Bacteria; p__OP11; c__OP11-4; o__; f__; g__; s__
558911	0	0	1	0	0	0	0	0	0	0	0	0	0	0	0	0	0	0	0	4	5	0	0	0	0	0	0	1	0	0	0	0	0	0	0	0	k__Bacteria; p__Actinobacteria; c__Actinobacteria; o__Actinomycetales; f__Nocardioidaceae; g__Kribbella; s__
26566	0	0	0	1	0	6	0	0	0	0	0	0	1	0	0	0	0	0	0	0	0	0	0	0	0	0	0	0	0	0	0	0	0	0	0	0	k__Bacteria; p__Proteobacteria; c__Alphaproteobacteria; o__Rhodospirillales; f__Rhodospirillaceae; g__; s__
159543	0	0	0	0	4	12	0	0	0	0	0	0	0	0	0	0	1	0	0	3	2	0	13	0	0	0	0	11	0	0	0	0	0	0	0	0	k__Bacteria; p__Planctomycetes; c__Phycisphaerae; o__Phycisphaerales; f__; g__; s__
574493	0	0	0	0	0	0	0	0	0	0	0	0	0	0	0	0	0	1	0	0	0	0	0	0	0	0	0	0	0	0	0	2	0	0	0	0	k__Bacteria; p__Firmicutes; c__Bacilli; o__Bacillales; f__Bacillaceae; g__Bacillus; s__foraminis
553485	0	0	0	0	0	0	0	0	0	0	0	0	0	0	0	0	1	0	1	0	0	0	0	0	0	0	0	0	0	0	0	0	0	0	0	0	k__Bacteria; p__Proteobacteria; c__Deltaproteobacteria; o__Myxococcales; f__Haliangiaceae; g__; s__
304223	0	0	0	0	0	0	0	0	0	0	0	0	0	0	0	0	0	0	0	0	2	0	0	0	0	0	0	0	0	0	0	0	0	0	0	0	k__Bacteria; p__Elusimicrobia; c__Elusimicrobia; o__IIb; f__; g__; s__
130872	0	0	3	5	0	0	0	1	0	0	17	0	0	0	0	3	0	0	4	0	13	0	0	0	0	0	0	0	0	0	0	0	0	0	0	0	k__Bacteria; p__Firmicutes; c__Clostridia; o__OPB54; f__; g__; s__
130877	2	5	1	1	28	1	0	0	3	0	17	0	0	4	0	11	2	3	0	0	0	1	0	0	0	0	0	0	0	0	0	0	0	0	0	0	k__Bacteria; p__Proteobacteria; c__Alphaproteobacteria; o__Sphingomonadales; f__Sphingomonadaceae; g__Novosphingobium; s__
4472200	1	0	0	0	2	1	0	0	0	0	0	0	0	0	0	0	1	1	0	0	1	0	1	1	1	2	8	4	0	5	2	3	0	0	0	0	k__Bacteria; p__Proteobacteria; c__Gammaproteobacteria; o__Alteromonadales; f__[Chromatiaceae]; g__Rheinheimera; s__
4472201	0	0	0	0	0	0	0	0	0	0	0	0	0	0	0	0	0	0	0	0	0	0	0	0	0	0	0	0	0	3	0	0	0	0	0	0	k__Bacteria; p__Firmicutes; c__Clostridia; o__Clostridiales; f__Christensenellaceae; g__; s__
784063	0	0	0	0	0	0	0	0	0	0	0	0	0	1	6	0	0	0	0	0	0	0	0	0	0	0	0	0	0	0	0	0	0	0	0	0	k__Bacteria; p__Verrucomicrobia; c__Verruco-5; o__LD1-PB3; f__; g__; s__
277908	0	0	0	0	0	0	0	0	0	0	0	0	0	0	0	0	0	0	0	0	2	0	0	0	0	0	0	0	0	0	0	0	0	0	0	0	k__Bacteria; p__Planctomycetes; c__Phycisphaerae; o__Pla1; f__; g__; s__
4378791	0	0	1	0	8	10	0	0	0	0	0	2	0	0	0	0	0	0	0	0	0	0	0	0	0	0	0	0	0	0	0	0	0	0	0	0	k__Bacteria; p__Bacteroidetes; c__[Saprospirae]; o__[Saprospirales]; f__Chitinophagaceae; g__Flavisolibacter; s__
978498	0	1	27	16	53	60	0	2	2	0	3	2	0	1	10	0	4	1	43	39	22	8	0	0	0	0	39	0	0	0	0	0	0	0	0	0	k__Bacteria; p__Proteobacteria; c__Deltaproteobacteria; o__Myxococcales; f__; g__; s__
1800149	0	2	70	42	28	74	13	6	5	0	1	5	8	7	9	10	21	0	389	227	69	138	34	130	11	54	50	0	16	0	0	64	0	0	0	0	k__Bacteria; p__Planctomycetes; c__OM190; o__agg27; f__; g__; s__
617340	9	14	0	0	0	0	0	0	0	0	0	0	0	0	0	0	7	9	0	2	4	5	0	0	0	1	0	1	0	0	0	0	0	4	0	1	k__Bacteria; p__Proteobacteria; c__Betaproteobacteria; o__Burkholderiales; f__Oxalobacteraceae; g__; s__
593511	0	0	6	2	2	5	0	1	12	0	0	3	0	7	16	0	1	1	5	0	0	0	1	0	0	15	0	0	0	0	12	0	0	0	0	0	k__Bacteria; p__Proteobacteria; c__Betaproteobacteria; o__Ellin6067; f__; g__; s__
3330580	2	0	0	0	0	4	0	1	2	0	0	0	0	0	0	0	231	123	3	3	16	9	0	9	29	53	0	0	0	16	0	0	0	1	0	0	k__Bacteria; p__Proteobacteria; c__Gammaproteobacteria; o__Xanthomonadales; f__Xanthomonadaceae; g__Stenotrophomonas; s__
73076	0	0	17	14	0	0	0	0	0	0	0	0	0	2	0	0	2	1	6	0	5	0	0	0	0	0	0	1	0	4	0	0	0	0	0	0	k__Bacteria; p__OP8; c__OP8_1; o__SHA-124; f__; g__; s__
669173	0	0	0	0	0	0	0	0	0	0	0	0	0	0	0	0	1	1	0	0	0	0	0	0	0	0	0	0	0	0	0	0	0	0	0	0	k__Bacteria; p__Proteobacteria; c__Alphaproteobacteria; o__Rhodobacterales; f__Rhodobacteraceae; g__Loktanella; s__
759378	0	0	0	0	0	0	0	0	0	0	0	0	0	0	0	1	0	4	0	0	0	0	1	0	0	0	0	0	0	0	0	0	0	0	0	0	k__Bacteria; p__Firmicutes; c__Clostridia; o__Clostridiales; f__Clostridiaceae; g__Alkaliphilus; s__
4444622	4	3	21	21	23	29	6	38	37	11	6	256	22	57	54	22	18	17	8	21	12	16	11	0	8	0	3	5	7	1	0	10	0	0	0	0	k__Bacteria; p__Chloroflexi; c__S085; o__; f__; g__; s__
267500	0	0	2	2	0	2	1	0	3	2	1	3	1	1	2	1	0	0	1	1	0	0	2	0	1	0	0	1	1	0	1	1	0	0	0	0	k__Bacteria; p__Proteobacteria; c__Betaproteobacteria; o__Rhodocyclales; f__Rhodocyclaceae; g__; s__
4483172	0	0	1	0	0	1	2	0	0	0	0	1	4	0	0	1	0	0	0	0	0	0	0	0	0	0	0	0	0	0	0	0	0	0	0	0	k__Bacteria; p__Proteobacteria; c__Deltaproteobacteria; o__Desulfuromonadales; f__Geobacteraceae; g__Geobacter; s__
813522	0	0	1	0	0	1	0	1	0	0	0	0	0	0	0	0	0	3	1	0	2	3	5	0	0	6	0	3	0	0	0	7	0	0	0	0	k__Bacteria; p__Proteobacteria; c__Alphaproteobacteria; o__Rhodospirillales; f__Rhodospirillaceae; g__; s__
249693	0	0	2	0	0	0	0	0	0	0	0	0	0	0	0	0	0	0	33	4	7	1	0	0	0	0	0	0	0	0	0	0	0	0	0	0	k__Bacteria; p__Bacteroidetes; c__Cytophagia; o__Cytophagales; f__Cytophagaceae; g__; s__
4327501	3	1	0	0	0	0	0	0	0	0	0	0	2	0	0	0	40	395	0	0	0	0	0	0	0	3	0	0	0	0	0	1	0	0	0	0	k__Bacteria; p__Proteobacteria; c__Gammaproteobacteria; o__Pseudomonadales; f__Pseudomonadaceae; g__Pseudomonas; s__
287559	0	0	0	0	0	0	0	0	0	0	0	0	0	0	0	0	5	6	3	0	0	0	0	0	0	0	0	0	0	0	0	0	0	0	0	0	k__Bacteria; p__Firmicutes; c__Bacilli; o__Bacillales; f__Planococcaceae; g__Solibacillus; s__
287558	0	0	4	7	11	4	2	0	1	14	26	5	0	17	1	0	0	3	0	0	0	0	0	0	0	0	16	0	0	0	23	0	0	0	0	0	k__Bacteria; p__Firmicutes; c__Clostridia; o__Clostridiales; f__Clostridiaceae; g__; s__
327765	0	0	0	0	0	0	0	0	1	0	1	0	0	1	11	0	1126	3989	0	1	0	0	0	11	13	0	0	0	0	10	0	0	0	0	0	0	k__Bacteria; p__Firmicutes; c__Bacilli; o__Lactobacillales; f__Lactobacillaceae; g__Lactobacillus; s__
555553	2	2	36	32	3	1	0	7	15	5	9	5	4	36	45	3	0	0	2	4	4	0	0	1	10	28	0	4	0	4	4	0	0	0	0	0	k__Bacteria; p__Firmicutes; c__Clostridia; o__Clostridiales; f__Clostridiaceae; g__Clostridium; s__
4365343	0	2	0	0	0	0	0	0	0	0	0	0	0	0	0	0	2	0	0	0	0	0	0	0	0	0	0	0	0	0	0	0	0	0	0	0	k__Bacteria; p__Cyanobacteria; c__Chloroplast; o__Chlorophyta; f__Trebouxiophyceae; g__; s__
74480	0	0	0	0	0	0	0	0	0	0	0	0	0	0	0	0	4	4	0	0	0	0	0	0	0	0	0	0	0	0	0	0	0	0	0	0	k__Bacteria; p__Firmicutes; c__Clostridia; o__Clostridiales; f__Clostridiaceae; g__Clostridium; s__
730661	0	0	0	0	0	0	0	0	0	0	0	0	0	0	0	0	0	1	1	0	0	0	0	0	0	0	0	0	0	0	0	0	0	0	0	0	k__Bacteria; p__Bacteroidetes; c__[Saprospirae]; o__[Saprospirales]; f__Chitinophagaceae; g__; s__
3029735	5	2	88	53	65	93	39	48	26	10	43	199	21	17	64	35	25	9	156	152	15	13	68	128	4	50	49	7	29	0	36	182	0	0	0	0	k__Bacteria; p__Verrucomicrobia; c__[Pedosphaerae]; o__[Pedosphaerales]; f__; g__; s__
165611	1	0	0	0	0	0	0	0	0	0	0	0	0	0	0	0	2	1	0	1	0	0	0	0	0	0	0	0	1	0	0	0	0	0	0	0	k__Bacteria; p__Proteobacteria; c__Alphaproteobacteria; o__Rhizobiales; f__; g__; s__
3922904	0	2	38	50	33	97	8	12	7	15	11	119	12	21	15	20	5	1	63	52	125	344	100	26	1	12	3	82	0	1	12	54	0	0	0	0	k__Bacteria; p__Acidobacteria; c__Acidobacteria-6; o__iii1-15; f__; g__; s__
166838	2	4	399	467	528	794	1099	916	1251	408	1551	1226	802	1596	2387	1269	15	48	256	243	101	47	307	956	33	291	132	242	5428	20	295	421	2	1	0	0	k__Bacteria; p__Proteobacteria; c__Betaproteobacteria; o__Burkholderiales; f__Comamonadaceae; g__Rubrivivax; s__
4405135	0	2	0	0	0	0	0	0	5	0	0	0	0	10	0	0	0	0	0	0	0	0	0	0	0	0	0	0	0	0	0	0	0	0	0	0	k__Bacteria; p__Verrucomicrobia; c__Verrucomicrobiae; o__Verrucomicrobiales; f__Verrucomicrobiaceae; g__; s__
4405640	0	0	41	16	12	21	0	3	2	17	0	1	0	11	3	8	1	0	119	61	70	15	0	0	5	0	0	0	0	0	0	0	0	0	0	0	k__Bacteria; p__Verrucomicrobia; c__[Pedosphaerae]; o__[Pedosphaerales]; f__Ellin517; g__; s__
4375012	1	0	7	9	18	7	0	4	0	0	1	2	0	0	1	5	0	1	0	0	0	0	8	12	0	2	0	3	0	0	0	0	0	0	0	0	k__Bacteria; p__Proteobacteria; c__Deltaproteobacteria; o__BPC076; f__; g__; s__
98457	0	0	2	1	0	1	0	0	0	0	0	2	0	0	0	0	0	0	0	1	0	0	0	0	0	0	0	0	0	0	0	0	0	0	0	0	k__Bacteria; p__Proteobacteria; c__Alphaproteobacteria; o__Rhizobiales; f__Hyphomicrobiaceae; g__Rhodoplanes; s__
4375014	0	0	3	3	0	11	0	0	0	0	0	0	0	0	0	0	0	0	0	0	5	1	0	0	0	0	0	0	0	0	0	0	0	0	0	0	k__Bacteria; p__Acidobacteria; c__Solibacteres; o__Solibacterales; f__Solibacteraceae; g__Candidatus Solibacter; s__
4387303	0	0	0	0	0	0	0	0	0	0	0	0	0	0	0	0	6	21	2	6	2	2	23	37	0	26	26	37	27	0	32	192	0	0	0	0	k__Bacteria; p__Actinobacteria; c__Actinobacteria; o__Actinomycetales; f__Streptomycetaceae; g__Streptomyces; s__
923151	0	0	0	0	0	0	0	0	0	0	0	0	0	0	0	0	0	0	0	0	0	0	0	0	0	0	0	0	0	0	0	0	0	2	0	0	k__Bacteria; p__Firmicutes; c__Bacilli; o__Bacillales; f__Staphylococcaceae; g__Staphylococcus; s__
555087	0	0	0	0	0	0	37	0	0	0	0	0	0	0	2	0	1	0	0	0	0	0	0	0	0	0	0	0	0	0	0	0	0	0	0	0	k__Bacteria; p__TM6; c__SJA-4; o__; f__; g__; s__
2458172	1	1	1	0	0	0	0	0	0	0	0	0	0	0	0	0	68	76	0	0	42	2	0	0	49	15	0	0	0	13	2	0	0	0	0	0	k__Bacteria; p__Proteobacteria; c__Alphaproteobacteria; o__Rhizobiales; f__Brucellaceae; g__Ochrobactrum; s__
3182958	0	0	0	1	0	4	0	0	0	0	0	0	0	0	0	0	0	0	2	0	0	0	11	0	0	0	0	12	0	0	0	0	0	0	0	0	k__Bacteria; p__OP3; c__koll11; o__; f__; g__; s__
222554	2	4	28	65	0	0	5	4	4	5	0	1	0	2	8	6	22	28	50	10	5	4	23	0	0	7	0	4	37	0	0	0	0	0	0	0	k__Bacteria; p__Proteobacteria; c__Betaproteobacteria; o__Methylophilales; f__Methylophilaceae; g__Methylotenera; s__mobilis
3182953	0	0	38	30	92	192	12	1	0	0	3	2	0	3	22	7	1	0	5	9	1	0	4	0	1	0	0	6	0	2	0	0	0	0	0	0	k__Bacteria; p__Proteobacteria; c__Alphaproteobacteria; o__Rhodospirillales; f__Rhodospirillaceae; g__; s__
1142257	1	0	0	0	0	0	0	0	0	0	0	0	0	0	0	0	1	16	0	0	0	0	0	0	6	0	0	0	2	6	0	0	0	0	0	0	k__Bacteria; p__Actinobacteria; c__Actinobacteria; o__Actinomycetales; f__Microbacteriaceae; g__Agrococcus; s__jenensis
3142375	0	0	0	0	0	1	0	0	0	0	0	0	0	0	0	0	0	0	0	0	1	0	0	0	0	0	0	0	0	0	0	0	0	0	0	0	k__Bacteria; p__Actinobacteria; c__Thermoleophilia; o__Gaiellales; f__Gaiellaceae; g__; s__
4356131	2	3	0	0	0	0	0	0	0	0	0	0	0	0	0	0	2	1	0	0	0	0	0	0	0	0	0	0	0	0	0	0	0	0	0	0	k__Bacteria; p__Proteobacteria; c__Betaproteobacteria; o__Methylophilales; f__Methylophilaceae; g__; s__
539866	10	23	2206	2057	1813	2315	300	279	360	131	542	348	186	575	469	291	48	29	1098	918	783	609	647	183	26	120	118	474	83	11	117	371	1	1	0	4	k__Bacteria; p__Proteobacteria; c__Gammaproteobacteria; o__Thiotrichales; f__Piscirickettsiaceae; g__; s__
4419154	0	2	12	18	1	13	0	1	1	0	0	8	0	0	0	0	1	0	0	0	7	1	0	24	0	0	0	0	0	0	0	0	0	0	0	0	k__Bacteria; p__Acidobacteria; c__Acidobacteria-6; o__iii1-15; f__mb2424; g__; s__
828431	9	3	0	3	0	6	0	0	0	0	7	0	0	1	30	4	5	2	6	2	2	0	0	0	7	0	0	0	0	10	0	0	0	0	0	0	k__Bacteria; p__Proteobacteria; c__Alphaproteobacteria; o__Rhizobiales; f__; g__; s__
539862	0	0	0	0	0	0	0	0	0	0	0	0	0	0	0	0	0	0	6	1	0	0	0	0	0	0	0	0	1	0	0	0	0	0	0	0	k__Bacteria; p__Proteobacteria; c__Deltaproteobacteria; o__Myxococcales; f__; g__; s__
825112	3	0	8	10	16	9	18	19	64	13	55	11	2	118	50	27	11	35	9	5	0	0	70	75	4	0	0	28	10	3	0	0	0	0	0	0	k__Bacteria; p__Actinobacteria; c__Acidimicrobiia; o__Acidimicrobiales; f__C111; g__; s__
589189	0	7	42	36	18	44	269	269	275	188	567	656	392	340	146	283	22	4	36	63	9	23	56	26	0	233	8	24	69	4	135	56	0	0	0	1	k__Bacteria; p__Planctomycetes; c__Planctomycetia; o__Planctomycetales; f__Planctomycetaceae; g__Planctomyces; s__
4260136	5	7	221	186	226	346	316	120	224	68	188	105	231	412	301	124	42	20	394	456	123	86	375	314	18	265	426	244	201	13	204	258	1	0	0	1	k__Bacteria; p__Proteobacteria; c__Deltaproteobacteria; o__Syntrophobacterales; f__Syntrophobacteraceae; g__; s__
220201	0	0	0	0	0	0	0	0	0	0	0	0	0	0	0	0	0	0	2	2	3	0	6	0	0	0	0	0	0	0	0	0	0	0	0	0	k__Bacteria; p__Acidobacteria; c__Acidobacteriia; o__Acidobacteriales; f__Koribacteraceae; g__Candidatus Koribacter; s__versatilis
578126	0	0	3	0	0	0	0	0	0	0	0	0	0	0	0	0	32	23	0	0	0	0	0	0	0	0	0	0	0	0	0	0	0	0	0	0	k__Bacteria; p__Proteobacteria; c__Alphaproteobacteria; o__Sphingomonadales; f__Sphingomonadaceae; g__Sphingobium; s__
4437901	0	0	0	0	0	0	0	0	0	0	0	0	0	0	0	0	0	0	0	1	2	0	0	0	0	0	0	0	0	0	0	0	0	0	0	0	k__Bacteria; p__Proteobacteria; c__Alphaproteobacteria; o__Rhizobiales; f__; g__; s__
4437903	0	0	0	11	0	2	0	0	0	0	0	0	0	0	0	0	0	0	0	2	8	0	0	0	0	0	0	0	0	0	0	0	0	0	0	0	k__Bacteria; p__Proteobacteria; c__Gammaproteobacteria; o__Xanthomonadales; f__Sinobacteraceae; g__; s__
533472	0	0	0	0	0	1	0	0	0	0	0	0	0	0	0	0	0	0	1	0	0	0	0	0	0	0	0	0	0	0	0	0	0	0	0	0	k__Bacteria; p__Acidobacteria; c__Solibacteres; o__Solibacterales; f__; g__; s__
2946778	0	0	1	2	0	0	0	0	0	0	0	0	0	0	0	0	0	0	0	1	0	0	0	0	0	0	0	0	0	0	0	0	0	0	0	0	k__Bacteria; p__Proteobacteria; c__Deltaproteobacteria; o__Syntrophobacterales; f__Syntrophobacteraceae; g__Syntrophobacter; s__
585547	0	0	0	0	0	0	0	0	0	0	0	0	0	0	0	0	0	0	0	0	0	0	1	6	0	0	0	15	0	0	0	13	0	0	0	0	k__Bacteria; p__Actinobacteria; c__Actinobacteria; o__Actinomycetales; f__Microbacteriaceae; g__Agromyces; s__
104014	0	1	1	1	0	0	0	1	0	0	0	2	0	0	0	2	6	30	0	0	1	0	0	7	0	0	0	0	0	2	0	0	0	0	0	0	k__Bacteria; p__Actinobacteria; c__Actinobacteria; o__Actinomycetales; f__Cellulomonadaceae; g__Cellulomonas; s__
4440018	0	0	0	0	0	0	0	0	0	0	0	0	0	0	0	0	4	27	0	0	0	0	0	0	0	0	0	0	0	0	0	0	0	0	0	0	k__Bacteria; p__Firmicutes; c__Bacilli; o__Lactobacillales; f__Leuconostocaceae; g__Weissella; s__
246412	0	0	0	0	0	0	0	0	0	0	0	0	0	0	0	0	0	0	0	0	0	0	1	0	0	0	1	0	0	0	0	0	0	0	0	0	k__Bacteria; p__Proteobacteria; c__Alphaproteobacteria; o__Rhizobiales; f__; g__; s__
623091	0	0	0	0	0	0	0	0	1	0	0	0	0	0	0	9	0	0	0	0	0	2	0	0	1	0	0	0	17	0	0	0	0	0	0	0	k__Bacteria; p__Proteobacteria; c__Alphaproteobacteria; o__Rhizobiales; f__Phyllobacteriaceae; g__; s__
279237	0	0	44	17	3	2	11	2	32	4	24	6	7	39	4	14	8	5	191	160	2	0	39	58	9	0	0	10	77	5	0	0	0	0	0	0	k__Bacteria; p__GN04; c__GN15; o__; f__; g__; s__
1024529	0	0	0	0	0	0	1	1	0	1	2	2	0	0	0	0	0	0	0	0	0	0	0	0	0	0	0	1	0	0	0	0	0	0	0	0	k__Bacteria; p__Firmicutes; c__Clostridia; o__Clostridiales; f__Clostridiaceae; g__; s__
4357987	0	0	1	0	0	0	0	0	0	0	0	0	0	0	0	0	2	0	5	10	0	0	0	0	0	0	0	0	0	0	0	0	0	0	0	0	k__Bacteria; p__OP3; c__PBS-25; o__; f__; g__; s__
817606	0	0	0	1	0	6	0	0	1	0	0	0	0	0	0	0	0	0	1	3	0	1	2	0	0	0	0	0	0	0	0	0	0	0	0	0	k__Bacteria; p__Nitrospirae; c__Nitrospira; o__Nitrospirales; f__Nitrospiraceae; g__; s__
244670	0	1	0	2	0	0	0	1	0	0	0	7	0	0	0	0	0	0	0	1	0	0	0	0	0	0	0	0	0	0	0	0	0	0	0	0	k__Bacteria; p__Acidobacteria; c__Acidobacteria-6; o__iii1-15; f__; g__; s__
161147	0	0	0	0	0	0	0	0	0	0	0	0	0	3	0	0	0	0	0	0	0	0	0	0	0	0	0	0	0	0	0	0	0	0	0	0	k__Bacteria; p__Acidobacteria; c__Acidobacteria-6; o__BPC015; f__; g__; s__
3486915	0	1	0	0	1	2	3	0	3	2	0	1	0	0	0	0	1	0	1	0	0	0	1	1	1	0	0	0	0	0	0	4	0	0	0	0	k__Bacteria; p__Proteobacteria; c__Alphaproteobacteria; o__Rhizobiales; f__; g__; s__
289306	0	0	0	0	0	0	0	0	0	0	0	0	0	0	0	0	1	1	0	0	0	0	0	0	0	0	0	0	0	0	0	0	0	0	0	0	k__Bacteria; p__Firmicutes; c__Clostridia; o__Clostridiales; f__Ruminococcaceae; g__Oscillospira; s__
824446	0	0	0	0	0	0	0	0	0	0	4	0	0	0	0	16	0	1	15	12	4	0	19	10	12	0	0	7	0	0	0	0	0	0	0	0	k__Bacteria; p__Nitrospirae; c__Nitrospira; o__Nitrospirales; f__[Thermodesulfovibrionaceae]; g__GOUTA19; s__
582668	0	0	0	0	0	0	0	0	0	0	0	0	0	0	0	0	3	0	0	0	0	0	2	0	0	0	0	0	0	0	0	0	0	0	0	0	k__Bacteria; p__Cyanobacteria; c__4C0d-2; o__MLE1-12; f__; g__; s__
1129640	0	0	1	0	0	0	0	0	1	0	0	0	0	0	0	0	0	0	0	0	0	0	0	0	0	0	0	0	0	0	0	0	0	0	0	0	k__Bacteria; p__Proteobacteria; c__Deltaproteobacteria; o__; f__; g__; s__
4343394	0	0	0	0	0	0	0	0	0	0	0	0	0	0	0	0	0	0	0	1	1	0	0	7	7	11	0	2	0	1	0	0	0	0	0	0	k__Bacteria; p__Proteobacteria; c__Alphaproteobacteria; o__Sphingomonadales; f__Erythrobacteraceae; g__; s__
4343392	0	0	0	0	0	0	0	0	0	0	0	0	0	0	0	0	1	24	0	1	0	1	0	0	0	0	0	0	0	0	0	0	0	0	0	0	k__Bacteria; p__Proteobacteria; c__Alphaproteobacteria; o__Sphingomonadales; f__Sphingomonadaceae; g__; s__
1126613	0	0	0	0	0	0	0	0	0	2	0	0	0	0	0	0	0	0	0	0	0	0	0	0	0	0	0	0	0	0	0	0	0	0	0	0	k__Bacteria; p__Bacteroidetes; c__[Saprospirae]; o__[Saprospirales]; f__Saprospiraceae; g__; s__
4403421	1	6	2	2	11	22	0	6	4	3	33	12	22	2	3	26	0	2	0	0	0	0	18	2	0	0	3	8	0	0	0	0	0	0	0	0	k__Bacteria; p__Planctomycetes; c__Planctomycetia; o__Pirellulales; f__Pirellulaceae; g__; s__
225187	0	0	1	2	2	5	0	0	0	0	15	0	0	0	0	0	0	0	0	1	0	0	0	0	0	0	0	0	0	0	0	0	0	0	0	0	k__Bacteria; p__Proteobacteria; c__Alphaproteobacteria; o__Ellin329; f__; g__; s__
1143255	0	0	43	72	31	79	34	12	15	0	13	10	22	15	3	33	8	0	3	4	1	0	21	0	0	1	0	0	0	3	18	0	0	0	0	0	k__Bacteria; p__Proteobacteria; c__Deltaproteobacteria; o__Syntrophobacterales; f__Syntrophobacteraceae; g__Syntrophobacter; s__
627091	0	0	0	0	0	0	0	0	0	0	0	0	0	0	0	0	0	0	0	0	0	0	0	0	0	0	0	0	0	0	0	0	0	0	0	0	k__Bacteria; p__Acidobacteria; c__Acidobacteria-6; o__iii1-15; f__; g__; s__
4324955	0	0	2	0	0	0	0	0	0	0	0	1	0	0	0	0	3	6	6	11	17	1	15	0	2	15	0	6	8	2	7	0	0	0	0	0	k__Bacteria; p__Proteobacteria; c__Deltaproteobacteria; o__Syntrophobacterales; f__Syntrophobacteraceae; g__Syntrophobacter; s__
810959	0	0	1	1	2	0	0	0	1	0	1	0	0	4	0	5	3	4	1	2	1	0	0	0	1	2	0	0	0	0	2	38	0	0	0	0	k__Bacteria; p__Actinobacteria; c__Actinobacteria; o__Actinomycetales; f__Intrasporangiaceae; g__Knoellia; s__
1109964	0	0	2	0	0	1	0	0	0	0	0	0	0	0	0	0	0	0	0	0	0	0	0	0	0	0	0	0	0	0	0	0	0	0	0	0	k__Bacteria; p__Proteobacteria; c__Alphaproteobacteria; o__Sphingomonadales; f__Sphingomonadaceae; g__Kaistobacter; s__
809666	0	0	0	0	0	0	0	0	3	0	0	0	0	3	0	0	0	0	2	4	0	2	0	0	2	0	0	0	5	0	0	0	0	0	0	0	k__Bacteria; p__Proteobacteria; c__TA18; o__PHOS-HD29; f__; g__; s__
128604	0	0	0	0	0	0	0	0	0	0	0	0	0	0	0	0	0	8	0	0	0	0	0	0	0	0	0	0	0	0	0	0	0	0	0	0	k__Bacteria; p__[Thermi]; c__Deinococci; o__Deinococcales; f__Deinococcaceae; g__Deinococcus; s__
862250	10	10	27	9	0	3	17	12	36	8	6	8	16	53	0	9	44	14	19	15	14	10	21	0	3	59	129	9	66	0	23	66	0	0	0	0	k__Bacteria; p__Planctomycetes; c__Phycisphaerae; o__WD2101; f__; g__; s__
4409930	0	0	0	0	0	0	2	1	0	0	3	0	6	0	4	1	0	0	2	1	2	0	1	0	2	1	0	12	0	0	0	0	0	0	0	0	k__Bacteria; p__Acidobacteria; c__Acidobacteria-6; o__iii1-15; f__; g__; s__
4366199	0	0	2	5	7	24	40	19	15	32	31	8	24	17	29	28	1	0	1	2	3	0	30	11	3	3	0	33	1	0	36	1	0	0	0	0	k__Bacteria; p__Proteobacteria; c__Alphaproteobacteria; o__Rhizobiales; f__; g__; s__
343273	0	0	0	0	0	0	0	0	0	0	0	0	0	0	0	0	1	4	0	0	0	0	0	0	0	0	0	0	0	0	0	0	0	0	0	0	k__Bacteria; p__Firmicutes; c__Bacilli; o__Lactobacillales; f__Enterococcaceae; g__Vagococcus; s__salmoninarum
4409934	1	8	49	62	5	16	116	127	159	4	101	129	139	331	58	233	2	2	6	7	12	0	40	1	2	34	0	25	0	0	18	0	0	0	0	0	k__Bacteria; p__Proteobacteria; c__Deltaproteobacteria; o__Desulfobacterales; f__Desulfobulbaceae; g__; s__
821613	0	0	1	0	5	0	0	0	0	0	0	1	0	0	0	0	0	0	13	11	9	2	45	14	0	1	0	65	0	0	0	0	0	0	0	0	k__Bacteria; p__GN04; c__; o__; f__; g__; s__
138184	0	0	0	0	0	0	0	0	0	0	0	0	0	0	0	0	0	0	0	0	0	0	1	0	6	0	0	0	0	0	0	0	0	0	0	0	k__Bacteria; p__Acidobacteria; c__Solibacteres; o__Solibacterales; f__AKIW659; g__; s__
4476001	1	0	0	0	0	0	0	0	0	0	0	0	0	0	0	0	1	0	9	15	0	0	0	0	0	0	0	0	0	0	0	0	0	0	0	0	k__Bacteria; p__Proteobacteria; c__Gammaproteobacteria; o__Legionellales; f__; g__; s__
510937	9	6	2	1	15	29	4	0	0	0	0	2	3	3	1	1	5	10	32	24	1	4	18	43	0	32	0	7	10	3	11	31	0	0	0	0	k__Bacteria; p__Proteobacteria; c__Deltaproteobacteria; o__Myxococcales; f__; g__; s__
643898	2	1	0	0	0	0	0	0	0	0	0	0	0	0	0	0	0	0	0	0	0	0	0	0	2	0	0	0	0	2	0	0	0	0	0	0	k__Bacteria; p__TM7; c__TM7-3; o__Blgi18; f__; g__; s__
510248	0	0	0	0	0	0	0	0	0	0	0	0	0	0	0	0	0	0	0	0	0	0	0	0	0	11	0	0	0	0	10	0	0	0	0	0	k__Bacteria; p__Planctomycetes; c__Planctomycetia; o__Pirellulales; f__Pirellulaceae; g__; s__
1120344	0	0	0	0	1	0	2	0	0	1	0	0	0	0	0	0	0	0	0	0	0	0	0	0	0	0	0	0	0	0	0	0	0	0	0	0	k__Bacteria; p__Actinobacteria; c__MB-A2-108; o__0319-7L14; f__; g__; s__
876957	0	1	3	2	0	0	24	29	3	7	5	22	17	13	47	5	8	6	70	77	20	6	0	303	8	453	0	24	29	5	229	14	0	0	0	0	k__Bacteria; p__Proteobacteria; c__Betaproteobacteria; o__SBla14; f__; g__; s__
4359316	0	0	0	0	0	0	0	0	0	0	0	0	0	0	0	0	2	45	0	0	0	0	0	0	0	0	0	0	0	0	0	0	0	0	0	0	k__Bacteria; p__Bacteroidetes; c__Cytophagia; o__Cytophagales; f__Cytophagaceae; g__Spirosoma; s__
210896	11	19	0	0	1	2	0	0	2	0	0	2	0	0	5	0	2952	1728	70	104	867	0	13	20	5	0	168	2	26	27	0	92	0	0	0	0	k__Bacteria; p__Firmicutes; c__Clostridia; o__Clostridiales; f__Veillonellaceae; g__; s__
1013060	0	0	0	0	0	0	0	0	0	0	2	0	0	0	0	0	0	0	0	0	3	0	0	0	3	0	0	0	5	0	0	0	0	0	0	0	k__Bacteria; p__Actinobacteria; c__Acidimicrobiia; o__Acidimicrobiales; f__EB1017; g__; s__
4306989	0	0	0	0	0	0	0	0	0	0	0	0	0	0	0	0	1	3	0	0	0	0	0	0	0	0	0	0	0	0	0	0	0	0	0	0	k__Bacteria; p__Bacteroidetes; c__[Saprospirae]; o__[Saprospirales]; f__Chitinophagaceae; g__; s__
357342	0	0	0	0	0	0	0	0	0	0	0	0	0	0	0	0	1	12	0	0	0	1	16	999	0	0	0	26	3	0	0	0	0	0	0	0	k__Bacteria; p__Actinobacteria; c__Actinobacteria; o__Actinomycetales; f__; g__; s__
1120348	0	0	1	0	0	0	0	0	0	0	0	0	0	0	0	0	3	2	9	4	2	5	2	13	0	3	0	1	0	4	0	118	0	0	0	0	k__Bacteria; p__Planctomycetes; c__Planctomycetia; o__Gemmatales; f__Gemmataceae; g__Gemmata; s__
16939	10	4	2	0	0	0	0	0	0	0	0	0	0	0	0	0	21	35	3	3	0	0	5	0	105	0	34	0	0	102	0	99	0	0	0	0	k__Bacteria; p__Proteobacteria; c__Deltaproteobacteria; o__Bdellovibrionales; f__Bdellovibrionaceae; g__Bdellovibrio; s__bacteriovorus
4348417	1	0	13	12	1	34	4	11	5	5	2	2	12	25	13	12	1	1	4	3	23	60	3	0	1	0	18	12	0	3	0	43	0	0	0	0	k__Bacteria; p__Acidobacteria; c__Acidobacteria-6; o__iii1-15; f__; g__; s__
4449054	0	0	0	0	0	0	0	0	0	0	0	0	0	0	0	0	5	2	0	0	0	0	0	0	0	0	0	0	0	0	0	0	0	0	0	0	k__Bacteria; p__Bacteroidetes; c__Bacteroidia; o__Bacteroidales; f__Bacteroidaceae; g__Bacteroides; s__
12220	0	0	1	0	2	0	0	2	1	0	0	0	0	1	2	0	13	127	0	0	0	0	6	11	21	6	3	2	1	13	2	8	0	0	0	0	k__Bacteria; p__Actinobacteria; c__Actinobacteria; o__Actinomycetales; f__Microbacteriaceae; g__Microbacterium; s__
12221	0	0	0	0	0	0	0	0	0	0	0	2	0	0	1	0	4	9	0	0	0	0	0	0	1	0	0	0	0	2	1	0	0	0	0	0	k__Bacteria; p__Actinobacteria; c__Actinobacteria; o__Actinomycetales; f__Microbacteriaceae; g__Microbacterium; s__
568025	9	5	0	0	0	0	0	0	0	0	0	0	0	0	0	0	0	0	0	0	0	0	0	0	0	0	0	0	0	0	0	0	0	0	0	0	k__Bacteria; p__Bacteroidetes; c__Flavobacteriia; o__Flavobacteriales; f__Cryomorphaceae; g__Fluviicola; s__
790190	0	0	1	0	0	0	0	0	0	0	0	0	0	1	0	0	0	1	0	0	4	0	0	0	0	0	0	0	0	0	0	0	0	0	0	0	k__Bacteria; p__Chlorobi; c__OPB56; o__; f__; g__; s__
4456892	0	0	0	0	0	0	0	0	0	0	0	0	0	0	0	0	1	2	7	15	12	1	1	37	1	6	0	1	14	0	5	2	0	0	0	0	k__Bacteria; p__Proteobacteria; c__Gammaproteobacteria; o__Enterobacteriales; f__Enterobacteriaceae; g__; s__
4456891	0	0	0	0	0	0	0	0	0	0	0	0	0	0	0	0	0	0	0	0	0	0	0	0	1	0	0	0	0	1	0	0	0	0	0	5	k__Bacteria; p__Proteobacteria; c__Gammaproteobacteria; o__Pseudomonadales; f__Pseudomonadaceae; g__Pseudomonas; s__
4447546	2	1	19	9	3	6	0	5	8	6	0	1	1	9	0	2	43	24	105	32	26	36	20	0	5	0	0	2	60	0	0	1	0	0	0	0	k__Bacteria; p__Planctomycetes; c__OM190; o__CL500-15; f__; g__; s__
4448676	0	0	0	0	0	0	0	0	0	0	0	0	0	0	0	0	19	11	0	0	23	0	0	0	0	1	0	0	0	0	1	0	0	0	0	0	k__Bacteria; p__Proteobacteria; c__Betaproteobacteria; o__Rhodocyclales; f__Rhodocyclaceae; g__Azospira; s__
4469481	0	0	0	0	0	0	0	0	0	0	0	0	0	0	0	0	0	1	0	0	0	0	1	0	0	0	0	0	1	0	0	0	0	0	0	0	k__Bacteria; p__Proteobacteria; c__Alphaproteobacteria; o__Sphingomonadales; f__Sphingomonadaceae; g__Sphingopyxis; s__alaskensis
172172	0	0	6	3	11	10	35	9	26	19	23	16	29	92	34	10	3	3	8	3	0	0	0	33	0	0	0	6	0	0	8	73	0	0	0	0	k__Bacteria; p__Proteobacteria; c__Gammaproteobacteria; o__Legionellales; f__Coxiellaceae; g__; s__
102361	0	0	16	17	0	7	0	0	0	0	0	0	0	0	0	0	0	1	0	0	0	0	0	0	0	0	0	0	0	0	0	0	0	0	0	0	k__Bacteria; p__Chloroflexi; c__Anaerolineae; o__A31; f__; g__; s__
559891	1	0	2	2	0	1	0	0	0	1	4	2	0	2	1	5	0	5	0	2	2	0	12	6	3	4	3	4	21	1	1	2	0	0	0	0	k__Bacteria; p__Proteobacteria; c__Alphaproteobacteria; o__Rhodobacterales; f__Rhodobacteraceae; g__Rhodobacter; s__
2273344	0	0	0	0	0	0	0	0	0	0	0	0	0	2	0	0	2	5	0	0	0	1	0	0	0	0	0	0	0	0	0	0	0	0	0	0	k__Bacteria; p__Firmicutes; c__Clostridia; o__OPB54; f__; g__; s__
1130607	0	0	0	0	0	0	0	0	0	0	0	0	2	0	0	0	0	0	0	0	0	0	0	0	0	0	0	0	0	0	0	0	0	0	0	0	k__Bacteria; p__Planctomycetes; c__Phycisphaerae; o__Phycisphaerales; f__; g__; s__
137984	0	0	0	0	0	0	0	0	0	0	0	0	0	0	0	0	0	0	0	0	0	0	0	0	0	0	0	4	0	0	0	0	0	0	0	0	k__Bacteria; p__Proteobacteria; c__Deltaproteobacteria; o__Myxococcales; f__; g__; s__
40888	0	0	0	2	0	0	0	0	2	0	14	0	0	0	0	8	10	4	44	15	1	1	2	0	0	0	0	34	104	0	0	0	0	0	0	1	k__Bacteria; p__Planctomycetes; c__OM190; o__CL500-15; f__; g__; s__
3753076	0	0	0	2	0	7	0	0	0	0	0	0	0	0	0	0	0	0	1	3	17	5	0	0	0	0	0	7	0	0	0	0	0	0	0	0	k__Bacteria; p__Acidobacteria; c__Acidobacteria-6; o__CCU21; f__; g__; s__
564025	0	0	2	5	13	13	15	0	0	0	0	0	0	0	0	0	0	0	0	0	6	0	0	0	0	0	0	0	0	0	0	0	0	0	0	0	k__Bacteria; p__Actinobacteria; c__Actinobacteria; o__Actinomycetales; f__Micromonosporaceae; g__; s__
560228	0	0	0	2	0	0	0	0	0	0	0	0	0	0	0	0	0	0	0	0	0	0	0	0	0	0	0	0	0	0	0	0	0	0	0	0	k__Bacteria; p__Proteobacteria; c__Alphaproteobacteria; o__Rhizobiales; f__Beijerinckiaceae; g__; s__
327821	0	0	0	0	0	0	0	0	0	0	2	0	0	0	0	0	0	0	0	0	0	0	0	0	0	0	0	0	0	0	0	0	0	0	0	0	k__Bacteria; p__Bacteroidetes; c__[Saprospirae]; o__[Saprospirales]; f__; g__; s__
223787	4	1	1	3	0	0	0	0	0	0	0	0	0	0	0	0	3	15	1	0	0	2	0	0	0	0	0	0	0	0	0	0	0	0	0	0	k__Bacteria; p__Actinobacteria; c__Actinobacteria; o__Actinomycetales; f__Microbacteriaceae; g__; s__
810371	2	1	18	7	1	7	0	0	0	0	0	0	0	0	0	0	2	2	8	10	46	36	2	0	0	0	127	5	0	0	0	0	0	0	0	0	k__Bacteria; p__Planctomycetes; c__Phycisphaerae; o__WD2101; f__; g__; s__
163897	0	0	0	0	0	0	0	0	0	0	0	0	0	1	0	0	0	0	0	0	0	0	0	0	0	0	0	0	0	0	0	0	0	0	0	0	k__Bacteria; p__Proteobacteria; c__Betaproteobacteria; o__Rhodocyclales; f__Rhodocyclaceae; g__; s__
223835	0	0	0	0	0	0	0	0	0	0	0	0	0	0	1	0	0	0	2	0	0	0	0	0	1	0	0	0	0	0	0	0	0	0	0	0	k__Bacteria; p__Verrucomicrobia; c__Verruco-5; o__LD1-PB3; f__; g__; s__
211947	2	2	1	1	0	0	0	2	8	1	11	1	8	0	8	0	0	0	0	0	0	0	0	0	0	0	0	0	0	0	0	0	0	0	0	0	k__Bacteria; p__Firmicutes; c__Clostridia; o__Clostridiales; f__Clostridiaceae; g__; s__
1117404	0	0	3	1	5	10	8	2	8	0	0	0	0	2	0	1	5	1	4	3	13	0	13	0	0	0	16	0	0	0	0	0	0	0	0	0	k__Bacteria; p__Bacteroidetes; c__[Saprospirae]; o__[Saprospirales]; f__; g__; s__
4352242	0	0	0	0	0	0	0	0	0	0	0	0	0	0	0	0	1	1	0	0	0	0	1	0	0	0	0	0	0	0	0	0	0	0	0	0	k__Bacteria; p__Cyanobacteria; c__4C0d-2; o__YS2; f__; g__; s__
583130	0	2	154	156	58	50	59	15	27	19	40	13	25	36	42	23	2	0	123	111	16	4	62	90	31	52	0	34	254	27	18	0	0	1	0	0	k__Bacteria; p__Proteobacteria; c__Alphaproteobacteria; o__Rhodospirillales; f__Acetobacteraceae; g__; s__
4347495	3	1	6	6	0	9	129	59	45	90	150	196	110	43	66	102	6	3	12	5	0	1	16	36	8	174	0	16	39	8	121	192	0	0	0	0	k__Bacteria; p__Planctomycetes; c__Planctomycetia; o__Gemmatales; f__Gemmataceae; g__; s__
364546	0	0	0	0	0	7	0	6	2	1	0	0	0	0	0	0	0	2	0	0	2	0	0	0	0	0	0	0	0	0	0	0	0	0	0	0	k__Bacteria; p__Actinobacteria; c__Actinobacteria; o__Actinomycetales; f__; g__; s__
1125832	0	0	0	0	0	0	0	0	0	0	0	0	0	0	0	0	8	8	1	1	0	2	0	0	2	0	0	0	0	1	0	0	0	0	0	0	k__Bacteria; p__Proteobacteria; c__Alphaproteobacteria; o__Sphingomonadales; f__Sphingomonadaceae; g__Sphingobium; s__
1125837	5	6	190	247	184	211	295	165	92	64	195	152	203	193	250	121	21	8	88	98	109	56	173	80	16	73	128	160	66	2	148	47	1	0	0	0	k__Bacteria; p__Proteobacteria; c__Alphaproteobacteria; o__Rhizobiales; f__Hyphomicrobiaceae; g__Rhodoplanes; s__
137609	1	1	0	1	0	0	15	0	0	0	121	0	0	0	1	12	46	44	2	11	0	5	0	0	0	1	0	13	0	0	9	0	0	0	0	0	k__Bacteria; p__Firmicutes; c__Clostridia; o__Clostridiales; f__Clostridiaceae; g__; s__
334113	0	1	8	11	5	13	31	16	16	15	18	23	67	13	15	20	2	0	1	2	0	3	13	25	7	16	0	33	1	0	4	0	0	0	0	0	k__Bacteria; p__Acidobacteria; c__Acidobacteria-6; o__iii1-15; f__; g__; s__
565214	0	0	0	0	0	0	0	0	0	0	0	0	0	0	0	0	5	24	2	2	0	0	0	0	0	0	0	0	0	0	0	0	0	0	0	0	k__Bacteria; p__Cyanobacteria; c__Oscillatoriophycideae; o__Chroococcales; f__Chroococcaceae; g__Chroococcus; s__
1114172	0	0	2	1	0	0	0	1	1	0	0	0	0	0	0	0	0	2	1	2	13	0	19	0	1	0	16	1	0	0	0	0	0	0	0	0	k__Bacteria; p__Proteobacteria; c__Deltaproteobacteria; o__Syntrophobacterales; f__Syntrophobacteraceae; g__Syntrophobacter; s__
4404833	0	5	12	7	25	14	0	0	0	0	0	0	0	0	0	0	2	5	148	215	63	0	3	0	5	0	23	9	5	0	0	0	0	0	0	0	k__Bacteria; p__Proteobacteria; c__; o__; f__; g__; s__
237991	0	0	3	5	0	0	0	2	1	0	0	0	0	1	10	0	4	7	0	0	0	0	0	0	6	0	0	0	0	0	0	0	0	0	0	0	k__Bacteria; p__Firmicutes; c__Clostridia; o__Clostridiales; f__Dehalobacteriaceae; g__Dehalobacterium; s__
237992	0	1	0	0	0	0	0	0	0	0	0	0	0	0	0	0	0	0	2	6	11	3	0	0	0	0	0	1	0	0	0	0	0	0	0	0	k__Bacteria; p__Proteobacteria; c__Betaproteobacteria; o__; f__; g__; s__
143692	0	0	0	0	0	4	0	0	0	0	0	0	0	0	0	0	0	0	0	3	0	0	0	0	0	11	0	0	0	0	0	0	0	0	0	0	k__Bacteria; p__Proteobacteria; c__Alphaproteobacteria; o__Rickettsiales; f__; g__; s__
1123057	0	0	0	0	0	0	0	0	0	0	0	0	0	0	0	0	0	0	1	1	0	0	0	0	0	0	0	0	0	0	0	0	0	0	0	0	k__Bacteria; p__Actinobacteria; c__Acidimicrobiia; o__Acidimicrobiales; f__EB1017; g__; s__
862357	2	1	0	0	0	0	0	0	0	0	0	0	0	0	0	0	79	85	5	1	42	12	0	31	3	0	0	0	0	0	0	0	0	0	0	0	k__Bacteria; p__Bacteroidetes; c__Sphingobacteriia; o__Sphingobacteriales; f__Sphingobacteriaceae; g__Pedobacter; s__
1120752	0	0	4	3	0	0	0	0	0	0	0	0	0	0	0	0	17	12	25	17	1	7	8	0	0	0	0	0	14	0	0	0	0	0	0	0	k__Bacteria; p__Proteobacteria; c__Gammaproteobacteria; o__Alteromonadales; f__211ds20; g__; s__
4381458	1	0	22	31	0	1	2	4	2	7	6	4	5	14	14	5	0	0	3	0	5	3	0	0	0	0	0	0	0	0	1	8	0	0	0	0	k__Bacteria; p__Proteobacteria; c__Alphaproteobacteria; o__Rhodospirillales; f__Rhodospirillaceae; g__; s__
1129191	0	0	11	13	0	0	0	0	0	0	0	1	0	0	0	0	4	4	0	0	0	0	0	0	0	0	0	0	0	0	0	0	0	0	0	0	k__Bacteria; p__Elusimicrobia; c__Endomicrobia; o__; f__; g__; s__
3645916	0	0	1	1	1	7	0	0	0	0	1	0	0	0	0	0	0	1	5	2	3	0	0	0	0	0	0	3	0	0	0	0	0	0	0	0	k__Bacteria; p__Nitrospirae; c__Nitrospira; o__Nitrospirales; f__; g__; s__
307869	2	0	0	0	0	0	0	0	0	0	0	0	0	0	0	0	0	0	2	2	0	0	0	0	1	0	0	0	0	2	0	0	0	0	0	0	k__Bacteria; p__Bacteroidetes; c__Sphingobacteriia; o__Sphingobacteriales; f__; g__; s__
40082	10	43	3	12	2	2	0	0	2	0	0	0	0	7	0	0	0	1	0	0	2	0	0	0	0	0	0	0	0	0	0	0	0	0	0	0	k__Bacteria; p__Cyanobacteria; c__Synechococcophycideae; o__Synechococcales; f__; g__; s__
701670	0	0	0	0	0	0	4	0	0	0	0	2	0	0	0	0	4	6	2	2	2	0	15	0	5	1	0	3	0	0	29	0	0	0	0	0	k__Bacteria; p__Proteobacteria; c__Alphaproteobacteria; o__Rickettsiales; f__; g__; s__
1128776	0	0	0	1	3	6	0	1	0	0	18	0	0	0	0	11	1	2	2	2	2	0	0	0	0	0	0	0	0	0	0	0	0	0	0	0	k__Bacteria; p__Proteobacteria; c__Alphaproteobacteria; o__Rhizobiales; f__; g__; s__
4306217	0	0	1	1	0	0	0	0	0	0	5	0	0	0	0	0	0	0	0	0	1	0	0	0	0	0	0	0	0	0	0	0	0	0	0	0	k__Bacteria; p__Chloroflexi; c__Ktedonobacteria; o__Ktedonobacterales; f__Ktedonobacteraceae; g__; s__
212027	0	0	0	2	2	5	0	0	1	0	9	0	0	2	0	3	0	0	0	1	0	0	4	0	0	0	0	0	0	0	0	0	0	0	0	0	k__Bacteria; p__Chloroflexi; c__Ellin6529; o__; f__; g__; s__
584873	0	0	0	0	0	0	4	0	0	0	3	0	0	0	0	0	0	0	0	0	0	0	0	0	1	1	0	4	0	0	0	1	0	0	0	0	k__Bacteria; p__Firmicutes; c__Bacilli; o__Bacillales; f__Paenibacillaceae; g__Paenibacillus; s__lautus
4414601	0	0	0	3	0	0	0	0	10	0	0	0	0	15	0	0	2	0	0	0	2	0	0	0	0	0	0	0	0	0	0	0	0	0	0	0	k__Bacteria; p__Actinobacteria; c__Acidimicrobiia; o__Acidimicrobiales; f__C111; g__; s__
356348	0	0	0	0	0	0	0	0	0	0	0	0	0	0	0	0	0	0	0	1	1	0	0	0	0	0	0	0	0	0	0	0	0	0	0	0	k__Bacteria; p__Proteobacteria; c__Alphaproteobacteria; o__Rickettsiales; f__; g__; s__
353198	0	0	0	0	0	0	0	0	0	0	0	0	0	0	0	0	0	0	3	0	0	0	0	0	0	0	0	0	0	1	0	12	0	0	0	0	k__Bacteria; p__Proteobacteria; c__Alphaproteobacteria; o__; f__; g__; s__
720741	0	0	34	33	0	0	0	0	0	0	0	0	0	0	0	0	5	1	1	0	0	0	0	0	0	0	0	0	0	0	0	0	0	0	0	0	k__Bacteria; p__Planctomycetes; c__Phycisphaerae; o__MSBL9; f__; g__; s__
584612	1	3	10	5	5	11	25	5	5	13	18	15	33	10	5	2	7	2	27	50	3	12	119	0	0	33	0	13	0	0	15	0	0	0	0	0	k__Bacteria; p__Cyanobacteria; c__4C0d-2; o__MLE1-12; f__; g__; s__
316464	13	18	11	6	0	0	4	16	9	41	3	11	4	15	105	3	41	48	41	16	35	0	13	0	63	84	0	22	0	19	15	0	0	0	0	0	k__Bacteria; p__Firmicutes; c__Clostridia; o__Clostridiales; f__Christensenellaceae; g__; s__
826597	10	7	0	0	0	0	0	0	0	0	0	0	0	0	0	0	43	53	0	0	0	0	0	0	0	0	0	0	0	0	0	0	0	0	0	0	k__Bacteria; p__Actinobacteria; c__Actinobacteria; o__Actinomycetales; f__Kineosporiaceae; g__Kineosporia; s__
223030	0	0	0	0	0	0	0	0	0	0	0	0	2	0	0	0	0	0	0	0	0	0	0	0	0	0	0	0	0	0	0	0	0	0	0	0	k__Bacteria; p__Gemmatimonadetes; c__Gemm-1; o__; f__; g__; s__
161009	0	0	0	0	0	0	0	0	0	0	0	0	0	0	0	0	0	0	0	0	0	0	0	0	0	0	0	0	0	0	0	0	0	0	0	0	k__Bacteria; p__Bacteroidetes; c__[Saprospirae]; o__[Saprospirales]; f__Chitinophagaceae; g__; s__
1725586	0	0	0	0	0	0	0	0	0	0	0	1	0	0	0	0	0	0	0	0	0	0	6	0	0	0	0	0	0	0	0	0	0	0	0	0	k__Bacteria; p__Firmicutes; c__Bacilli; o__Bacillales; f__Thermoactinomycetaceae; g__Planifilum; s__
4360474	1	2	0	0	0	7	0	0	0	0	0	0	0	0	0	0	12	61	3	0	3	0	0	0	0	0	0	0	0	0	0	0	0	0	0	0	k__Bacteria; p__Bacteroidetes; c__Cytophagia; o__Cytophagales; f__Cytophagaceae; g__Hymenobacter; s__
331697	47	34	8	3	6	2	0	7	0	5	5	0	1	1	6	1	391	647	26	27	270	41	114	301	35	1040	19	77	103	18	1088	26	1	0	0	0	k__Bacteria; p__Proteobacteria; c__Gammaproteobacteria; o__Enterobacteriales; f__Enterobacteriaceae; g__; s__
822874	12	17	74	138	226	243	1204	341	194	231	452	726	534	355	611	344	31	18	45	67	111	61	692	166	41	285	43	378	116	28	104	172	2	0	0	0	k__Bacteria; p__Proteobacteria; c__Alphaproteobacteria; o__Rhizobiales; f__Hyphomicrobiaceae; g__; s__
4319440	0	0	0	0	0	0	0	0	0	0	4	1	14	2	0	1	1	4	0	2	1	0	1	0	0	0	31	26	0	0	0	57	0	0	0	0	k__Bacteria; p__Firmicutes; c__Clostridia; o__Clostridiales; f__Peptococcaceae; g__Desulfosporosinus; s__meridiei
1099157	0	2	2	0	0	0	0	1	0	0	0	0	0	0	0	0	1	1	0	0	0	0	9	0	0	0	0	1	0	0	0	0	0	0	0	0	k__Bacteria; p__Proteobacteria; c__Gammaproteobacteria; o__Legionellales; f__Coxiellaceae; g__Aquicella; s__
4275916	0	0	7	4	0	0	0	2	6	0	0	0	0	11	4	3	0	0	2	0	0	0	0	0	0	0	0	0	0	0	0	0	0	0	0	0	k__Bacteria; p__Chlorobi; c__OPB56; o__; f__; g__; s__
1125638	0	0	0	0	3	2	1	0	0	0	0	0	0	0	0	0	0	0	0	0	0	1	0	0	0	0	0	0	0	0	0	0	0	0	0	0	k__Bacteria; p__Proteobacteria; c__Gammaproteobacteria; o__Xanthomonadales; f__Sinobacteraceae; g__; s__
291342	0	0	0	0	0	0	0	0	0	0	0	0	0	0	0	0	0	0	0	0	1	0	0	0	0	0	0	0	1	0	3	1	0	0	0	0	k__Bacteria; p__Firmicutes; c__Bacilli; o__Bacillales; f__Bacillaceae; g__Anoxybacillus; s__kestanbolensis
202040	0	0	13	9	0	0	0	3	0	0	0	1	0	0	0	1	2	0	6	11	20	0	10	0	1	18	0	10	0	2	0	0	0	0	0	0	k__Bacteria; p__Proteobacteria; c__Deltaproteobacteria; o__Syntrophobacterales; f__Syntrophaceae; g__; s__
1138005	0	0	65	66	114	161	92	32	21	21	72	37	13	46	32	20	0	2	11	9	30	1	0	1	1	2	0	10	0	0	0	0	0	1	0	0	k__Bacteria; p__Planctomycetes; c__Phycisphaerae; o__Phycisphaerales; f__; g__; s__
1068726	0	0	0	2	0	0	0	0	0	0	0	0	0	0	0	0	0	0	0	0	0	0	0	0	0	3	0	0	0	0	0	0	0	0	0	0	k__Bacteria; p__WS4; c__; o__; f__; g__; s__
207672	0	0	0	0	0	0	0	0	0	0	0	0	0	0	0	0	0	0	0	0	1	0	5	0	0	0	0	0	0	0	0	0	0	0	0	0	k__Bacteria; p__Acidobacteria; c__iii1-8; o__DS-18; f__; g__; s__
4484176	0	0	1	2	0	1	0	0	0	0	0	0	2	1	1	0	28	75	0	0	0	2	0	0	0	0	0	2	0	0	0	0	0	0	0	0	k__Bacteria; p__Actinobacteria; c__Actinobacteria; o__Actinomycetales; f__Microbacteriaceae; g__; s__
170130	0	1	2	5	3	3	2	8	11	0	8	6	0	13	4	11	0	1	1	1	1	9	2	0	7	4	0	3	3	1	2	1	0	0	0	0	k__Bacteria; p__Proteobacteria; c__Betaproteobacteria; o__Burkholderiales; f__Comamonadaceae; g__; s__
1136762	0	0	0	0	0	0	1	0	0	0	0	0	0	1	0	0	0	0	0	0	0	0	0	0	0	0	0	0	0	0	0	0	0	0	0	0	k__Bacteria; p__Actinobacteria; c__Actinobacteria; o__Actinomycetales; f__Pseudonocardiaceae; g__Pseudonocardia; s__
28429	0	0	0	0	0	0	0	0	0	0	0	0	0	0	0	0	3	2	0	0	0	0	0	0	0	0	0	0	0	0	0	0	0	0	0	0	k__Bacteria; p__AC1; c__; o__; f__; g__; s__
4453316	0	0	0	0	0	0	0	2	0	0	0	0	0	0	2	5	0	1	0	0	0	0	0	1	0	0	1	0	1	5	2	14	0	0	0	0	k__Bacteria; p__Proteobacteria; c__Alphaproteobacteria; o__Rickettsiales; f__mitochondria; g__; s__
4311464	0	0	0	0	0	2	0	0	0	0	0	0	0	0	0	0	0	0	0	0	0	0	0	0	0	0	0	0	0	0	0	0	0	0	0	0	k__Bacteria; p__Proteobacteria; c__Deltaproteobacteria; o__Desulfuromonadales; f__Geobacteraceae; g__Geobacter; s__
4402114	0	0	0	0	0	0	0	0	0	0	0	0	0	0	0	0	0	0	0	0	0	0	0	0	6	0	0	0	0	1	0	0	0	0	0	0	k__Bacteria; p__Proteobacteria; c__Betaproteobacteria; o__Rhodocyclales; f__Rhodocyclaceae; g__Zoogloea; s__
688461	0	0	0	0	0	2	0	0	0	0	0	1	0	0	0	0	1	2	0	0	0	0	0	0	0	0	0	0	0	0	0	0	0	0	0	0	k__Bacteria; p__Chloroflexi; c__S085; o__; f__; g__; s__
4477661	0	0	0	0	0	0	0	0	0	0	0	0	0	0	0	0	0	1	0	0	0	0	0	0	0	0	0	0	0	0	4	0	0	0	0	0	k__Bacteria; p__Firmicutes; c__Clostridia; o__Clostridiales; f__Ruminococcaceae; g__; s__
4337722	0	0	5	2	16	18	0	6	5	0	12	10	1	14	1	4	2	0	10	5	14	4	56	0	0	0	0	63	0	2	0	0	1	0	0	0	k__Bacteria; p__Armatimonadetes; c__0319-6E2; o__; f__; g__; s__
585473	0	2	46	56	114	112	90	2	12	2	4	66	19	1	22	0	5	6	123	84	27	15	3	0	4	0	0	0	0	4	0	0	0	0	0	0	k__Bacteria; p__Proteobacteria; c__Deltaproteobacteria; o__Myxococcales; f__Nannocystaceae; g__Plesiocystis; s__
581373	0	0	0	3	0	0	0	0	0	0	0	0	0	1	0	0	0	0	0	0	5	0	0	0	0	0	0	0	0	0	15	0	0	0	0	0	k__Bacteria; p__Chloroflexi; c__Anaerolineae; o__SJA-15; f__; g__; s__
577018	0	0	0	0	0	0	0	0	0	0	0	0	0	0	0	0	1	0	1	0	0	0	0	0	0	0	0	0	0	0	0	0	0	0	0	0	k__Bacteria; p__Cyanobacteria; c__4C0d-2; o__SM2F09; f__; g__; s__
566976	0	0	0	0	0	0	0	0	0	0	0	0	0	0	0	0	0	0	0	0	0	0	0	0	1	0	0	0	0	0	0	0	0	0	0	4	k__Bacteria; p__Proteobacteria; c__Gammaproteobacteria; o__Enterobacteriales; f__Enterobacteriaceae; g__; s__
554916	0	0	0	0	0	0	0	0	0	0	0	0	0	1	0	0	0	0	0	0	0	0	0	0	0	0	0	0	0	0	0	0	0	0	0	0	k__Bacteria; p__Firmicutes; c__Bacilli; o__Bacillales; f__Bacillaceae; g__; s__
13840	0	4	34	24	0	0	0	5	0	0	0	2	0	0	5	1	0	0	0	0	0	0	0	0	1	21	0	0	0	0	0	0	0	0	0	0	k__Bacteria; p__Firmicutes; c__Clostridia; o__Clostridiales; f__Veillonellaceae; g__; s__
13843	0	0	0	0	0	0	0	0	0	0	1	0	0	0	0	0	2	0	0	0	0	0	0	0	0	0	2	0	0	0	0	0	0	0	0	0	k__Bacteria; p__Firmicutes; c__Clostridia; o__Clostridiales; f__Veillonellaceae; g__; s__
13844	0	0	0	0	0	0	0	9	0	0	0	6	0	0	0	0	0	2	0	0	0	0	0	0	0	0	0	0	0	0	0	0	0	0	0	0	k__Bacteria; p__Firmicutes; c__Clostridia; o__Clostridiales; f__Veillonellaceae; g__Sporomusa; s__
13847	0	0	0	0	0	0	0	0	0	0	0	0	0	0	0	0	1	3	0	0	0	2	0	0	0	0	0	0	0	1	0	0	0	0	0	0	k__Bacteria; p__Firmicutes; c__Clostridia; o__Clostridiales; f__Veillonellaceae; g__Sporomusa; s__
4461154	0	0	0	1	0	0	0	0	0	0	0	0	1	0	0	0	0	1	1	0	2	0	0	0	0	0	0	1	1	1	0	0	0	0	0	0	k__Bacteria; p__Firmicutes; c__Clostridia; o__Clostridiales; f__SBYG_4172; g__; s__
4461157	0	0	0	0	0	0	0	0	0	0	0	0	0	0	0	0	1	1	1	3	0	0	8	5	0	0	0	0	0	0	0	0	0	0	0	0	k__Bacteria; p__Firmicutes; c__Clostridia; o__Clostridiales; f__Peptococcaceae; g__Desulfotomaculum; s__
577289	0	0	0	0	0	0	0	0	0	0	0	0	0	0	0	0	1	0	0	0	3	0	0	0	0	0	0	0	0	0	0	0	0	0	0	0	k__Bacteria; p__Proteobacteria; c__Alphaproteobacteria; o__Rhizobiales; f__Hyphomicrobiaceae; g__Devosia; s__
4378940	0	0	5	3	8	13	0	7	3	0	0	5	0	2	0	6	7	0	26	22	77	26	66	2	8	0	0	37	0	1	0	1	0	0	0	0	k__Bacteria; p__Acidobacteria; c__Acidobacteria-6; o__iii1-15; f__; g__; s__
322071	1179	1006	0	1	2	2	0	2	4	3	0	0	0	0	0	1	90	28	2	3	0	0	0	0	0	0	0	0	5	0	0	0	0	0	0	0	k__Bacteria; p__Proteobacteria; c__Betaproteobacteria; o__Burkholderiales; f__Oxalobacteraceae; g__; s__
258009	0	0	7	10	5	15	0	0	0	0	0	0	0	0	0	7	0	0	6	2	1	0	0	0	0	0	0	0	0	0	0	0	0	0	0	0	k__Bacteria; p__Acidobacteria; c__Acidobacteria-6; o__CCU21; f__; g__; s__
230672	0	0	1	7	2	7	0	0	1	0	12	1	0	19	6	1	2	2	9	14	6	1	6	4	1	7	1	0	22	1	20	0	0	0	0	0	k__Bacteria; p__Proteobacteria; c__Gammaproteobacteria; o__Thiotrichales; f__Piscirickettsiaceae; g__; s__
4397063	0	0	0	0	0	0	0	0	0	0	0	0	0	0	0	0	0	0	0	1	0	0	0	1	0	0	0	0	0	0	0	0	0	0	0	0	k__Bacteria; p__WS3; c__PRR-12; o__Sediment-1; f__; g__; s__
4471847	0	0	3	8	0	0	0	0	0	0	0	0	0	0	0	0	0	0	0	0	0	0	0	0	0	0	0	0	0	0	0	0	0	0	0	0	k__Bacteria; p__Firmicutes; c__Clostridia; o__Clostridiales; f__; g__; s__
103704	0	0	0	0	0	0	0	0	0	0	0	0	0	0	0	0	146	39	55	78	4	0	0	0	0	2	0	0	0	0	0	0	0	0	0	0	k__Bacteria; p__Cyanobacteria; c__; o__; f__; g__; s__
239594	0	2	84	150	58	44	32	21	11	17	32	8	11	26	15	16	1	1	348	270	63	41	76	105	4	68	79	71	93	7	57	91	0	0	0	0	k__Bacteria; p__Proteobacteria; c__Alphaproteobacteria; o__Rhodospirillales; f__Rhodospirillaceae; g__; s__
234743	0	0	19	19	3	3	2	17	7	0	8	4	28	6	8	9	0	0	2	3	0	0	0	0	0	35	0	2	0	0	7	0	0	0	0	0	k__Bacteria; p__Acidobacteria; c__Acidobacteria-6; o__CCU21; f__; g__; s__
823619	0	0	0	0	0	0	0	0	0	0	0	0	0	0	0	0	0	1	0	0	1	0	0	0	0	0	0	0	0	0	0	0	0	0	0	0	k__Bacteria; p__OP3; c__PBS-25; o__; f__; g__; s__
1673321	2	0	217	278	196	266	228	337	487	251	785	956	78	700	1013	427	18	32	431	218	40	125	490	841	53	924	364	293	899	11	1090	288	1	1	0	1	k__Bacteria; p__Proteobacteria; c__Betaproteobacteria; o__Burkholderiales; f__Comamonadaceae; g__; s__
1056244	0	0	1	0	0	0	0	0	0	0	0	0	0	0	3	0	4	1	0	1	0	0	0	0	0	0	0	3	0	0	0	0	0	0	0	0	k__Bacteria; p__Proteobacteria; c__Gammaproteobacteria; o__Legionellales; f__Coxiellaceae; g__Aquicella; s__
300662	0	0	0	0	0	0	1	1	0	0	2	2	0	1	1	1	0	0	0	0	0	0	0	0	0	0	0	2	0	0	0	0	0	0	0	0	k__Bacteria; p__Firmicutes; c__Clostridia; o__Clostridiales; f__Clostridiaceae; g__Sarcina; s__
625652	0	0	5	13	16	11	1	12	11	13	73	10	8	30	43	17	15	14	19	19	34	19	80	10	12	106	64	105	31	5	159	56	0	0	0	0	k__Bacteria; p__Proteobacteria; c__Alphaproteobacteria; o__Rhizobiales; f__; g__; s__
101542	1	0	5	9	4	22	19	29	15	20	54	25	35	35	64	17	0	0	2	5	2	0	0	0	1	0	0	1	0	0	0	0	0	0	0	0	k__Bacteria; p__Proteobacteria; c__Alphaproteobacteria; o__Rhizobiales; f__Hyphomicrobiaceae; g__Rhodoplanes; s__
143343	12	2	7	7	11	2	0	1	0	0	0	4	0	3	0	0	18	8	54	22	35	18	0	0	0	0	0	0	0	1	0	0	0	0	0	0	k__Bacteria; p__Bacteroidetes; c__[Saprospirae]; o__[Saprospirales]; f__Chitinophagaceae; g__; s__
355695	1	1	0	1	3	4	56	15	3	2	42	27	4	33	51	0	11	22	0	2	6	4	16	0	8	23	240	85	0	2	34	231	0	0	0	0	k__Bacteria; p__Firmicutes; c__Bacilli; o__Lactobacillales; f__Enterococcaceae; g__; s__
4310801	0	0	0	0	0	0	0	0	0	0	0	0	4	0	0	0	0	0	0	0	0	0	0	0	0	0	0	0	0	0	0	0	0	0	0	0	k__Bacteria; p__Proteobacteria; c__Gammaproteobacteria; o__Legionellales; f__Legionellaceae; g__; s__
4354368	0	0	0	0	0	3	0	0	0	0	0	0	0	0	0	0	0	0	0	0	0	0	0	0	0	0	0	0	0	0	0	0	0	0	0	0	k__Bacteria; p__Bacteroidetes; c__Cytophagia; o__Cytophagales; f__Cytophagaceae; g__; s__
1105690	6	9	119	101	32	36	28	27	253	17	44	26	21	334	67	53	9	1	7	10	8	4	3	0	0	7	0	0	0	1	5	0	0	0	0	0	k__Bacteria; p__Proteobacteria; c__Betaproteobacteria; o__Rhodocyclales; f__Rhodocyclaceae; g__Dechloromonas; s__
4306062	0	0	4	8	11	7	0	10	0	0	0	7	10	5	0	1	0	0	0	0	6	0	0	0	0	0	0	46	0	0	0	0	0	0	0	0	k__Bacteria; p__Acidobacteria; c__S035; o__; f__; g__; s__
225862	0	0	0	1	0	0	0	0	0	0	0	0	0	0	0	0	1	0	8	0	0	0	0	0	0	0	0	0	0	0	0	0	0	0	0	0	k__Bacteria; p__Proteobacteria; c__Gammaproteobacteria; o__Legionellales; f__; g__; s__
4041792	0	0	0	0	0	0	0	0	1	0	0	0	0	0	2	0	0	0	0	0	0	0	0	0	0	0	0	0	0	0	0	0	0	0	0	0	k__Bacteria; p__Firmicutes; c__Clostridia; o__Clostridiales; f__Clostridiaceae; g__; s__
284168	0	0	0	0	0	0	0	0	0	0	1	0	0	0	0	0	0	0	0	1	0	0	0	0	0	0	0	0	0	0	0	0	0	0	0	0	k__Bacteria; p__Verrucomicrobia; c__Opitutae; o__Opitutales; f__Opitutaceae; g__Opitutus; s__
4306066	28	21	3	4	1	0	1	2	0	0	0	2	0	1	0	0	2	0	1	0	4	0	11	1	1	3	0	6	0	0	1	0	0	0	0	0	k__Bacteria; p__Proteobacteria; c__Betaproteobacteria; o__Methylophilales; f__Methylophilaceae; g__; s__
114055	0	0	0	0	0	0	0	0	0	0	0	0	0	0	0	0	0	0	0	0	0	0	0	0	0	0	0	6	0	0	0	0	0	0	0	0	k__Bacteria; p__Gemmatimonadetes; c__Gemm-1; o__; f__; g__; s__
371510	3	0	2	0	12	4	0	0	0	0	0	0	0	0	0	0	33	42	4	8	6	1	0	0	2	0	0	0	0	0	0	0	0	0	0	0	k__Bacteria; p__Bacteroidetes; c__Sphingobacteriia; o__Sphingobacteriales; f__Sphingobacteriaceae; g__; s__
578409	6	12	1	5	0	7	70	17	1	16	14	19	26	1	6	1	30	34	10	12	4	3	0	32	2	27	70	5	43	3	87	67	0	0	0	0	k__Bacteria; p__Firmicutes; c__Clostridia; o__Clostridiales; f__Ruminococcaceae; g__; s__
130408	0	0	0	0	0	0	2	0	0	0	1	0	0	0	2	0	0	0	0	0	0	0	0	0	0	0	1	0	0	0	0	0	0	0	0	0	k__Bacteria; p__Actinobacteria; c__Acidimicrobiia; o__Acidimicrobiales; f__C111; g__; s__
367854	3	1	157	280	2	2	35	90	320	0	34	255	51	348	30	83	20	18	115	177	10	0	44	165	47	784	57	19	50	20	168	48	0	0	0	0	k__Bacteria; p__Proteobacteria; c__Deltaproteobacteria; o__Desulfobacterales; f__Desulfobulbaceae; g__; s__
4353325	0	0	0	0	0	0	0	0	0	0	0	0	0	0	3	0	0	3	0	0	0	1	1	0	0	0	0	0	0	1	0	0	0	0	0	0	k__Bacteria; p__Proteobacteria; c__Alphaproteobacteria; o__Sphingomonadales; f__Sphingomonadaceae; g__; s__
136325	1	0	4	2	2	4	8	1	0	0	8	1	0	0	6	0	0	0	0	0	0	0	0	0	0	0	0	0	1	0	0	0	0	0	0	0	k__Bacteria; p__Acidobacteria; c__[Chloracidobacteria]; o__PK29; f__; g__; s__
136324	0	0	1	0	0	0	0	0	0	0	0	1	0	2	0	0	0	0	0	0	0	0	0	0	0	0	0	0	0	0	0	0	0	0	0	0	k__Bacteria; p__Planctomycetes; c__Phycisphaerae; o__WD2101; f__; g__; s__
4410589	0	0	0	0	0	0	0	0	0	0	0	0	0	0	0	0	2	0	0	0	0	0	0	0	0	0	0	0	0	0	0	0	0	0	0	0	k__Bacteria; p__Proteobacteria; c__Gammaproteobacteria; o__Oceanospirillales; f__Alcanivoracaceae; g__Alcanivorax; s__
3944484	0	1	0	0	0	0	0	0	1	1	0	0	0	0	0	0	67	72	7	15	26	0	40	22	2	3	0	35	1	0	6	3	0	0	0	0	k__Bacteria; p__Proteobacteria; c__Gammaproteobacteria; o__Enterobacteriales; f__Enterobacteriaceae; g__; s__
4235735	6	3	3	3	0	8	0	0	9	2	0	4	0	4	8	0	5	3	0	4	4	0	0	0	0	0	0	0	0	0	0	0	0	0	0	0	k__Bacteria; p__Verrucomicrobia; c__Verrucomicrobiae; o__Verrucomicrobiales; f__Verrucomicrobiaceae; g__; s__
101707	0	1	0	0	0	1	0	0	0	0	1	0	0	1	3	0	0	4	0	0	0	0	0	0	0	0	0	0	0	0	0	0	0	0	0	0	k__Bacteria; p__Actinobacteria; c__Actinobacteria; o__Actinomycetales; f__Nocardioidaceae; g__; s__
4410583	0	0	2	2	9	1	0	0	0	1	0	0	0	1	0	0	0	0	1	0	0	0	0	0	2	0	0	0	0	0	0	0	0	0	0	0	k__Bacteria; p__Proteobacteria; c__Deltaproteobacteria; o__NB1-j; f__NB1-i; g__; s__
1126587	0	0	0	0	0	0	0	0	0	0	0	0	0	0	0	0	0	0	1	0	0	2	0	0	0	0	0	0	0	0	0	0	0	0	0	0	k__Bacteria; p__Actinobacteria; c__Actinobacteria; o__Actinomycetales; f__Actinosynnemataceae; g__; s__
89393	0	0	0	0	0	0	0	0	0	0	0	0	0	0	0	0	0	0	0	0	0	0	1	1	0	0	0	0	0	0	0	0	0	0	0	0	k__Bacteria; p__Proteobacteria; c__Gammaproteobacteria; o__Pseudomonadales; f__Pseudomonadaceae; g__Pseudomonas; s__viridiflava
460594	90	107	1	0	0	0	0	0	0	0	0	0	0	0	0	0	37	37	8	7	0	0	0	0	12	0	0	0	0	0	0	0	0	0	0	0	k__Bacteria; p__Bacteroidetes; c__Bacteroidia; o__Bacteroidales; f__Porphyromonadaceae; g__Paludibacter; s__
109274	3	5	236	212	22	30	146	127	637	16	134	300	136	780	49	180	4	3	83	71	0	0	77	2	2	43	0	45	5	1	18	11	0	0	0	1	k__Bacteria; p__Proteobacteria; c__Deltaproteobacteria; o__Desulfuromonadales; f__Geobacteraceae; g__Geobacter; s__
4366310	0	0	0	1	0	2	0	0	0	0	0	0	0	0	1	0	0	0	0	0	0	0	0	0	0	0	0	0	1	0	0	0	0	0	0	0	k__Bacteria; p__Proteobacteria; c__Deltaproteobacteria; o__Myxococcales; f__; g__; s__
311035	0	8	13	33	37	43	141	47	27	63	308	143	92	44	82	49	21	41	11	15	123	60	219	39	42	118	37	269	10	25	65	20	0	0	0	0	k__Bacteria; p__Actinobacteria; c__Thermoleophilia; o__Gaiellales; f__Gaiellaceae; g__; s__
3581990	1	0	1	5	0	2	2	2	3	0	7	3	0	3	1	3	2	0	4	1	1	0	4	3	0	4	1	2	4	0	7	5	0	0	0	0	k__Bacteria; p__Proteobacteria; c__Alphaproteobacteria; o__Rhizobiales; f__Bradyrhizobiaceae; g__; s__
214620	0	1	8	7	9	32	3	1	0	0	7	0	0	0	0	0	1	5	23	17	20	5	16	0	0	0	0	3	0	0	0	0	0	0	0	0	k__Bacteria; p__Planctomycetes; c__Pla4; o__; f__; g__; s__
702896	0	0	1	3	6	4	0	5	1	8	5	6	0	0	1	3	2	5	0	1	19	0	17	0	5	0	0	1	0	0	0	0	0	0	0	0	k__Bacteria; p__Chloroflexi; c__S085; o__; f__; g__; s__
544542	0	3	1	0	0	0	0	0	0	0	9	0	0	0	0	0	6	0	0	0	0	0	0	0	0	0	0	0	0	0	0	0	0	0	0	0	k__Bacteria; p__Firmicutes; c__Clostridia; o__Clostridiales; f__[Acidaminobacteraceae]; g__Fusibacter; s__
253155	1	2	140	98	87	149	22	43	34	37	30	29	23	48	28	33	10	2	78	49	42	210	78	18	0	48	116	41	0	0	38	0	1	0	0	0	k__Bacteria; p__WS3; c__PRR-12; o__Sediment-1; f__; g__; s__
1953633	0	0	13	18	9	10	0	0	8	2	7	1	0	5	0	2	5	4	81	60	20	5	44	0	4	22	0	13	20	5	52	0	0	0	0	0	k__Bacteria; p__Proteobacteria; c__Alphaproteobacteria; o__; f__; g__; s__
39505	0	0	0	0	0	0	0	0	0	0	0	0	0	0	0	0	1	0	1	2	0	0	0	0	0	0	0	0	0	0	0	0	0	0	0	0	k__Bacteria; p__Planctomycetes; c__vadinHA49; o__PHOS-HE93; f__; g__; s__
819037	0	0	1	3	0	4	0	1	3	0	0	0	0	1	0	1	17	4	9	15	160	12	9	1	9	3	0	4	1	1	1	2	2	1	0	2	k__Bacteria; p__Proteobacteria; c__Betaproteobacteria; o__Burkholderiales; f__Comamonadaceae; g__Variovorax; s__paradoxus
4421830	0	3	15	28	11	7	0	0	0	0	0	0	3	0	0	1	138	88	7	3	5	2	0	0	3	0	0	0	0	2	0	0	0	0	0	0	k__Bacteria; p__Proteobacteria; c__Betaproteobacteria; o__Burkholderiales; f__Comamonadaceae; g__; s__
1105525	2	0	0	0	0	0	0	0	0	0	0	1	0	0	0	0	0	0	0	0	0	0	0	0	1	0	0	0	0	0	0	0	0	0	0	0	k__Bacteria; p__OP3; c__koll11; o__GIF10; f__kpj58rc; g__; s__
1140286	0	0	0	0	0	2	0	0	0	0	0	0	0	0	0	1	1	3	1	1	6	0	2	0	1	0	0	7	0	0	1	0	0	0	0	0	k__Bacteria; p__Proteobacteria; c__Betaproteobacteria; o__Burkholderiales; f__Comamonadaceae; g__; s__
614663	0	0	12	7	0	1	0	6	0	0	3	1	0	0	4	0	2	1	2	2	1	0	0	0	0	16	0	0	0	1	5	0	0	0	0	0	k__Bacteria; p__WS1; c__; o__; f__; g__; s__
1140284	1	0	1	3	1	13	0	1	2	0	0	0	0	2	6	0	0	1	27	6	0	0	0	44	1	0	0	0	12	0	0	0	0	0	0	0	k__Bacteria; p__Proteobacteria; c__Deltaproteobacteria; o__Myxococcales; f__; g__; s__
4296608	0	0	4	2	0	0	11	1	3	0	2	6	12	9	4	11	2	0	0	0	0	0	1	11	0	8	0	0	2	0	9	0	0	0	0	0	k__Bacteria; p__OD1; c__; o__; f__; g__; s__
819038	0	0	20	17	18	2	15	1	1	0	11	3	2	8	18	1	5	7	91	71	5	2	6	33	28	73	37	12	60	11	39	28	0	0	0	0	k__Bacteria; p__Proteobacteria; c__Deltaproteobacteria; o__Myxococcales; f__Haliangiaceae; g__; s__
4474641	0	0	0	0	0	0	0	0	0	0	17	0	0	0	0	0	0	0	0	0	0	0	0	0	0	0	0	0	0	0	0	0	0	0	0	0	k__Bacteria; p__Firmicutes; c__Bacilli; o__Lactobacillales; f__Aerococcaceae; g__; s__
915240	9	6	106	93	45	86	0	0	2	0	1	0	0	5	0	0	10	25	0	0	0	4	0	0	0	0	0	0	0	0	0	0	0	0	0	0	k__Bacteria; p__Actinobacteria; c__Actinobacteria; o__Actinomycetales; f__Kineosporiaceae; g__; s__
817038	0	0	0	0	0	0	0	0	2	0	0	0	0	1	0	0	0	0	0	0	0	0	0	0	1	0	0	0	0	0	0	0	0	0	0	0	k__Bacteria; p__Actinobacteria; c__Acidimicrobiia; o__Acidimicrobiales; f__; g__; s__
593226	1	2	0	0	0	0	0	0	0	0	0	0	0	0	1	0	77	399	0	0	2	1	0	0	0	0	0	0	0	0	0	0	0	0	0	0	k__Bacteria; p__Bacteroidetes; c__Cytophagia; o__Cytophagales; f__Cytophagaceae; g__Hymenobacter; s__
1103679	0	0	0	0	0	0	0	0	1	0	0	0	0	0	0	0	1	0	0	0	0	1	0	0	0	0	0	1	0	0	0	0	0	0	0	0	k__Bacteria; p__Acidobacteria; c__Acidobacteria-6; o__CCU21; f__; g__; s__
112949	5	1	25	63	25	17	41	28	51	11	59	41	51	185	73	50	18	23	60	108	3	15	99	50	8	87	66	17	39	9	72	0	0	0	0	0	k__Bacteria; p__Chloroflexi; c__TK10; o__AKYG885; f__Dolo_23; g__; s__
328081	1	4	6	14	16	28	153	62	117	74	303	388	45	193	485	58	13	209	5	3	2	0	1	25	28	109	12	0	4	11	217	22	0	0	0	0	k__Bacteria; p__Actinobacteria; c__Actinobacteria; o__Actinomycetales; f__Nocardioidaceae; g__; s__
4455317	0	0	0	0	2	0	0	0	0	0	0	0	0	0	0	1	2	1	1	4	0	0	0	0	0	0	0	25	0	1	0	0	0	0	0	0	k__Bacteria; p__Proteobacteria; c__Betaproteobacteria; o__Gallionellales; f__Gallionellaceae; g__Gallionella; s__
580972	0	0	1	0	0	0	0	0	0	0	0	1	0	0	1	0	0	0	5	6	1	1	24	0	1	6	3	1	1	0	1	1	0	0	0	0	k__Bacteria; p__Planctomycetes; c__OM190; o__; f__; g__; s__
760978	0	0	0	0	0	4	0	0	0	0	0	0	0	0	0	0	0	0	0	0	0	0	0	0	0	0	0	0	0	0	0	0	0	0	0	0	k__Bacteria; p__Acidobacteria; c__Solibacteres; o__Solibacterales; f__Solibacteraceae; g__Candidatus Solibacter; s__
582187	0	0	0	0	0	0	0	0	0	0	0	0	0	0	0	0	0	0	2	0	1	0	0	0	0	0	0	0	0	0	0	0	0	0	0	0	k__Bacteria; p__Actinobacteria; c__Thermoleophilia; o__Gaiellales; f__Gaiellaceae; g__; s__
922149	3	0	1	1	6	3	0	2	49	19	63	3	0	69	91	47	2	4	1	0	0	0	0	0	0	3	0	0	0	0	0	0	0	0	0	0	k__Bacteria; p__Actinobacteria; c__Acidimicrobiia; o__Acidimicrobiales; f__; g__; s__
311155	0	0	0	0	0	0	0	0	0	0	0	0	0	0	0	0	9	11	0	0	0	0	0	0	0	0	0	0	0	0	0	0	0	0	0	0	k__Bacteria; p__Proteobacteria; c__Betaproteobacteria; o__Procabacteriales; f__Procabacteriaceae; g__; s__
4402805	0	0	0	0	0	2	0	0	0	0	0	0	0	0	0	0	0	0	0	0	2	0	0	0	0	0	0	0	0	0	0	0	0	0	0	0	k__Bacteria; p__Gemmatimonadetes; c__Gemm-1; o__; f__; g__; s__
239330	0	0	0	1	0	0	0	0	0	0	0	5	0	4	0	0	0	0	1	0	14	1	31	0	0	0	0	20	0	0	0	0	0	0	0	0	k__Bacteria; p__Proteobacteria; c__Deltaproteobacteria; o__Desulfuromonadales; f__Geobacteraceae; g__Geobacter; s__
560820	0	0	9	2	17	16	62	13	4	0	7	219	13	0	5	6	0	0	13	32	6	0	60	14	2	26	0	8	4	4	0	0	0	0	0	0	k__Bacteria; p__Bacteroidetes; c__[Saprospirae]; o__[Saprospirales]; f__Chitinophagaceae; g__; s__
1143069	0	0	0	0	0	0	0	0	0	0	0	0	0	0	0	0	0	0	0	0	8	0	0	0	0	0	0	0	0	0	0	0	0	0	0	0	k__Bacteria; p__Acidobacteria; c__iii1-8; o__DS-18; f__; g__; s__
1546868	0	0	0	0	0	4	0	0	0	0	0	0	0	0	0	0	0	0	1	0	6	0	8	0	0	0	0	1	0	0	0	0	0	0	0	0	k__Bacteria; p__Acidobacteria; c__[Chloracidobacteria]; o__RB41; f__; g__; s__
4375222	0	0	0	1	0	0	0	0	0	0	0	0	0	1	0	0	1	1	6	5	1	2	0	0	0	0	0	0	0	0	0	4	0	0	0	0	k__Bacteria; p__Proteobacteria; c__Gammaproteobacteria; o__Xanthomonadales; f__Xanthomonadaceae; g__; s__
4364205	0	0	0	0	0	0	0	0	0	0	0	0	0	0	0	0	3	5	0	0	0	0	0	0	0	0	0	0	0	0	0	0	0	0	0	0	k__Bacteria; p__Proteobacteria; c__Gammaproteobacteria; o__Pseudomonadales; f__Pseudomonadaceae; g__; s__
2458157	0	0	0	0	0	0	0	0	0	0	0	0	0	0	0	0	0	0	0	0	11	1	1	0	0	0	0	0	0	0	0	0	0	0	0	0	k__Bacteria; p__Bacteroidetes; c__[Saprospirae]; o__[Saprospirales]; f__Chitinophagaceae; g__Flavisolibacter; s__
1625696	0	0	0	0	0	0	0	0	1	0	1	0	0	1	1	0	0	1	0	0	0	0	0	0	0	1	0	0	0	0	0	0	0	0	0	0	k__Bacteria; p__Proteobacteria; c__Betaproteobacteria; o__Burkholderiales; f__Comamonadaceae; g__; s__
3364423	0	0	7	1	4	4	1	4	2	0	1	1	0	7	0	3	1	1	0	2	1	3	0	1	0	1	0	2	0	0	1	1	0	0	0	0	k__Bacteria; p__Proteobacteria; c__Betaproteobacteria; o__Rhodocyclales; f__Rhodocyclaceae; g__K82; s__
4465431	1	0	0	0	0	0	0	0	0	0	0	0	0	0	0	1	2	0	2	8	2	0	0	11	2	4	0	0	0	3	0	0	0	0	0	0	k__Bacteria; p__Proteobacteria; c__Alphaproteobacteria; o__Rhizobiales; f__; g__; s__
1110376	0	0	21	7	11	17	0	0	0	6	0	3	0	0	0	0	0	0	0	1	0	0	0	0	0	0	0	0	0	0	0	0	0	0	0	0	k__Bacteria; p__Acidobacteria; c__; o__; f__; g__; s__
240326	0	1	0	0	0	1	0	0	0	0	0	0	0	0	0	0	0	0	0	0	0	0	0	0	0	0	0	0	0	0	0	0	0	0	0	0	k__Bacteria; p__Gemmatimonadetes; c__Gemm-2; o__; f__; g__; s__
107282	0	0	7	2	0	0	0	0	0	0	0	0	0	2	1	0	0	0	2	6	8	0	1	5	0	0	0	5	0	0	0	0	0	0	0	0	k__Bacteria; p__GOUTA4; c__; o__; f__; g__; s__
574533	0	0	0	0	3	0	0	0	0	0	0	0	0	0	0	0	0	0	0	0	0	0	0	0	0	0	0	0	0	0	0	0	0	0	0	0	k__Bacteria; p__Verrucomicrobia; c__[Pedosphaerae]; o__[Pedosphaerales]; f__; g__; s__
3691870	0	1	7	6	4	2	0	3	0	0	0	0	6	4	0	0	0	0	4	1	2	0	0	1	0	0	0	0	0	0	0	0	0	0	0	0	k__Bacteria; p__Acidobacteria; c__PAUC37f; o__; f__; g__; s__
929111	0	0	0	0	0	13	0	0	0	0	0	0	0	0	0	0	20	46	0	0	6	0	0	0	0	0	0	0	0	0	0	0	0	0	0	0	k__Bacteria; p__Bacteroidetes; c__Sphingobacteriia; o__Sphingobacteriales; f__Sphingobacteriaceae; g__; s__
1136974	1	0	0	0	0	0	0	0	0	0	0	0	0	0	0	0	9	25	2	0	25	1	0	0	0	0	0	0	7	3	0	0	0	0	0	0	k__Bacteria; p__Proteobacteria; c__Alphaproteobacteria; o__Sphingomonadales; f__Sphingomonadaceae; g__Novosphingobium; s__
536580	10	11	332	300	155	268	1246	531	486	204	999	1231	690	793	590	451	49	29	355	257	162	36	871	568	69	895	331	626	434	43	1022	618	3	0	0	0	k__Bacteria; p__Proteobacteria; c__Alphaproteobacteria; o__Rhizobiales; f__; g__; s__
515517	0	0	0	0	0	0	0	0	0	0	0	0	0	0	0	1	0	0	0	0	0	0	0	0	1	0	0	0	0	0	0	0	0	0	0	0	k__Bacteria; p__Proteobacteria; c__Deltaproteobacteria; o__Desulfobacterales; f__Desulfobulbaceae; g__; s__
191331	0	0	5	0	0	6	5	0	0	0	0	0	0	0	0	0	0	0	0	0	0	0	0	0	0	0	0	3	0	0	0	0	0	0	0	0	k__Bacteria; p__Proteobacteria; c__Deltaproteobacteria; o__Syntrophobacterales; f__Syntrophobacteraceae; g__; s__
325326	0	1	2	0	0	1	0	0	0	3	8	1	6	3	10	0	2	6	0	0	0	0	0	0	0	0	0	0	0	0	0	0	0	0	0	0	k__Bacteria; p__Firmicutes; c__Clostridia; o__Clostridiales; f__Peptostreptococcaceae; g__; s__
1057359	0	1	4	1	1	0	0	2	0	0	0	2	17	14	0	0	0	0	0	1	0	0	0	0	0	0	0	0	0	0	0	0	0	0	0	0	k__Bacteria; p__Verrucomicrobia; c__[Pedosphaerae]; o__[Pedosphaerales]; f__R4-41B; g__; s__
65697	0	0	0	0	0	0	0	0	0	0	0	0	0	0	0	0	2	0	0	0	0	0	0	0	0	0	0	0	0	0	0	0	0	0	0	0	k__Bacteria; p__TM7; c__TM7-3; o__; f__; g__; s__
593162	0	0	0	0	0	0	0	0	0	0	0	1	0	0	0	0	0	0	0	1	2	0	0	0	0	0	0	0	0	1	0	2	0	0	0	0	k__Bacteria; p__Proteobacteria; c__Alphaproteobacteria; o__Rhizobiales; f__Rhizobiaceae; g__; s__
366176	1	1	0	0	0	0	0	0	0	0	0	0	0	0	0	0	7	1	0	0	1	0	0	0	1	0	0	0	0	0	0	0	0	0	0	0	k__Bacteria; p__Proteobacteria; c__Alphaproteobacteria; o__; f__; g__; s__
205391	0	0	0	6	10	11	0	0	0	0	12	0	0	0	0	0	0	0	0	0	0	0	0	0	0	0	0	0	0	0	0	0	0	0	0	0	k__Bacteria; p__Acidobacteria; c__Solibacteres; o__Solibacterales; f__; g__; s__
4433019	3	1	0	0	0	0	0	0	0	0	0	0	0	0	0	0	1	3	0	0	1	1	0	0	0	0	0	1	0	0	0	0	0	0	0	0	k__Bacteria; p__Proteobacteria; c__Gammaproteobacteria; o__Alteromonadales; f__Alteromonadaceae; g__Cellvibrio; s__
4312430	0	0	2	2	0	0	0	0	0	0	0	0	0	0	0	0	0	1	0	0	0	0	0	0	0	0	0	0	0	0	0	0	0	0	0	0	k__Bacteria; p__Proteobacteria; c__Deltaproteobacteria; o__Syntrophobacterales; f__Syntrophaceae; g__Syntrophus; s__
561844	0	0	2	0	0	8	0	0	0	0	0	0	0	0	0	0	0	0	0	0	0	0	0	0	0	0	0	0	0	0	0	0	0	0	0	0	k__Bacteria; p__Actinobacteria; c__Acidimicrobiia; o__Acidimicrobiales; f__Iamiaceae; g__; s__
586356	0	0	0	0	0	0	0	0	0	0	0	3	0	0	0	0	5	8	0	0	0	0	0	0	13	0	0	0	0	9	0	0	0	0	0	0	k__Bacteria; p__Firmicutes; c__Clostridia; o__Clostridiales; f__[Mogibacteriaceae]; g__Anaerovorax; s__
561842	0	0	0	0	0	0	0	0	0	0	0	0	0	0	0	0	2	2	0	2	0	0	0	0	0	0	0	0	0	0	0	0	0	0	0	0	k__Bacteria; p__Proteobacteria; c__Alphaproteobacteria; o__Ellin329; f__; g__; s__
586350	2	0	1	3	1	0	0	0	1	1	3	0	1	1	4	1	1	2	0	1	2	1	2	2	1	5	0	0	1	2	6	0	2	0	0	0	k__Bacteria; p__Proteobacteria; c__Betaproteobacteria; o__Burkholderiales; f__Comamonadaceae; g__Comamonas; s__
578951	2	1	23	31	49	59	9	8	40	6	18	107	0	51	0	14	4	4	32	54	22	12	72	0	1	0	41	60	59	2	26	1	0	0	0	0	k__Bacteria; p__Gemmatimonadetes; c__Gemmatimonadetes; o__Gemmatimonadales; f__Gemmatimonadaceae; g__Gemmatimonas; s__
1137001	0	0	0	0	0	0	0	4	1	1	0	1	0	0	0	3	0	0	0	0	1	0	0	0	0	0	0	0	0	1	0	0	0	0	0	0	k__Bacteria; p__Proteobacteria; c__Betaproteobacteria; o__Rhodocyclales; f__Rhodocyclaceae; g__; s__
4331566	2	0	2	7	2	0	0	0	0	0	0	0	0	0	0	0	3	5	4	0	0	0	0	3	3	6	1	0	9	5	25	0	0	0	0	0	k__Bacteria; p__OP11; c__WCHB1-64; o__; f__; g__; s__
69993	0	0	0	0	0	0	5	0	0	11	0	0	6	0	1	0	1	0	0	0	0	0	4	0	0	12	0	5	0	0	1	8	0	0	0	0	k__Bacteria; p__Firmicutes; c__Bacilli; o__Bacillales; f__Bacillaceae; g__Bacillus; s__
1111492	6	2	30	19	16	18	8	25	39	20	21	25	55	100	26	21	10	5	30	34	17	4	72	41	7	26	44	39	27	3	62	14	0	0	0	0	k__Bacteria; p__Planctomycetes; c__Planctomycetia; o__Pirellulales; f__Pirellulaceae; g__; s__
244218	0	0	6	1	14	28	4	6	2	5	6	2	11	4	15	3	0	0	0	0	4	0	0	0	0	11	0	0	0	0	0	0	0	0	0	0	k__Bacteria; p__Proteobacteria; c__Deltaproteobacteria; o__Syntrophobacterales; f__Syntrophobacteraceae; g__; s__
4315974	0	0	0	0	0	0	0	0	0	0	0	0	0	0	0	0	0	0	0	0	0	0	0	0	0	0	0	0	0	0	83	0	0	0	0	0	k__Bacteria; p__Firmicutes; c__Bacilli; o__Lactobacillales; f__Streptococcaceae; g__Streptococcus; s__
4393102	0	0	0	0	0	0	0	0	0	0	0	0	0	0	0	0	0	0	0	0	2	1	0	0	0	0	0	0	0	0	0	0	0	0	0	0	k__Bacteria; p__Gemmatimonadetes; c__Gemmatimonadetes; o__KD8-87; f__; g__; s__
331993	0	0	30	46	48	53	0	1	1	0	0	4	0	0	10	3	0	0	8	13	35	12	0	0	0	0	0	66	14	0	0	0	0	0	0	0	k__Bacteria; p__Planctomycetes; c__Phycisphaerae; o__Phycisphaerales; f__; g__; s__
2847579	0	0	0	2	0	0	0	0	0	0	0	0	0	0	0	0	3	0	24	24	0	1	0	0	0	0	0	0	0	0	0	0	0	0	0	0	k__Bacteria; p__Proteobacteria; c__Alphaproteobacteria; o__; f__; g__; s__
827968	0	0	4	6	3	2	0	0	1	0	0	2	6	0	0	0	0	1	0	0	0	2	0	0	0	0	0	0	0	0	0	0	0	0	0	0	k__Bacteria; p__Firmicutes; c__Clostridia; o__Clostridiales; f__[Acidaminobacteraceae]; g__Fusibacter; s__
4335676	0	0	0	0	0	0	0	0	0	0	0	0	0	0	0	0	0	2	0	0	0	0	0	0	0	0	0	0	0	0	0	0	0	0	0	0	k__Bacteria; p__Bacteroidetes; c__[Saprospirae]; o__[Saprospirales]; f__Chitinophagaceae; g__; s__
255206	0	0	0	0	2	1	0	0	0	0	0	1	2	1	2	2	0	1	0	0	0	0	0	0	0	0	0	2	0	0	0	0	0	0	0	0	k__Bacteria; p__Proteobacteria; c__Alphaproteobacteria; o__Rhizobiales; f__Hyphomicrobiaceae; g__Devosia; s__
1902952	0	0	3	7	3	0	4	0	0	0	0	3	0	2	0	0	0	0	0	1	11	0	6	1	0	0	0	0	0	0	0	0	0	0	0	0	k__Bacteria; p__Acidobacteria; c__Acidobacteria-6; o__iii1-15; f__RB40; g__; s__
4419473	0	0	0	2	0	3	16	3	0	8	0	2	0	1	0	0	0	3	2	0	1	0	2	0	0	0	0	0	6	0	0	0	0	0	0	0	k__Bacteria; p__Actinobacteria; c__Thermoleophilia; o__Solirubrobacterales; f__Patulibacteraceae; g__; s__
235904	0	0	5	1	3	31	0	0	13	0	0	0	3	10	0	7	1	0	0	1	1	1	0	0	0	0	0	0	0	0	1	0	0	0	0	0	k__Bacteria; p__Bacteroidetes; c__[Saprospirae]; o__[Saprospirales]; f__Chitinophagaceae; g__; s__
140859	0	0	19	3	0	9	0	1	0	0	0	0	0	3	7	0	15	9	51	41	1237	35	278	20	0	124	153	146	5	0	154	136	0	1	0	0	k__Bacteria; p__Bacteroidetes; c__Flavobacteriia; o__Flavobacteriales; f__Flavobacteriaceae; g__Flavobacterium; s__
4351776	0	0	2	4	0	0	0	0	0	0	0	0	0	0	0	0	0	0	0	0	0	0	0	0	0	0	0	0	0	0	0	0	0	0	0	0	k__Bacteria; p__WS2; c__Kazan-3B-09; o__; f__; g__; s__
4472017	0	0	0	0	0	0	0	0	0	0	0	0	0	0	1	0	3	0	0	0	0	0	0	0	0	0	1	0	0	0	0	1	0	0	0	0	k__Bacteria; p__Proteobacteria; c__Betaproteobacteria; o__Burkholderiales; f__Comamonadaceae; g__; s__
4481908	0	0	1	0	0	0	0	0	0	0	0	0	0	0	0	2	0	0	0	0	0	0	0	0	0	0	0	0	0	0	0	0	0	0	0	0	k__Bacteria; p__Proteobacteria; c__Gammaproteobacteria; o__Xanthomonadales; f__Xanthomonadaceae; g__Luteimonas; s__
2127554	0	0	1	1	0	4	0	0	0	0	0	0	0	3	0	0	0	0	0	0	0	0	0	0	0	0	0	0	0	0	0	0	0	0	0	0	k__Bacteria; p__Acidobacteria; c__Acidobacteria-6; o__iii1-15; f__RB40; g__; s__
310286	0	0	95	83	6	9	0	0	6	0	0	0	0	1	0	0	1	0	31	61	28	3	13	0	0	0	0	0	0	4	0	0	0	0	0	0	k__Bacteria; p__Chlorobi; c__BSV26; o__VC38; f__; g__; s__
383023	1	1	0	0	0	0	0	0	0	0	0	2	0	0	0	0	0	0	0	0	0	0	0	0	3	0	0	0	0	1	0	0	0	0	0	0	k__Bacteria; p__Proteobacteria; c__Alphaproteobacteria; o__Rhizobiales; f__Brucellaceae; g__; s__
669896	0	0	1	1	0	0	0	0	0	0	0	0	0	0	0	0	1	0	0	0	0	0	0	0	0	0	0	0	0	0	0	0	0	0	0	0	k__Bacteria; p__Proteobacteria; c__Betaproteobacteria; o__Rhodocyclales; f__Rhodocyclaceae; g__Uliginosibacterium; s__
734203	0	2	14	6	77	21	23	15	8	0	9	21	5	7	1	5	0	0	2	6	0	0	10	0	0	0	0	2	0	0	0	0	0	0	0	0	k__Bacteria; p__Verrucomicrobia; c__[Pedosphaerae]; o__[Pedosphaerales]; f__; g__; s__
141105	15	12	0	0	0	4	5	32	7	12	3	20	6	7	36	12	11	8	4	0	0	0	0	0	0	1	1	0	0	0	0	0	0	0	0	0	k__Bacteria; p__Proteobacteria; c__Gammaproteobacteria; o__Pseudomonadales; f__Pseudomonadaceae; g__Pseudomonas; s__
1863621	0	0	36	28	12	33	41	12	5	13	24	8	3	8	17	13	0	0	4	1	0	0	0	0	0	3	0	2	0	0	0	0	0	0	0	0	k__Bacteria; p__Acidobacteria; c__PAUC37f; o__; f__; g__; s__
312824	0	0	0	0	0	0	0	0	0	0	0	0	0	0	0	0	0	0	0	0	3	0	0	0	0	0	0	0	0	0	0	0	0	0	0	0	k__Bacteria; p__Proteobacteria; c__Deltaproteobacteria; o__Bdellovibrionales; f__Bdellovibrionaceae; g__; s__
4414809	1	1	27	28	3	7	0	0	0	3	0	0	0	0	0	5	4	0	36	19	3	8	5	0	0	0	0	19	0	0	0	0	0	0	0	0	k__Bacteria; p__Verrucomicrobia; c__Opitutae; o__Opitutales; f__Opitutaceae; g__; s__
710897	0	0	5	9	0	0	0	0	1	0	0	0	0	0	0	0	1	0	0	0	0	0	0	0	0	0	0	0	0	0	0	0	0	0	0	0	k__Bacteria; p__Proteobacteria; c__Deltaproteobacteria; o__Myxococcales; f__; g__; s__
4482563	5	10	0	0	0	0	0	0	5	0	0	0	0	8	0	5	0	0	1	0	0	0	0	0	0	0	0	0	0	0	0	0	0	0	0	0	k__Bacteria; p__Planctomycetes; c__Planctomycetia; o__Gemmatales; f__Gemmataceae; g__; s__
821570	3	3	210	185	362	315	82	94	111	57	148	556	113	149	200	112	10	3	158	144	20	7	111	75	10	6	0	103	27	2	36	23	2	0	0	0	k__Bacteria; p__Gemmatimonadetes; c__Gemm-1; o__; f__; g__; s__
320742	0	0	18	5	0	11	2	2	1	8	0	7	0	7	1	4	2	6	52	34	13	25	2	0	0	0	0	3	0	2	0	0	0	0	0	0	k__Bacteria; p__Bacteroidetes; c__[Saprospirae]; o__[Saprospirales]; f__; g__; s__
162343	0	7	9	7	24	12	30	47	13	9	1	35	92	20	33	17	6	1	28	23	2	8	121	53	6	135	28	82	0	1	0	35	0	0	0	0	k__Bacteria; p__Acidobacteria; c__Acidobacteria-6; o__iii1-15; f__; g__; s__
167260	0	0	0	0	0	0	0	1	0	0	3	0	0	0	0	0	2	0	1	0	0	0	0	0	6	0	0	0	0	5	0	0	0	0	0	0	k__Bacteria; p__Chlorobi; c__OPB56; o__; f__; g__; s__
152668	0	0	0	0	0	0	0	0	0	0	0	0	0	0	0	0	0	1	0	0	0	1	0	0	0	0	0	0	0	0	0	0	0	0	0	0	k__Bacteria; p__Chloroflexi; c__Thermomicrobia; o__JG30-KF-CM45; f__; g__; s__
1143937	0	2	24	22	34	62	0	1	3	1	0	7	0	0	0	0	13	5	117	97	39	54	21	0	0	3	89	35	0	0	0	70	0	0	0	0	k__Bacteria; p__Proteobacteria; c__Deltaproteobacteria; o__Myxococcales; f__; g__; s__
4423777	0	0	0	0	0	0	0	0	0	0	0	0	0	0	0	0	0	1	0	0	0	0	0	0	0	0	0	0	6	0	0	0	0	0	0	0	k__Bacteria; p__Firmicutes; c__Clostridia; o__Clostridiales; f__SBYG_4172; g__; s__
2477589	0	0	18	12	0	0	0	4	0	0	0	2	0	0	0	4	0	0	2	1	2	0	0	0	0	0	0	0	0	0	0	0	0	0	0	0	k__Bacteria; p__Spirochaetes; c__Spirochaetes; o__Spirochaetales; f__Spirochaetaceae; g__; s__
820732	0	0	0	0	0	0	0	0	0	0	0	0	0	0	0	0	1	1	0	1	0	0	0	0	0	0	0	0	0	0	0	0	0	0	0	0	k__Bacteria; p__Proteobacteria; c__Deltaproteobacteria; o__Myxococcales; f__Nannocystaceae; g__Nannocystis; s__
331835	0	5	19	10	24	24	58	31	8	11	25	28	38	17	38	21	10	5	11	28	59	6	186	34	36	32	0	147	0	15	82	8	0	0	0	0	k__Bacteria; p__Proteobacteria; c__Alphaproteobacteria; o__Rhizobiales; f__Hyphomicrobiaceae; g__Rhodoplanes; s__
1552835	0	0	0	0	0	0	0	0	0	0	0	0	0	0	0	0	2	0	0	0	0	0	0	0	0	0	0	0	0	0	0	0	0	0	0	0	k__Bacteria; p__Cyanobacteria; c__Synechococcophycideae; o__Pseudanabaenales; f__; g__; s__
1117097	1	0	5	2	11	2	67	7	7	1	4	0	22	11	10	4	0	0	4	2	3	1	0	0	0	0	0	4	0	0	0	0	0	0	0	0	k__Bacteria; p__Proteobacteria; c__Alphaproteobacteria; o__Rhizobiales; f__; g__; s__
1117094	2	0	13	4	30	5	69	21	3	3	41	12	7	18	20	10	4	8	75	60	12	3	16	0	12	79	30	20	10	5	63	58	0	0	0	0	k__Bacteria; p__Bacteroidetes; c__[Saprospirae]; o__[Saprospirales]; f__Chitinophagaceae; g__; s__
36330	0	0	0	0	0	0	0	0	0	0	0	0	0	0	0	0	1	1	0	0	0	0	0	0	0	0	0	0	0	0	0	0	0	0	0	0	k__Bacteria; p__Firmicutes; c__Clostridia; o__Clostridiales; f__Lachnospiraceae; g__; s__
3536	0	0	8	0	0	0	0	0	0	0	0	0	0	0	0	0	2	34	15	21	5	13	0	0	101	0	0	0	0	0	0	0	0	0	0	0	k__Bacteria; p__Cyanobacteria; c__Chloroplast; o__Streptophyta; f__; g__; s__
255389	0	0	2	0	1	2	0	0	0	0	0	0	0	0	0	0	0	0	0	0	1	0	0	0	0	0	0	0	0	0	0	0	0	0	0	0	k__Bacteria; p__Acidobacteria; c__Acidobacteria-6; o__iii1-15; f__; g__; s__
242284	0	0	1	0	2	3	1	1	0	0	0	0	0	0	0	0	0	0	0	0	3	0	0	0	0	0	0	0	0	0	0	0	0	0	0	0	k__Bacteria; p__Bacteroidetes; c__[Saprospirae]; o__[Saprospirales]; f__Chitinophagaceae; g__; s__
200762	3	10	0	0	0	0	18	1	66	0	0	5	2	53	1	7	124	69	2	2	2	8	0	0	0	45	0	0	0	0	26	55	0	0	0	0	k__Bacteria; p__GN02; c__BD1-5; o__; f__; g__; s__
1137140	0	0	0	0	0	0	0	0	0	0	0	0	0	0	0	0	0	0	0	0	0	1	0	0	0	0	0	0	0	0	0	0	0	0	0	0	k__Bacteria; p__Elusimicrobia; c__Elusimicrobia; o__IIb; f__; g__; s__
222765	0	0	0	0	0	0	0	0	0	0	0	0	0	0	0	0	0	0	0	0	0	0	0	0	0	0	0	0	9	0	0	0	0	0	0	0	k__Bacteria; p__Proteobacteria; c__Deltaproteobacteria; o__Myxococcales; f__; g__; s__
1512588	0	0	0	0	0	0	0	0	0	0	0	0	0	0	0	0	1	2	0	0	0	0	0	0	0	0	0	0	0	0	0	0	0	0	0	0	k__Bacteria; p__Proteobacteria; c__Betaproteobacteria; o__; f__; g__; s__
756913	0	0	0	0	0	0	0	0	0	0	1	1	0	0	0	1	0	0	1	0	0	0	0	0	0	0	0	0	0	0	0	0	0	0	0	0	k__Bacteria; p__Proteobacteria; c__Betaproteobacteria; o__Rhodocyclales; f__Rhodocyclaceae; g__Propionivibrio; s__
675357	2	0	0	0	0	0	0	0	0	0	0	0	0	0	0	0	0	1	0	0	0	0	0	0	0	0	0	0	0	0	0	0	0	0	0	0	k__Bacteria; p__Bacteroidetes; c__Cytophagia; o__Cytophagales; f__Cytophagaceae; g__Hymenobacter; s__
249525	0	0	0	0	0	0	0	0	0	0	0	0	0	0	0	0	0	0	0	0	1	0	1	0	0	0	0	0	0	0	1	0	0	0	0	0	k__Bacteria; p__Proteobacteria; c__Gammaproteobacteria; o__Aeromonadales; f__Aeromonadaceae; g__; s__
10760	0	0	7	23	24	11	0	6	17	0	0	8	0	11	0	14	0	0	0	0	0	0	0	0	0	2	0	0	0	0	0	0	0	0	0	0	k__Bacteria; p__Proteobacteria; c__Deltaproteobacteria; o__Syntrophobacterales; f__Syntrophobacteraceae; g__; s__
4447049	1	6	92	57	16	64	0	38	45	52	66	17	34	56	28	13	8	3	48	36	11	1	15	0	14	0	0	0	0	0	71	0	0	0	0	0	k__Bacteria; p__Acidobacteria; c__[Chloracidobacteria]; o__RB41; f__Ellin6075; g__; s__
113553	0	0	0	0	0	0	0	0	0	0	0	0	0	0	0	0	0	0	0	0	2	0	0	0	0	0	0	17	0	0	0	0	0	0	0	0	k__Bacteria; p__Proteobacteria; c__Deltaproteobacteria; o__Myxococcales; f__Myxococcaceae; g__Anaeromyxobacter; s__
4337815	0	0	0	0	0	4	3	1	0	0	4	0	4	3	1	0	21	25	1	4	6	0	2	0	0	1	0	1	4	2	1	3	0	0	0	0	k__Bacteria; p__Firmicutes; c__Clostridia; o__Clostridiales; f__Clostridiaceae; g__; s__
4328195	0	0	0	0	4	0	0	0	0	0	0	0	0	0	0	0	0	0	0	0	0	0	0	0	0	0	0	0	0	0	0	0	0	0	0	0	k__Bacteria; p__Acidobacteria; c__Solibacteres; o__Solibacterales; f__PAUC26f; g__; s__
192446	5	4	22	21	28	21	2	18	22	17	29	13	7	17	93	13	15	14	31	18	0	6	0	0	8	2	0	0	157	1	0	0	1	0	0	0	k__Bacteria; p__Bacteroidetes; c__[Saprospirae]; o__[Saprospirales]; f__Saprospiraceae; g__; s__
3897979	0	0	1	0	0	0	0	0	0	0	0	0	0	0	5	0	0	0	0	0	0	0	0	0	0	0	0	0	0	0	0	0	0	0	0	0	k__Bacteria; p__Firmicutes; c__Clostridia; o__Clostridiales; f__Peptococcaceae; g__Dehalobacter_Syntrophobotulus; s__
518065	0	0	0	0	0	0	0	0	2	0	0	0	0	0	0	0	1	0	0	0	0	0	0	0	0	0	0	0	0	0	0	0	0	0	0	0	k__Bacteria; p__Actinobacteria; c__Actinobacteria; o__Actinomycetales; f__Corynebacteriaceae; g__Corynebacterium; s__
1042671	2	3	0	0	8	9	0	0	1	0	0	0	0	2	0	0	10	43	0	0	3	16	0	0	0	0	0	0	0	0	0	0	0	0	0	0	k__Bacteria; p__Bacteroidetes; c__[Saprospirae]; o__[Saprospirales]; f__Chitinophagaceae; g__; s__
513073	23	25	69	138	64	126	235	73	92	49	382	88	66	178	129	190	24	37	36	46	63	15	237	62	6	146	7	181	1065	12	157	96	0	0	0	0	k__Bacteria; p__Proteobacteria; c__Alphaproteobacteria; o__Rhizobiales; f__Hyphomicrobiaceae; g__Hyphomicrobium; s__
840604	0	0	0	0	0	0	33	0	1	0	2	2	43	1	0	0	0	0	0	0	0	0	0	0	0	0	0	0	0	0	0	0	0	0	0	0	k__Bacteria; p__Proteobacteria; c__Alphaproteobacteria; o__Rhizobiales; f__Methylocystaceae; g__Methylosinus; s__
322588	0	0	16	16	32	39	26	0	0	0	7	0	1	0	12	4	0	0	0	0	0	0	0	0	0	0	0	5	0	0	0	0	0	0	0	0	k__Bacteria; p__Acidobacteria; c__Solibacteres; o__Solibacterales; f__; g__; s__
18546	0	0	0	0	0	0	0	0	0	2	0	1	0	0	2	0	1	0	0	0	0	0	0	0	0	0	0	0	0	0	0	0	0	0	0	0	k__Bacteria; p__Proteobacteria; c__Alphaproteobacteria; o__Rhodospirillales; f__Rhodospirillaceae; g__; s__
513078	4	33	1	9	6	5	1	13	2	1	1	1	0	1	5	15	1502	1972	5644	6805	4178	177	945	16101	183	1469	308	704	3999	138	1936	272	3	3	0	4	k__Bacteria; p__Proteobacteria; c__Gammaproteobacteria; o__Pseudomonadales; f__Pseudomonadaceae; g__Pseudomonas; s__
565016	0	0	0	0	0	0	0	0	4	0	0	0	0	0	0	0	0	1	0	0	0	0	0	0	0	0	0	0	0	0	0	0	0	0	0	0	k__Bacteria; p__Proteobacteria; c__Gammaproteobacteria; o__Thiotrichales; f__Thiotrichaceae; g__Thiothrix; s__
565543	0	0	0	1	0	0	0	0	0	0	0	0	5	0	0	0	0	0	0	0	0	0	0	0	0	0	0	0	0	0	0	0	0	0	0	0	k__Bacteria; p__Planctomycetes; c__Phycisphaerae; o__CCM11a; f__; g__; s__
337426	4	2	2	0	0	0	1	1	0	0	5	0	1	3	0	6	0	0	0	0	0	0	0	0	0	0	0	0	0	0	0	0	0	0	0	0	k__Bacteria; p__Verrucomicrobia; c__[Pedosphaerae]; o__[Pedosphaerales]; f__R4-41B; g__; s__
268617	7	1	84	39	72	114	133	54	55	27	29	44	74	83	90	32	2	2	10	30	35	47	94	12	0	55	28	18	0	1	34	0	0	0	0	0	k__Bacteria; p__Bacteroidetes; c__[Saprospirae]; o__[Saprospirales]; f__Chitinophagaceae; g__; s__
4422794	1	0	17	13	10	10	0	34	8	8	0	24	1	11	58	1	25	13	1	2	48	0	132	14	23	2194	0	36	5	5	1774	42	0	0	0	1	k__Bacteria; p__Proteobacteria; c__Gammaproteobacteria; o__Pseudomonadales; f__Moraxellaceae; g__Acinetobacter; s__
637267	0	0	0	0	0	0	0	0	0	0	0	0	0	0	0	0	0	2	0	0	0	0	0	0	0	0	0	0	0	0	0	0	0	0	0	0	k__Bacteria; p__Actinobacteria; c__Actinobacteria; o__Actinomycetales; f__Intrasporangiaceae; g__; s__
1096660	0	0	7	0	0	1	0	0	0	0	0	0	0	0	0	0	0	0	0	0	0	0	0	0	0	0	0	0	0	0	0	0	0	0	0	0	k__Bacteria; p__Acidobacteria; c__Solibacteres; o__Solibacterales; f__; g__; s__
818170	0	0	0	4	16	14	0	0	0	0	0	0	0	0	3	1	0	0	6	5	1	1	15	0	0	0	0	8	0	1	0	0	0	0	0	0	k__Bacteria; p__Acidobacteria; c__EC1113; o__; f__; g__; s__
586829	1	0	16	59	0	0	0	0	0	1	0	0	0	0	0	0	0	0	0	0	0	0	0	0	0	0	0	0	0	0	0	0	0	0	0	1	k__Bacteria; p__Bacteroidetes; c__Bacteroidia; o__Bacteroidales; f__; g__; s__
818174	0	1	53	56	82	93	102	25	14	23	39	19	45	26	80	17	1	5	20	37	7	3	220	90	3	289	83	101	0	6	53	7	0	0	0	0	k__Bacteria; p__Bacteroidetes; c__[Saprospirae]; o__[Saprospirales]; f__Saprospiraceae; g__; s__
534184	0	0	0	1	0	0	0	0	0	0	0	0	0	0	0	0	3	0	0	0	0	0	0	0	0	0	0	0	0	0	0	0	0	0	0	0	k__Bacteria; p__Planctomycetes; c__Planctomycetia; o__Pirellulales; f__Pirellulaceae; g__; s__
13074	1	8	20	22	9	18	51	24	27	36	49	19	14	99	87	14	37	104	19	23	22	11	62	157	22	93	86	62	91	10	81	236	0	0	0	1	k__Bacteria; p__Actinobacteria; c__Actinobacteria; o__Actinomycetales; f__Mycobacteriaceae; g__Mycobacterium; s__
534180	0	2	0	0	0	0	0	0	0	0	0	0	0	0	0	0	0	0	0	0	0	0	0	0	0	0	0	0	0	0	0	0	0	0	0	0	k__Bacteria; p__Firmicutes; c__Bacilli; o__Bacillales; f__Paenibacillaceae; g__Paenibacillus; s__
237058	0	0	5	5	1	4	0	0	0	0	0	0	2	0	0	0	0	1	1	1	0	1	2	0	0	0	0	4	0	0	0	0	0	0	0	0	k__Bacteria; p__Acidobacteria; c__Solibacteres; o__Solibacterales; f__; g__; s__
985056	0	0	0	0	0	0	0	0	0	0	0	0	0	0	0	0	7	3	3	6	0	0	2	0	0	1	0	0	0	1	0	0	0	0	0	0	k__Bacteria; p__Proteobacteria; c__Betaproteobacteria; o__Procabacteriales; f__Procabacteriaceae; g__; s__
4328998	0	0	0	0	0	0	0	0	0	0	0	0	0	0	0	0	12	8	1	1	2	0	48	0	8	0	0	9	0	2	0	0	0	0	0	0	k__Bacteria; p__Proteobacteria; c__Betaproteobacteria; o__Procabacteriales; f__Procabacteriaceae; g__; s__
254127	16	16	2	1	0	6	0	0	0	0	0	0	0	0	0	0	40	19	12	4	1	1	18	0	1	0	0	33	0	2	19	0	0	0	0	0	k__Bacteria; p__Proteobacteria; c__Alphaproteobacteria; o__Rickettsiales; f__Rickettsiaceae; g__; s__
549912	0	0	0	0	0	0	0	0	0	0	0	0	0	0	0	0	0	0	0	2	0	0	7	0	0	0	0	0	0	0	0	0	0	0	0	0	k__Bacteria; p__Armatimonadetes; c__Armatimonadia; o__Armatimonadales; f__Armatimonadaceae; g__; s__
2440554	0	0	0	0	0	0	0	0	0	0	0	3	0	0	0	0	0	0	0	0	0	0	2	0	0	1	0	3	0	0	0	0	0	0	0	0	k__Bacteria; p__Proteobacteria; c__Gammaproteobacteria; o__Alteromonadales; f__125ds10; g__; s__
113334	1	1	52	57	53	76	82	26	81	30	30	31	53	126	116	36	6	6	123	152	33	17	108	42	6	46	40	159	41	2	70	40	0	0	1	0	k__Bacteria; p__WS3; c__PRR-12; o__Sediment-1; f__; g__; s__
4304011	1	1	11	4	12	28	0	2	0	0	5	3	18	0	0	12	0	0	0	1	0	0	0	0	0	0	0	0	0	0	0	0	0	0	0	0	k__Bacteria; p__Verrucomicrobia; c__[Spartobacteria]; o__[Chthoniobacterales]; f__[Chthoniobacteraceae]; g__; s__
4356933	0	0	5	2	10	14	35	7	6	0	30	2	6	13	10	6	0	2	0	0	0	0	0	0	0	0	0	0	0	0	0	0	0	1	0	0	k__Bacteria; p__Proteobacteria; c__TA18; o__CV90; f__; g__; s__
347553	4	10	8	9	4	26	63	7	22	25	172	11	22	22	12	13	12	66	11	1	2	1	15	65	30	109	43	3	26	28	70	19	0	0	0	0	k__Bacteria; p__Firmicutes; c__Clostridia; o__Clostridiales; f__Peptostreptococcaceae; g__; s__
612937	0	1	1	1	0	0	0	0	0	0	0	0	0	0	0	0	10	39	7	3	0	0	0	65	0	0	22	0	206	0	22	0	1	0	0	0	k__Bacteria; p__Proteobacteria; c__Alphaproteobacteria; o__BD7-3; f__; g__; s__
4438838	0	0	3	4	2	6	0	4	1	0	0	0	0	1	2	2	0	0	9	7	2	0	0	0	1	0	0	3	0	3	0	0	0	0	0	0	k__Bacteria; p__Acidobacteria; c__RB25; o__; f__; g__; s__
4308017	0	0	0	0	0	0	0	0	0	0	0	0	0	0	0	0	0	0	0	0	0	0	0	0	0	0	0	3	0	0	0	0	0	0	0	0	k__Bacteria; p__Acidobacteria; c__Solibacteres; o__Solibacterales; f__; g__; s__
895223	0	0	1	1	0	1	0	0	0	0	0	0	0	0	0	0	0	0	2	0	12	0	6	0	0	0	0	0	0	0	0	0	0	0	0	0	k__Bacteria; p__Acidobacteria; c__Solibacteres; o__Solibacterales; f__Solibacteraceae; g__Candidatus Solibacter; s__
343415	0	0	0	0	0	0	0	0	0	0	0	0	0	0	0	0	2	1	0	0	0	0	0	0	44	0	0	0	0	10	0	0	0	0	0	0	k__Bacteria; p__Firmicutes; c__Erysipelotrichi; o__Erysipelotrichales; f__Erysipelotrichaceae; g__PSB-M-3; s__
112066	0	0	0	1	1	0	0	0	0	0	0	0	0	0	0	0	0	0	0	1	1	0	0	0	0	0	0	0	0	0	0	0	0	0	0	0	k__Bacteria; p__Actinobacteria; c__Acidimicrobiia; o__Acidimicrobiales; f__; g__; s__
1144378	0	0	0	0	0	0	0	0	0	0	0	0	0	0	0	0	1	1	0	0	0	0	0	0	0	0	0	0	0	0	0	0	0	0	0	0	k__Bacteria; p__Proteobacteria; c__Alphaproteobacteria; o__Sphingomonadales; f__Sphingomonadaceae; g__Sphingomonas; s__
4434375	1	2	0	0	1	1	0	0	0	0	2	1	0	0	1	1	1	3	0	0	0	0	0	0	3	0	0	0	1	1	0	0	0	0	0	0	k__Bacteria; p__Proteobacteria; c__Betaproteobacteria; o__Burkholderiales; f__Oxalobacteraceae; g__; s__
996068	10	16	0	0	0	0	0	4	7	17	23	0	0	1	32	3	229	256	56	70	10	0	58	91	31	0	115	35	76	22	3	35	1	0	0	0	k__Bacteria; p__Cyanobacteria; c__4C0d-2; o__YS2; f__; g__; s__
222372	1	0	0	0	0	0	0	0	0	0	0	0	0	0	0	1	0	0	0	0	3	0	0	0	12	0	0	0	0	18	0	0	0	0	0	0	k__Bacteria; p__Proteobacteria; c__Alphaproteobacteria; o__; f__; g__; s__
823690	0	0	0	0	0	0	0	0	0	0	0	0	2	0	0	0	0	0	0	0	2	0	10	0	0	0	1	7	0	0	3	25	0	0	0	0	k__Bacteria; p__Firmicutes; c__Bacilli; o__Bacillales; f__Bacillaceae; g__Bacillus; s__
222376	0	1	0	2	2	5	0	0	0	0	0	0	0	0	0	0	21	25	2	1	2	1	0	0	0	0	17	0	0	0	0	0	0	0	0	0	k__Bacteria; p__Proteobacteria; c__Alphaproteobacteria; o__Rhodospirillales; f__Acetobacteraceae; g__; s__
2881604	0	0	0	0	0	0	0	1	0	0	0	0	0	0	0	0	0	0	0	2	0	0	0	0	0	0	0	0	0	0	0	0	0	0	0	0	k__Bacteria; p__Nitrospirae; c__Nitrospira; o__Nitrospirales; f__[Thermodesulfovibrionaceae]; g__; s__
944600	0	0	0	0	1	0	1	0	0	0	0	0	0	0	1	0	0	0	0	0	0	0	1	1	0	0	0	0	0	0	0	0	0	0	0	0	k__Bacteria; p__Actinobacteria; c__Actinobacteria; o__Actinomycetales; f__Nocardioidaceae; g__; s__
1785533	0	0	22	16	19	40	1	5	0	1	1	3	13	2	0	1	1	0	1	2	1	3	5	0	0	0	0	1	0	0	0	2	0	0	0	0	k__Bacteria; p__Acidobacteria; c__Acidobacteria-6; o__iii1-15; f__; g__; s__
4461430	0	0	2	1	0	1	0	0	0	0	0	0	0	0	0	0	1	0	0	0	0	0	0	0	0	0	0	0	0	0	0	0	0	0	0	0	k__Bacteria; p__OP11; c__; o__; f__; g__; s__
4461434	2	0	38	32	63	73	34	31	7	58	34	17	14	9	17	5	0	2	3	12	1	0	0	0	0	0	0	14	0	0	0	0	0	0	0	0	k__Bacteria; p__Chloroflexi; c__Anaerolineae; o__GCA004; f__; g__; s__
85614	0	0	0	0	0	0	0	0	0	0	0	0	0	0	0	0	0	0	0	0	17	0	0	0	0	0	0	0	0	0	0	0	0	0	0	0	k__Bacteria; p__Proteobacteria; c__Gammaproteobacteria; o__Enterobacteriales; f__Enterobacteriaceae; g__Morganella; s__
328826	0	1	6	5	0	7	5	8	13	9	24	9	3	35	7	5	5	2	4	6	2	8	1	1	3	0	17	5	0	1	33	113	0	0	0	0	k__Bacteria; p__Planctomycetes; c__Planctomycetia; o__Planctomycetales; f__Planctomycetaceae; g__Planctomyces; s__
769227	0	0	0	2	0	0	0	0	3	0	4	1	0	1	5	0	4	7	2	2	0	0	14	19	4	31	0	7	0	3	84	0	0	0	0	0	k__Bacteria; p__Actinobacteria; c__Acidimicrobiia; o__Acidimicrobiales; f__Microthrixaceae; g__; s__
4411891	0	0	0	2	0	0	0	0	0	0	0	0	0	0	0	0	1	0	0	0	0	0	0	0	0	0	0	0	0	0	0	0	0	0	0	0	k__Bacteria; p__Planctomycetes; c__Phycisphaerae; o__MSBL9; f__; g__; s__
814244	0	0	3	0	0	5	0	1	2	0	0	1	0	0	0	0	0	0	0	0	0	2	0	0	0	0	0	0	0	0	0	0	0	0	0	0	k__Bacteria; p__Proteobacteria; c__Deltaproteobacteria; o__Syntrophobacterales; f__Syntrophobacteraceae; g__; s__
182959	0	0	0	0	0	0	0	0	0	0	0	2	0	0	4	0	0	0	2	1	0	0	37	0	0	0	1	9	0	1	0	1	0	0	0	0	k__Bacteria; p__Proteobacteria; c__Deltaproteobacteria; o__Syntrophobacterales; f__Syntrophobacteraceae; g__; s__
4412015	0	1	11	0	0	0	461	0	0	4	0	0	260	5	7	0	0	1	0	0	0	17	0	0	0	0	0	0	0	0	0	0	0	1	0	0	k__Bacteria; p__Acidobacteria; c__Sva0725; o__Sva0725; f__; g__; s__
511514	0	0	4	6	2	6	0	0	0	7	10	1	0	1	2	0	2	0	0	0	24	1	0	0	0	14	0	0	0	0	0	1	0	0	0	0	k__Bacteria; p__Gemmatimonadetes; c__Gemmatimonadetes; o__Ellin5290; f__; g__; s__
4348906	0	0	0	0	0	0	0	0	0	0	0	0	0	0	0	0	2	0	0	0	0	0	0	0	0	0	0	0	0	0	0	0	0	0	0	0	k__Bacteria; p__Proteobacteria; c__Gammaproteobacteria; o__Pseudomonadales; f__Moraxellaceae; g__; s__
1064235	1	1	4	7	0	3	9	7	4	5	3	4	6	10	3	3	5	0	4	7	4	20	9	0	0	27	0	0	5	1	0	0	0	0	0	0	k__Bacteria; p__Planctomycetes; c__Planctomycetia; o__Planctomycetales; f__Planctomycetaceae; g__Planctomyces; s__
795901	0	0	0	0	15	0	0	0	0	0	0	0	0	0	0	0	0	0	1	0	0	0	0	0	0	0	0	0	0	0	0	0	0	0	0	0	k__Bacteria; p__Gemmatimonadetes; c__Gemm-3; o__; f__; g__; s__
815595	0	1	0	0	0	0	0	0	0	0	0	0	0	0	0	0	0	0	0	0	0	0	0	0	0	0	0	0	0	0	0	0	0	0	0	0	k__Bacteria; p__Cyanobacteria; c__Synechococcophycideae; o__Pseudanabaenales; f__Pseudanabaenaceae; g__Leptolyngbya; s__
109469	0	0	0	0	0	0	0	0	0	0	0	0	0	0	0	0	0	0	0	0	1	0	0	0	0	0	0	0	0	0	0	0	0	0	0	0	k__Bacteria; p__Proteobacteria; c__Alphaproteobacteria; o__Rhodospirillales; f__Rhodospirillaceae; g__Azospirillum; s__
340874	0	0	0	0	0	0	0	0	0	12	11	2	6	2	0	0	11	11	4	4	6	2	0	0	3	2	0	0	0	5	0	47	0	0	0	0	k__Bacteria; p__Firmicutes; c__Clostridia; o__Clostridiales; f__Veillonellaceae; g__Sporomusa; s__polytropa
1009801	0	0	0	0	0	0	0	0	0	0	0	0	0	0	0	0	3	16	0	0	0	0	0	0	4	0	0	0	0	0	0	0	0	0	0	0	k__Bacteria; p__Proteobacteria; c__Gammaproteobacteria; o__Legionellales; f__Legionellaceae; g__; s__
179879	0	3	29	22	17	34	0	12	8	10	31	7	4	4	5	2	1	8	6	16	46	4	9	0	0	0	0	3	4	0	42	0	0	0	0	0	k__Bacteria; p__Proteobacteria; c__Deltaproteobacteria; o__Myxococcales; f__Myxococcaceae; g__Anaeromyxobacter; s__
1110514	0	1	5	9	24	49	9	13	4	0	23	6	18	8	4	9	0	1	0	0	0	0	9	0	0	0	0	0	0	0	0	0	0	0	0	0	k__Bacteria; p__Proteobacteria; c__Deltaproteobacteria; o__Syntrophobacterales; f__Syntrophobacteraceae; g__; s__
591521	0	0	0	1	0	0	9	4	1	19	11	8	6	2	15	0	2	0	0	0	0	0	0	0	0	0	0	0	0	0	10	0	0	0	0	0	k__Bacteria; p__Actinobacteria; c__Actinobacteria; o__Actinomycetales; f__Mycobacteriaceae; g__Mycobacterium; s__
4360867	0	0	0	0	0	0	0	0	0	0	0	0	0	0	0	0	0	0	0	0	4	0	0	0	0	0	0	0	0	0	0	0	0	0	0	0	k__Bacteria; p__Bacteroidetes; c__Flavobacteriia; o__Flavobacteriales; f__Flavobacteriaceae; g__Flavobacterium; s__
4332466	0	0	0	0	0	0	0	0	0	0	0	0	0	0	0	0	0	0	0	0	0	0	0	0	0	0	0	9	0	0	0	0	0	0	0	0	k__Bacteria; p__Bacteroidetes; c__Cytophagia; o__Cytophagales; f__Cytophagaceae; g__Spirosoma; s__
417361	0	0	0	0	2	1	0	0	3	0	0	0	0	0	0	0	2	5	0	0	0	0	7	0	0	0	0	0	0	0	0	0	0	0	0	0	k__Bacteria; p__Actinobacteria; c__Actinobacteria; o__Actinomycetales; f__Nocardioidaceae; g__; s__
557235	0	0	0	0	0	0	0	0	0	0	0	0	0	0	0	0	0	2	0	0	0	0	0	5	0	0	0	0	0	0	0	0	0	0	0	0	k__Bacteria; p__Firmicutes; c__Bacilli; o__Bacillales; f__Bacillaceae; g__Marinibacillus; s__
417366	0	0	0	0	0	0	0	0	0	0	0	0	0	0	0	0	4	52	0	0	0	0	0	0	0	0	0	0	0	0	0	0	0	0	0	0	k__Bacteria; p__Proteobacteria; c__Alphaproteobacteria; o__Rhizobiales; f__Methylocystaceae; g__; s__
25895	0	0	2	0	0	1	8	0	0	0	0	0	2	0	0	0	3	4	2	2	3	0	0	0	4	0	14	40	0	2	0	12	0	0	0	0	k__Bacteria; p__Firmicutes; c__Clostridia; o__Clostridiales; f__Veillonellaceae; g__Sporomusa; s__polytropa
576874	0	0	1	2	0	2	0	1	0	0	0	0	1	0	0	2	0	0	0	0	2	0	2	0	0	0	0	2	0	0	0	0	0	0	0	0	k__Bacteria; p__Proteobacteria; c__Deltaproteobacteria; o__Syntrophobacterales; f__Syntrophobacteraceae; g__Syntrophobacter; s__
4374515	0	0	0	1	1	1	1	0	0	1	0	0	0	1	0	0	0	0	0	0	0	0	0	0	0	0	0	0	0	0	0	0	0	0	0	0	k__Bacteria; p__Planctomycetes; c__Planctomycetia; o__Pirellulales; f__Pirellulaceae; g__A17; s__
4374514	0	0	0	0	0	0	0	0	0	0	0	0	0	0	0	0	3	0	10	4	0	0	0	0	1	5	0	18	0	0	4	0	0	0	0	0	k__Bacteria; p__Planctomycetes; c__Phycisphaerae; o__Phycisphaerales; f__; g__; s__
31747	0	0	14	7	4	0	0	0	6	0	11	0	0	7	2	2	0	0	0	0	0	0	0	0	0	0	0	0	0	0	0	0	0	0	0	0	k__Bacteria; p__Verrucomicrobia; c__[Pedosphaerae]; o__[Pedosphaerales]; f__OPB35; g__; s__
3632764	0	0	0	0	0	1	0	0	0	0	0	0	0	0	0	0	0	0	0	0	0	0	0	0	0	0	0	6	0	0	0	0	0	0	0	0	k__Bacteria; p__Acidobacteria; c__Solibacteres; o__Solibacterales; f__PAUC26f; g__; s__
336057	5	3	52	20	4	22	0	15	55	10	21	20	2	64	25	14	5	9	66	45	20	68	32	27	5	19	33	51	879	4	3	59	0	0	0	0	k__Bacteria; p__Bacteroidetes; c__Sphingobacteriia; o__Sphingobacteriales; f__; g__; s__
4453124	0	0	15	15	0	0	0	0	0	0	0	0	0	0	0	0	0	0	0	0	0	0	0	0	0	1	0	0	0	0	0	0	0	0	0	0	k__Bacteria; p__Bacteroidetes; c__Bacteroidia; o__Bacteroidales; f__Rikenellaceae; g__Blvii28; s__
1015990	0	0	0	0	0	0	0	0	0	0	0	0	0	0	0	0	0	0	0	0	2	0	0	0	0	0	0	0	0	0	0	0	0	0	0	0	k__Bacteria; p__Bacteroidetes; c__Flavobacteriia; o__Flavobacteriales; f__Flavobacteriaceae; g__Flavobacterium; s__
4324432	0	0	0	0	4	0	0	0	5	0	0	0	0	2	2	1	1	15	0	3	0	0	0	0	1	6	0	0	0	0	3	1	0	0	0	0	k__Bacteria; p__Actinobacteria; c__Actinobacteria; o__Actinomycetales; f__Nocardioidaceae; g__; s__
1122588	0	0	0	0	0	0	0	0	0	0	0	0	0	0	0	0	0	6	0	0	0	0	0	0	0	0	0	0	0	0	0	1	0	0	0	0	k__Bacteria; p__Actinobacteria; c__Actinobacteria; o__Actinomycetales; f__Micrococcaceae; g__; s__
4438545	3	0	0	0	4	0	0	0	0	0	0	0	0	1	0	0	0	0	0	0	0	0	0	0	0	0	0	0	0	0	0	0	0	0	0	0	k__Bacteria; p__Proteobacteria; c__Alphaproteobacteria; o__Sphingomonadales; f__Sphingomonadaceae; g__; s__
585228	0	0	0	0	1	0	0	3	0	0	0	0	0	0	0	0	0	1	0	0	0	0	7	0	0	0	0	1	0	0	0	0	0	0	0	0	k__Bacteria; p__Proteobacteria; c__Alphaproteobacteria; o__Rhodospirillales; f__Rhodospirillaceae; g__; s__
689621	0	0	0	0	0	0	0	0	0	0	0	0	0	0	0	0	0	0	0	0	9	0	0	0	4	0	0	0	0	9	0	0	0	0	0	0	k__Bacteria; p__Bacteroidetes; c__Sphingobacteriia; o__Sphingobacteriales; f__; g__; s__
8523	0	0	0	0	0	0	0	0	0	0	0	0	0	0	0	0	0	0	0	0	0	0	1	0	0	1	0	0	0	0	0	0	0	0	0	0	k__Bacteria; p__Proteobacteria; c__Gammaproteobacteria; o__Pseudomonadales; f__Pseudomonadaceae; g__Pseudomonas; s__
1122582	0	0	0	0	0	0	0	0	0	0	0	0	0	0	0	0	3	2	0	0	1	0	0	0	0	0	0	0	0	0	0	0	0	0	0	0	k__Bacteria; p__Firmicutes; c__Erysipelotrichi; o__Erysipelotrichales; f__Erysipelotrichaceae; g__; s__
341898	0	0	0	0	0	0	0	0	0	0	0	0	0	0	0	0	0	0	0	0	0	0	0	0	0	0	0	0	0	0	0	0	0	0	0	0	k__Bacteria; p__Chloroflexi; c__Anaerolineae; o__S0208; f__; g__; s__
1122584	9	3	7	16	5	7	23	2	13	0	26	3	0	26	12	13	6	14	11	3	2	3	0	25	1	0	0	0	49	0	50	0	0	0	0	0	k__Bacteria; p__Actinobacteria; c__Acidimicrobiia; o__Acidimicrobiales; f__; g__; s__
915631	0	0	64	82	78	70	23	1	1	14	11	4	0	0	4	2	0	0	0	0	18	1	0	0	0	0	0	0	0	0	0	0	0	0	0	0	k__Bacteria; p__Verrucomicrobia; c__[Pedosphaerae]; o__[Pedosphaerales]; f__; g__; s__
541327	0	0	0	0	0	0	0	0	0	0	0	3	0	0	0	2	0	0	0	0	0	0	0	0	0	0	0	0	0	0	0	0	0	0	0	0	k__Bacteria; p__Actinobacteria; c__Thermoleophilia; o__Gaiellales; f__; g__; s__
44910	7	24	34	39	25	30	34	45	54	81	93	30	43	143	72	50	30	17	44	60	21	20	249	324	21	46	8	243	135	5	27	154	1	0	0	0	k__Bacteria; p__Planctomycetes; c__Planctomycetia; o__Pirellulales; f__Pirellulaceae; g__; s__
358332	0	3	34	12	49	81	54	33	13	21	50	26	24	24	20	22	15	7	20	25	15	19	51	0	3	1	0	28	0	7	0	0	0	0	0	0	k__Bacteria; p__Chloroflexi; c__S085; o__; f__; g__; s__
555981	0	0	0	0	0	0	0	0	0	0	0	0	0	0	0	0	10	12	0	0	0	0	0	0	0	0	0	0	0	0	0	0	0	0	0	0	k__Bacteria; p__Bacteroidetes; c__Cytophagia; o__Cytophagales; f__Cytophagaceae; g__Hymenobacter; s__
545121	0	0	1	3	0	5	0	0	0	0	1	0	3	1	1	0	0	0	1	0	0	0	4	0	0	5	1	1	0	0	0	0	0	0	0	0	k__Bacteria; p__Proteobacteria; c__Betaproteobacteria; o__SC-I-84; f__; g__; s__
107074	0	0	0	0	0	0	0	0	0	0	0	0	0	0	0	0	0	0	0	0	2	0	0	0	0	0	0	0	0	0	0	0	0	0	0	0	k__Archaea; p__Euryarchaeota; c__Methanomicrobia; o__Methanosarcinales; f__Methanosarcinaceae; g__Methanosarcina; s__
219667	0	1	64	29	70	81	179	92	50	52	156	51	119	78	42	50	42	26	88	146	29	78	134	59	7	47	162	89	37	12	110	58	0	0	0	0	k__Bacteria; p__Planctomycetes; c__Planctomycetia; o__Pirellulales; f__Pirellulaceae; g__; s__
4361407	0	0	0	1	0	0	0	1	0	10	0	0	0	0	0	0	2	2	0	0	0	0	27	0	0	24	0	0	0	0	0	0	0	0	0	0	k__Bacteria; p__Firmicutes; c__Clostridia; o__Clostridiales; f__Veillonellaceae; g__Sporomusa; s__
825864	0	0	0	0	0	0	0	0	0	6	16	0	0	0	0	0	0	0	0	0	0	0	0	0	0	0	5	7	62	0	0	0	0	0	0	0	k__Bacteria; p__Firmicutes; c__Bacilli; o__Bacillales; f__Bacillaceae; g__; s__
226502	0	0	3	0	0	0	0	0	0	0	0	0	0	0	0	0	1	1	3	5	0	2	4	0	0	0	0	2	0	0	1	0	0	0	0	0	k__Bacteria; p__Proteobacteria; c__Betaproteobacteria; o__; f__; g__; s__
135965	0	1	0	0	0	1	0	0	0	0	0	0	0	0	0	0	9	10	9	6	15	5	0	45	1	8	26	20	20	4	93	0	0	0	0	0	k__Bacteria; p__Proteobacteria; c__Betaproteobacteria; o__Burkholderiales; f__Alcaligenaceae; g__Achromobacter; s__
226508	0	0	0	0	0	0	0	0	0	0	0	0	0	0	0	0	1	2	0	0	1	0	0	0	0	0	0	0	0	0	0	0	0	0	0	0	k__Bacteria; p__Proteobacteria; c__Alphaproteobacteria; o__Rhizobiales; f__Hyphomicrobiaceae; g__Devosia; s__
1122633	0	0	0	0	0	0	0	0	0	0	0	0	0	0	0	0	0	0	0	0	1	0	1	0	0	0	0	0	0	0	13	0	0	0	0	0	k__Bacteria; p__Actinobacteria; c__Thermoleophilia; o__Gaiellales; f__Gaiellaceae; g__; s__
223220	0	0	1	2	0	3	0	0	0	0	0	0	0	0	0	0	0	0	1	0	0	0	0	0	0	0	0	0	0	0	0	0	0	0	0	0	k__Bacteria; p__Acidobacteria; c__Solibacteres; o__Solibacterales; f__Solibacteraceae; g__Candidatus Solibacter; s__
593751	1	1	57	71	19	65	9	16	16	5	22	7	20	30	26	10	3	1	75	58	15	66	101	34	6	48	24	92	40	7	54	85	1	0	0	0	k__Bacteria; p__Proteobacteria; c__Betaproteobacteria; o__SC-I-84; f__; g__; s__
89676	0	0	1	0	0	0	0	0	0	0	0	0	0	0	0	0	0	1	0	0	0	0	0	0	0	0	0	0	0	0	0	0	0	0	0	0	k__Bacteria; p__OP8; c__OP8_1; o__; f__; g__; s__
4339772	0	0	0	0	0	0	0	0	0	0	0	0	0	0	0	0	25	22	0	0	0	1	0	0	0	0	0	0	0	0	0	0	0	0	0	0	k__Bacteria; p__Bacteroidetes; c__Sphingobacteriia; o__Sphingobacteriales; f__Sphingobacteriaceae; g__Pedobacter; s__
663822	1	2	8	9	16	34	37	25	188	96	45	37	7	301	175	61	2	0	1	1	1	0	11	1	0	2	0	5	0	0	0	0	0	0	0	0	k__Bacteria; p__Proteobacteria; c__Gammaproteobacteria; o__Legionellales; f__Coxiellaceae; g__Aquicella; s__
4339774	0	0	0	0	0	0	0	0	0	1	0	0	0	0	0	0	0	0	0	1	0	0	0	0	0	0	0	0	0	0	0	0	0	0	0	0	k__Bacteria; p__Acidobacteria; c__Solibacteres; o__Solibacterales; f__; g__; s__
1108930	0	0	0	1	0	1	0	0	0	0	0	0	0	0	0	0	0	0	0	0	0	0	0	0	0	0	0	0	0	0	0	0	0	0	0	0	k__Bacteria; p__Verrucomicrobia; c__[Pedosphaerae]; o__[Pedosphaerales]; f__Ellin515; g__; s__
867560	0	0	0	0	0	0	1	0	0	0	0	0	0	0	0	0	0	0	0	0	0	0	3	0	4	0	0	0	0	0	0	0	0	0	0	0	k__Bacteria; p__Firmicutes; c__Bacilli; o__Bacillales; f__Paenibacillaceae; g__Cohnella; s__
692745	0	1	1	2	0	2	0	1	0	1	1	0	1	3	1	1	0	0	1	0	0	1	0	1	0	0	0	1	0	0	0	0	0	0	0	0	k__Bacteria; p__Planctomycetes; c__Planctomycetia; o__Pirellulales; f__Pirellulaceae; g__; s__
1147130	0	0	1	2	0	0	0	0	0	0	0	0	0	0	0	0	0	0	0	0	0	0	0	0	0	0	0	0	0	0	0	0	0	0	0	0	k__Bacteria; p__Chlorobi; c__OPB56; o__; f__; g__; s__
580635	0	0	0	0	0	0	0	0	0	0	0	0	0	0	0	0	0	0	0	0	2	0	0	0	0	0	0	24	0	0	0	0	0	0	0	0	k__Bacteria; p__Proteobacteria; c__Deltaproteobacteria; o__Myxococcales; f__Polyangiaceae; g__Sorangium; s__
1108249	1	0	40	17	11	16	15	14	28	18	0	10	2	28	41	21	4	3	31	37	32	30	32	1	9	196	41	42	9	4	168	37	1	0	0	0	k__Bacteria; p__Bacteroidetes; c__Sphingobacteriia; o__Sphingobacteriales; f__; g__; s__
1085522	0	0	2	0	2	5	16	0	0	0	0	0	6	0	0	0	1	0	3	3	0	0	0	0	0	0	0	0	0	0	0	0	0	0	0	0	k__Bacteria; p__Proteobacteria; c__Deltaproteobacteria; o__Myxococcales; f__Cystobacterineae; g__; s__
199962	0	0	0	0	0	0	0	0	0	0	0	0	0	0	1	0	0	0	0	0	0	0	13	2	0	0	1	6	4	0	6	2	0	0	0	0	k__Bacteria; p__Proteobacteria; c__Alphaproteobacteria; o__Sphingomonadales; f__Sphingomonadaceae; g__Novosphingobium; s__
317887	0	0	0	0	0	0	0	0	0	0	0	0	0	0	0	0	0	0	0	0	0	0	0	0	0	0	0	0	0	0	0	0	0	0	0	0	k__Bacteria; p__Proteobacteria; c__Betaproteobacteria; o__Burkholderiales; f__Comamonadaceae; g__; s__
159560	0	2	34	4	28	23	19	0	1	0	0	0	0	0	0	0	39	16	71	62	5	18	0	0	7	0	0	15	0	0	0	0	0	0	0	0	k__Bacteria; p__Bacteroidetes; c__Sphingobacteriia; o__Sphingobacteriales; f__; g__; s__
896338	0	0	5	2	0	0	0	4	0	0	0	2	0	4	2	0	0	0	1	3	0	0	0	0	1	173	0	0	0	0	218	0	0	0	0	0	k__Bacteria; p__Proteobacteria; c__Deltaproteobacteria; o__Myxococcales; f__; g__; s__
1111645	0	0	1	0	0	0	0	0	0	2	0	0	0	0	0	0	0	1	0	0	1	0	6	0	0	0	0	1	0	0	0	0	0	0	0	0	k__Bacteria; p__Armatimonadetes; c__0319-6E2; o__; f__; g__; s__
159567	0	1	5	4	2	4	0	0	0	0	0	0	0	0	0	0	10	4	30	34	1	1	28	0	0	0	0	31	0	0	0	0	0	0	0	0	k__Bacteria; p__PAUC34f; c__; o__; f__; g__; s__
4334386	0	2	0	1	0	0	0	0	1	0	0	0	0	0	4	0	0	0	0	0	0	0	0	0	0	0	0	0	0	0	0	0	0	0	0	0	k__Bacteria; p__Proteobacteria; c__Betaproteobacteria; o__Rhodocyclales; f__Rhodocyclaceae; g__Dechloromonas; s__
712798	0	0	0	1	2	0	0	0	0	3	6	0	0	3	2	1	0	0	0	0	0	0	0	0	0	0	0	0	0	0	0	0	0	0	0	0	k__Bacteria; p__Proteobacteria; c__Betaproteobacteria; o__Burkholderiales; f__Comamonadaceae; g__; s__
2232179	0	0	28	15	10	24	5	7	2	0	6	5	0	18	11	7	0	4	23	15	1	17	6	16	0	0	38	3	46	1	0	16	0	0	0	0	k__Bacteria; p__Acidobacteria; c__Solibacteres; o__Solibacterales; f__; g__; s__
218957	0	0	1	0	0	0	0	3	3	0	0	8	0	0	0	0	0	0	0	0	1	0	0	0	0	0	0	0	0	0	0	0	0	0	0	0	k__Bacteria; p__Acidobacteria; c__iii1-8; o__32-20; f__; g__; s__
514085	0	0	15	17	34	49	26	11	1	6	26	14	22	15	21	14	0	0	2	0	0	0	0	0	0	0	0	1	0	0	0	0	0	0	0	0	k__Bacteria; p__Proteobacteria; c__Betaproteobacteria; o__SC-I-84; f__; g__; s__
527397	26	21	897	847	292	335	958	678	1510	706	3653	1311	811	2188	2572	1887	27	51	1240	757	135	424	99	410	18	218	162	97	581	2	149	233	1	0	0	2	k__Bacteria; p__Proteobacteria; c__Gammaproteobacteria; o__Xanthomonadales; f__Sinobacteraceae; g__; s__
4472228	0	1	1	0	0	0	0	0	0	0	0	0	0	0	0	0	2	1	83	125	4	33	4	0	0	0	0	7	0	0	28	0	0	0	0	0	k__Bacteria; p__Bacteroidetes; c__Sphingobacteriia; o__Sphingobacteriales; f__; g__; s__
357376	0	0	0	0	0	0	0	0	0	0	0	1	0	0	0	0	0	0	0	0	0	0	1	0	0	0	0	0	0	0	0	0	0	0	0	0	k__Bacteria; p__Firmicutes; c__Bacilli; o__Bacillales; f__Bacillaceae; g__Bacillus; s__
843029	0	0	0	0	0	0	0	0	0	0	0	0	0	0	0	0	6	4	76	35	0	2	0	0	1	0	0	0	0	2	0	0	0	0	0	0	k__Bacteria; p__Planctomycetes; c__Planctomycetia; o__Planctomycetales; f__Planctomycetaceae; g__Planctomyces; s__
640874	0	1	9	9	35	51	165	32	15	15	85	166	33	25	77	40	0	0	2	0	6	0	6	0	2	0	0	20	6	1	0	0	0	0	0	0	k__Bacteria; p__Acidobacteria; c__Sva0725; o__Sva0725; f__; g__; s__
818777	0	0	2	0	0	5	0	1	2	11	4	0	1	7	5	0	5	16	2	1	2	0	0	0	2	29	0	6	0	1	0	30	0	0	0	0	k__Bacteria; p__Firmicutes; c__Clostridia; o__Clostridiales; f__Clostridiaceae; g__Clostridium; s__
213238	1	0	1	0	3	2	0	0	0	0	0	0	0	3	0	0	0	0	0	0	0	0	0	0	0	0	0	0	0	0	0	0	0	0	0	0	k__Bacteria; p__Proteobacteria; c__Betaproteobacteria; o__Burkholderiales; f__Oxalobacteraceae; g__; s__
4378777	0	2	74	78	48	34	11	13	46	16	43	10	38	67	39	27	1	1	123	126	7	41	4	88	0	86	24	0	60	0	118	49	0	0	0	0	k__Bacteria; p__Verrucomicrobia; c__[Pedosphaerae]; o__[Pedosphaerales]; f__; g__; s__
155460	0	0	0	0	0	0	0	0	3	0	0	0	0	0	0	0	144	263	0	2	3	1	0	0	0	0	0	0	0	0	0	0	1	0	0	0	k__Bacteria; p__Bacteroidetes; c__Sphingobacteriia; o__Sphingobacteriales; f__Sphingobacteriaceae; g__Pedobacter; s__
241315	0	0	0	0	0	0	1	1	1	0	1	6	2	1	0	1	0	0	0	0	1	0	0	0	0	1	0	0	0	0	0	0	0	0	0	0	k__Bacteria; p__Proteobacteria; c__Alphaproteobacteria; o__Rhizobiales; f__Hyphomicrobiaceae; g__Rhodoplanes; s__
155465	0	2	2	2	0	0	0	0	4	0	8	1	0	0	0	0	0	0	0	0	0	0	0	0	0	0	0	0	0	1	0	0	0	0	0	0	k__Bacteria; p__Proteobacteria; c__Deltaproteobacteria; o__Syntrophobacterales; f__Syntrophaceae; g__Desulfobacca; s__
155467	0	0	0	0	0	0	0	0	0	0	0	0	0	0	0	1	0	0	4	1	0	0	0	0	0	0	0	3	0	0	0	0	0	0	0	0	k__Bacteria; p__Proteobacteria; c__Alphaproteobacteria; o__Rhizobiales; f__; g__; s__
4334383	4	2	3	3	4	1	17	2	4	6	9	7	2	8	5	2	0	2	75	62	16	1	212	92	12	1	0	100	6	13	1	0	0	0	0	0	k__Bacteria; p__Proteobacteria; c__Betaproteobacteria; o__Methylophilales; f__Methylophilaceae; g__; s__
750267	0	0	0	0	0	0	0	0	0	0	0	0	0	0	0	0	2	2	0	0	0	0	0	0	0	0	0	0	0	0	0	0	0	0	0	0	k__Bacteria; p__Nitrospirae; c__Nitrospira; o__Nitrospirales; f__0319-6A21; g__; s__
327743	0	2	92	50	0	0	0	3	1	1	0	0	6	2	0	0	1	0	19	13	2	0	0	0	0	0	0	0	0	0	0	0	0	0	0	0	k__Bacteria; p__Planctomycetes; c__Phycisphaerae; o__Pla1; f__; g__; s__
750263	391	251	2	10	8	6	17	27	75	24	20	18	13	115	129	60	9	2	10	11	3	0	7	73	36	60	20	38	65	12	74	87	0	0	0	0	k__Bacteria; p__Proteobacteria; c__Alphaproteobacteria; o__Rhizobiales; f__; g__; s__
327741	6	0	4	4	0	0	0	0	0	2	0	0	0	11	4	2	17	25	5	1	58	0	0	0	820	0	0	0	0	432	10	1	0	0	0	0	k__Bacteria; p__Firmicutes; c__Clostridia; o__Clostridiales; f__Christensenellaceae; g__; s__
4376918	0	0	0	0	0	0	0	0	0	0	0	0	0	0	0	0	0	1	0	0	1	0	3	2	0	1	13	0	0	0	3	5	0	0	0	0	k__Bacteria; p__Proteobacteria; c__Gammaproteobacteria; o__Aeromonadales; f__Aeromonadaceae; g__; s__
3038080	38	22	102	94	27	19	2	5	10	0	19	0	0	7	11	24	74	51	317	109	35	68	15	0	1	15	0	6	21	3	34	0	0	0	0	0	k__Bacteria; p__Proteobacteria; c__Gammaproteobacteria; o__Alteromonadales; f__211ds20; g__; s__
2773722	0	0	0	1	0	0	0	0	0	0	0	0	0	0	0	0	7	101	1	1	0	0	1	0	0	15	0	0	56	0	1	6	0	0	0	0	k__Bacteria; p__Actinobacteria; c__Actinobacteria; o__Actinomycetales; f__; g__; s__
257261	9	8	1	0	0	0	0	0	0	0	0	0	0	0	0	0	22	21	0	0	0	0	0	0	5	0	0	0	0	0	0	0	0	0	0	0	k__Bacteria; p__Proteobacteria; c__Epsilonproteobacteria; o__Campylobacterales; f__Campylobacteraceae; g__; s__
558858	18	24	153	182	48	103	806	425	628	396	983	650	613	966	404	496	31	3	60	61	12	69	200	40	15	356	49	81	199	13	153	314	0	0	0	0	k__Bacteria; p__Planctomycetes; c__Planctomycetia; o__Gemmatales; f__Gemmataceae; g__; s__
337675	0	0	0	0	0	0	0	0	0	0	0	0	0	0	0	0	0	0	0	0	0	0	1	0	0	0	0	1	1	0	0	0	0	0	0	0	k__Bacteria; p__Proteobacteria; c__Alphaproteobacteria; o__Rhodobacterales; f__Rhodobacteraceae; g__; s__
817995	0	0	7	4	0	4	428	6	8	14	50	3	241	12	17	13	2	9	1	5	6	0	5	11	3	0	0	2	2	8	0	0	0	0	0	0	k__Bacteria; p__Firmicutes; c__Clostridia; o__Clostridiales; f__Ruminococcaceae; g__; s__
628299	0	1	0	0	0	0	0	1	4	0	0	0	0	2	0	0	0	0	0	0	0	0	0	0	0	0	0	0	0	0	0	0	0	0	0	0	k__Bacteria; p__Planctomycetes; c__Planctomycetia; o__Pirellulales; f__Pirellulaceae; g__; s__
216989	0	0	0	0	0	0	0	0	0	0	0	0	0	0	1	0	10	7	0	0	0	0	0	0	0	0	0	0	0	0	0	0	0	0	0	1	k__Bacteria; p__Firmicutes; c__Erysipelotrichi; o__Erysipelotrichales; f__Erysipelotrichaceae; g__; s__
99193	0	0	0	0	0	0	0	0	0	0	0	0	0	0	0	0	3	3	0	0	0	0	0	0	0	0	0	0	0	0	0	0	0	0	0	0	k__Bacteria; p__Proteobacteria; c__Alphaproteobacteria; o__Rhizobiales; f__Xanthobacteraceae; g__Azorhizobium; s__doebereinerae
1126249	0	1	1	3	0	0	0	0	0	0	0	0	0	0	0	0	0	0	1	3	1	0	2	0	0	0	0	0	0	0	0	0	0	0	0	0	k__Bacteria; p__Proteobacteria; c__Gammaproteobacteria; o__Legionellales; f__; g__; s__
2996642	0	0	1	9	12	23	0	0	1	0	0	0	0	0	8	0	0	0	0	0	0	0	0	0	0	0	0	0	0	0	0	0	0	0	0	0	k__Bacteria; p__Acidobacteria; c__; o__; f__; g__; s__
16001	0	2	0	0	0	0	0	0	4	0	0	0	0	0	6	0	0	0	0	0	0	0	0	0	0	0	0	0	0	0	0	0	0	0	0	0	k__Bacteria; p__Firmicutes; c__Clostridia; o__Clostridiales; f__Ruminococcaceae; g__; s__
625825	1	2	89	37	51	104	106	30	31	45	74	37	28	49	73	35	2	0	20	38	10	70	124	176	4	119	121	54	39	0	67	176	0	0	0	0	k__Bacteria; p__Chlorobi; c__SJA-28; o__; f__; g__; s__
4379979	0	0	3	0	0	2	1	0	0	2	0	0	0	1	0	0	0	0	0	0	0	0	0	0	0	0	0	0	0	0	0	0	0	0	0	0	k__Bacteria; p__Proteobacteria; c__Betaproteobacteria; o__Rhodocyclales; f__Rhodocyclaceae; g__Thauera; s__
4406139	0	2	0	0	0	0	0	0	8	0	0	0	0	5	0	5	10	0	0	2	0	0	0	0	0	0	0	0	0	0	0	0	0	0	0	0	k__Bacteria; p__Proteobacteria; c__Betaproteobacteria; o__Thiobacterales; f__; g__; s__
2996648	0	0	0	0	2	2	0	1	0	0	1	0	0	0	8	2	0	0	0	6	0	0	0	0	1	0	0	0	0	0	1	0	1	0	0	0	k__Bacteria; p__Proteobacteria; c__Betaproteobacteria; o__; f__; g__; s__
286918	0	1	70	50	3	1	5	1	1	2	5	9	1	4	15	0	0	0	5	1	2	0	0	2	3	5	0	1	0	0	6	0	0	0	0	0	k__Bacteria; p__Bacteroidetes; c__Bacteroidia; o__Bacteroidales; f__; g__; s__
4326130	0	0	0	0	2	3	0	0	0	0	0	0	0	0	0	0	9	55	12	23	0	0	0	0	2	0	0	0	0	1	0	0	0	0	0	0	k__Bacteria; p__Bacteroidetes; c__Flavobacteriia; o__Flavobacteriales; f__Flavobacteriaceae; g__Flavobacterium; s__
4375078	0	1	0	0	0	0	2	6	7	1	4	0	0	0	6	0	0	0	0	0	0	0	0	0	0	1	0	0	1	0	0	0	1	0	0	0	k__Bacteria; p__Proteobacteria; c__Betaproteobacteria; o__Rhodocyclales; f__Rhodocyclaceae; g__; s__
554299	3	1	2	0	0	0	0	0	0	0	0	0	0	0	0	0	29	8	36	16	11	0	4	15	1	0	0	4	0	3	0	0	0	0	0	0	k__Bacteria; p__Proteobacteria; c__Alphaproteobacteria; o__Rhodospirillales; f__Rhodospirillaceae; g__; s__
4450317	10	2	0	0	0	0	0	0	0	1	3	0	0	2	2	1	16	8	1	1	12	1	0	16	0	1	0	0	2	1	0	0	0	0	0	0	k__Bacteria; p__Proteobacteria; c__Betaproteobacteria; o__Burkholderiales; f__Comamonadaceae; g__Rubrivivax; s__gelatinosus
4383315	0	0	0	0	0	0	0	0	0	0	0	0	0	0	0	0	0	0	0	0	0	0	0	0	0	0	0	0	0	0	0	0	0	0	0	0	k__Bacteria; p__Planctomycetes; c__Planctomycetia; o__Pirellulales; f__Pirellulaceae; g__; s__
110215	0	1	6	9	1	4	3	1	3	1	5	1	1	7	6	3	4	2	7	2	9	5	9	4	12	9	2	10	1	7	4	3	0	0	0	0	k__Bacteria; p__Proteobacteria; c__Betaproteobacteria; o__Burkholderiales; f__Comamonadaceae; g__Paucibacter; s__
1133002	0	1	43	40	6	25	0	15	3	0	0	12	9	7	11	19	1	0	20	17	1	0	79	49	2	62	0	18	17	5	14	0	0	0	0	0	k__Bacteria; p__Proteobacteria; c__Deltaproteobacteria; o__[Entotheonellales]; f__; g__; s__
572576	0	0	0	0	0	0	0	0	0	0	0	0	0	0	0	0	0	0	0	0	0	0	0	0	0	0	0	0	0	0	0	0	0	0	0	0	k__Bacteria; p__Firmicutes; c__Clostridia; o__Clostridiales; f__Clostridiaceae; g__Clostridium; s__
999075	1	2	0	0	5	0	0	0	0	0	0	0	0	0	0	0	1	7	0	0	0	0	0	0	0	0	0	0	0	0	0	0	0	0	0	0	k__Bacteria; p__FBP; c__; o__; f__; g__; s__
145013	0	0	17	13	49	37	2	7	6	6	10	6	11	16	16	9	1	1	10	21	15	8	21	0	0	17	0	11	0	1	0	0	0	1	0	0	k__Bacteria; p__Proteobacteria; c__Deltaproteobacteria; o__Syntrophobacterales; f__Syntrophobacteraceae; g__; s__
352324	0	0	21	12	15	10	0	3	7	9	0	3	1	14	9	4	0	1	7	9	4	9	0	0	0	0	23	0	0	0	0	0	0	0	0	0	k__Bacteria; p__Acidobacteria; c__Acidobacteria-6; o__iii1-15; f__; g__; s__
1700914	0	4	0	0	0	0	0	0	0	0	0	0	0	0	0	0	3	0	0	0	0	0	0	0	0	0	0	0	0	0	0	0	0	0	0	0	k__Bacteria; p__Cyanobacteria; c__; o__; f__; g__; s__
100933	0	0	0	0	0	0	0	0	0	0	0	0	0	0	0	0	1	5	0	0	1	0	0	0	0	0	0	0	0	0	0	0	0	0	0	0	k__Bacteria; p__TM7; c__SC3; o__; f__; g__; s__
815212	1	7	13	10	0	0	16	1	44	0	0	3	27	49	10	3	1	0	9	5	0	0	0	0	0	0	0	0	0	5	0	0	0	0	0	0	k__Bacteria; p__Verrucomicrobia; c__[Methylacidiphilae]; o__S-BQ2-57; f__; g__; s__
224900	0	0	4	2	0	7	0	1	7	0	7	3	0	20	6	15	0	0	0	0	0	0	0	2	0	0	0	0	0	0	1	0	0	0	0	0	k__Bacteria; p__Proteobacteria; c__Betaproteobacteria; o__Ellin6067; f__; g__; s__
4419170	0	0	2	2	6	5	0	1	1	7	8	6	0	4	1	9	0	0	0	0	0	5	0	0	0	0	0	0	0	0	0	0	0	0	0	0	k__Bacteria; p__Chloroflexi; c__Anaerolineae; o__SBR1031; f__A4b; g__; s__
262464	0	0	0	0	0	0	0	0	0	0	0	0	0	0	0	0	5	6	0	0	1	0	0	0	0	0	0	0	0	0	0	0	0	0	0	0	k__Bacteria; p__Bacteroidetes; c__Flavobacteriia; o__Flavobacteriales; f__[Weeksellaceae]; g__Chryseobacterium; s__
579497	2	1	56	40	106	109	18	35	8	4	36	26	29	14	62	14	9	2	68	116	10	9	124	13	1	0	0	68	0	0	3	37	0	0	0	0	k__Bacteria; p__Planctomycetes; c__Phycisphaerae; o__CCM11a; f__; g__; s__
4441385	0	0	0	0	0	0	0	0	0	0	0	0	0	0	0	0	20	9	0	0	5	1	0	0	0	0	0	0	0	0	0	0	0	0	0	0	k__Bacteria; p__Verrucomicrobia; c__Verrucomicrobiae; o__Verrucomicrobiales; f__Verrucomicrobiaceae; g__; s__
235024	0	0	0	0	0	0	0	0	0	0	0	0	0	0	0	0	9	5	0	1	0	0	0	0	0	0	0	0	0	0	2	2	0	0	0	0	k__Bacteria; p__Proteobacteria; c__Gammaproteobacteria; o__Enterobacteriales; f__Enterobacteriaceae; g__; s__
825134	0	0	0	0	0	0	0	0	0	0	0	0	0	0	0	0	4	0	0	0	0	0	0	0	5	0	0	1	0	0	0	0	0	0	0	0	k__Bacteria; p__Firmicutes; c__Clostridia; o__Clostridiales; f__Peptostreptococcaceae; g__; s__
568033	0	1	0	0	0	0	0	0	0	0	0	0	0	0	0	0	0	1	0	0	1	0	0	0	0	0	0	0	0	0	0	0	0	0	0	0	k__Bacteria; p__Proteobacteria; c__Gammaproteobacteria; o__Enterobacteriales; f__Enterobacteriaceae; g__Dickeya; s__
3300262	0	0	6	5	4	5	1	2	0	0	0	0	0	0	0	0	0	0	0	0	1	0	0	0	0	0	0	0	0	0	0	0	0	0	0	0	k__Bacteria; p__Acidobacteria; c__Acidobacteria-6; o__iii1-15; f__RB40; g__; s__
4359889	0	0	107	79	33	63	31	23	2	6	15	76	5	9	34	6	0	0	75	80	86	27	0	0	0	0	0	12	0	0	12	0	0	0	0	1	k__Bacteria; p__Acidobacteria; c__Solibacteres; o__Solibacterales; f__Solibacteraceae; g__Candidatus Solibacter; s__
518302	0	0	5	1	1	3	9	0	2	6	23	1	3	8	13	5	3	23	9	3	10	33	45	36	1	8	49	54	0	1	21	76	1	0	0	0	k__Bacteria; p__Proteobacteria; c__Alphaproteobacteria; o__Rhodobacterales; f__Rhodobacteraceae; g__Amaricoccus; s__
3757809	0	0	0	0	0	0	0	0	0	0	0	0	0	0	0	0	6	1	0	0	0	0	0	0	0	0	0	0	0	0	0	0	0	0	0	0	k__Bacteria; p__Bacteroidetes; c__Bacteroidia; o__Bacteroidales; f__Porphyromonadaceae; g__Dysgonomonas; s__
4359886	0	0	0	0	0	0	0	0	0	0	0	0	0	0	0	0	0	0	0	0	0	0	0	11	0	0	0	0	0	0	0	0	0	0	0	0	k__Bacteria; p__Proteobacteria; c__Gammaproteobacteria; o__Legionellales; f__; g__; s__
592150	0	0	0	1	0	0	1	0	0	0	0	0	0	0	0	0	0	0	0	0	0	0	0	0	0	0	0	0	0	0	0	0	0	0	0	0	k__Bacteria; p__OP3; c__koll11; o__GIF10; f__kpj58rc; g__; s__
213594	0	0	0	1	0	0	0	0	0	0	0	0	0	0	0	0	0	0	0	1	0	0	0	0	0	0	0	0	0	0	0	0	0	0	0	0	k__Bacteria; p__Verrucomicrobia; c__[Pedosphaerae]; o__[Pedosphaerales]; f__; g__; s__
3110493	1	0	0	0	0	0	0	0	1	0	0	0	0	3	0	0	0	0	0	0	0	4	0	0	0	0	0	0	0	0	0	0	0	0	0	0	k__Bacteria; p__BRC1; c__PRR-11; o__; f__; g__; s__
1059762	6	12	247	255	108	124	42	29	26	83	47	21	12	33	64	27	45	34	206	233	38	92	127	89	34	377	225	89	85	20	408	255	0	0	0	0	k__Bacteria; p__Proteobacteria; c__Gammaproteobacteria; o__Xanthomonadales; f__Sinobacteraceae; g__; s__
1024056	0	0	1	0	0	0	0	0	0	0	1	1	0	0	0	0	0	0	1	0	0	0	0	0	0	0	0	0	0	0	0	0	0	0	0	0	k__Bacteria; p__Proteobacteria; c__Alphaproteobacteria; o__Rhodospirillales; f__Rhodospirillaceae; g__; s__
106097	73	85	2	12	6	17	0	58	62	26	40	31	0	99	37	20	22	14	5	10	63	29	0	0	46	29	18	34	0	59	50	0	0	0	0	0	k__Bacteria; p__Verrucomicrobia; c__Verrucomicrobiae; o__Verrucomicrobiales; f__Verrucomicrobiaceae; g__Luteolibacter; s__
1609476	0	0	0	0	0	0	0	0	0	0	0	0	0	0	0	0	0	0	0	0	0	0	2	0	0	0	0	0	0	0	0	0	0	0	0	0	k__Bacteria; p__Acidobacteria; c__Sva0725; o__Sva0725; f__; g__; s__
227067	1	1	3	3	0	0	0	0	2	0	2	1	0	0	2	0	2	2	0	0	0	0	0	0	0	0	0	0	0	0	0	0	0	0	0	0	k__Bacteria; p__OP3; c__koll11; o__GIF10; f__kpj58rc; g__; s__
4409615	0	0	0	0	0	1	0	0	0	0	0	0	0	1	0	0	0	0	0	1	0	0	0	0	0	0	0	0	0	0	0	0	0	0	0	0	k__Bacteria; p__Proteobacteria; c__Deltaproteobacteria; o__Myxococcales; f__Haliangiaceae; g__; s__
4400097	3	3	0	0	0	0	0	0	0	0	0	0	0	0	0	0	0	0	0	0	0	0	0	0	0	0	0	0	0	0	0	0	0	0	0	0	k__Bacteria; p__Bacteroidetes; c__Flavobacteriia; o__Flavobacteriales; f__Flavobacteriaceae; g__Flavobacterium; s__
330923	4	4	5	1	17	23	0	1	4	0	0	2	0	5	1	1	25	27	22	29	53	30	21	0	5	5	0	10	0	3	4	0	1	0	0	0	k__Bacteria; p__Proteobacteria; c__Betaproteobacteria; o__Rhodocyclales; f__Rhodocyclaceae; g__; s__
328181	2	2	98	113	192	257	215	114	79	43	27	349	153	112	242	66	6	2	25	37	5	19	279	47	7	84	69	131	10	4	79	131	0	0	0	0	k__Bacteria; p__Proteobacteria; c__Betaproteobacteria; o__SC-I-84; f__; g__; s__
552512	0	0	0	0	0	0	0	0	0	1	0	0	0	0	1	0	4	1	1	0	1	1	2	0	1	0	1	0	0	0	0	0	0	0	0	0	k__Bacteria; p__Verrucomicrobia; c__Verrucomicrobiae; o__Verrucomicrobiales; f__Verrucomicrobiaceae; g__Luteolibacter; s__
137789	0	0	0	0	0	0	0	0	0	0	0	0	0	0	0	0	0	0	0	0	4	0	0	0	0	0	0	0	0	0	0	0	0	0	0	0	k__Bacteria; p__Acidobacteria; c__Solibacteres; o__Solibacterales; f__; g__; s__
260316	1	1	11	16	0	0	0	0	0	0	0	0	0	0	0	0	8	0	3	5	1	0	2	0	0	0	0	0	0	0	0	0	0	0	0	0	k__Bacteria; p__Elusimicrobia; c__Elusimicrobia; o__Elusimicrobiales; f__; g__; s__
4365894	0	0	0	2	0	0	0	0	0	0	0	0	0	0	0	0	0	0	0	0	0	0	1	0	0	0	0	0	0	0	0	0	0	0	0	0	k__Bacteria; p__Acidobacteria; c__Acidobacteria-5; o__; f__; g__; s__
114367	2	3	112	54	76	76	93	30	17	19	29	30	63	30	43	23	11	6	79	81	19	45	53	19	1	45	0	5	0	9	74	121	1	0	0	0	k__Bacteria; p__Acidobacteria; c__[Chloracidobacteria]; o__RB41; f__Ellin6075; g__; s__
2984011	1	7	35	25	25	75	28	27	13	0	34	135	6	13	21	30	6	5	77	60	197	17	213	15	43	37	17	130	0	20	24	13	0	0	0	0	k__Bacteria; p__Gemmatimonadetes; c__Gemm-1; o__; f__; g__; s__
345540	0	0	0	0	0	0	0	0	0	0	0	0	0	0	0	0	1	2	0	0	0	0	0	0	0	0	0	0	0	0	0	0	0	0	0	0	k__Bacteria; p__Proteobacteria; c__Gammaproteobacteria; o__Enterobacteriales; f__Enterobacteriaceae; g__; s__
300041	0	0	0	0	0	0	0	0	0	0	0	0	0	0	0	0	0	0	0	0	0	0	0	0	0	0	0	0	0	0	0	0	0	0	0	0	k__Bacteria; p__Firmicutes; c__Clostridia; o__Clostridiales; f__Ruminococcaceae; g__; s__
4314949	0	1	4	1	0	1	0	4	5	0	0	6	8	0	0	0	0	3	2	3	0	0	0	0	0	0	0	1	0	0	0	0	0	0	0	0	k__Bacteria; p__Proteobacteria; c__Deltaproteobacteria; o__MIZ46; f__; g__; s__
140993	0	0	1	0	0	0	0	0	0	0	0	0	0	0	0	0	1	2	0	0	0	0	0	0	0	0	0	0	0	0	0	0	0	0	0	0	k__Bacteria; p__Proteobacteria; c__Gammaproteobacteria; o__Methylococcales; f__Methylococcaceae; g__; s__
4359081	0	1	1	0	0	0	0	1	1	0	0	0	0	0	0	0	0	0	0	1	1	0	0	1	0	0	0	1	0	0	0	0	0	0	0	0	k__Bacteria; p__Acidobacteria; c__[Chloracidobacteria]; o__RB41; f__Ellin6075; g__; s__
509728	0	0	0	0	0	0	0	0	0	0	0	0	0	0	0	0	1	1	0	0	0	0	0	0	0	0	0	0	0	0	0	0	0	0	0	0	k__Bacteria; p__Proteobacteria; c__Alphaproteobacteria; o__Sphingomonadales; f__Erythrobacteraceae; g__; s__
577116	2	5	310	213	48	68	12	39	144	26	49	39	13	187	124	44	19	11	326	339	15	0	47	143	93	218	13	2	60	30	172	0	0	0	0	0	k__Bacteria; p__GN04; c__GN15; o__; f__; g__; s__
251636	0	0	0	0	1	3	3	0	1	0	0	6	1	0	0	2	0	0	0	4	0	1	39	12	0	8	24	44	9	0	18	8	0	0	0	0	k__Bacteria; p__Proteobacteria; c__Gammaproteobacteria; o__Legionellales; f__Coxiellaceae; g__; s__
251145	0	0	3	6	8	5	0	0	15	0	24	2	0	9	0	2	0	1	0	0	0	0	0	0	0	1	0	0	0	0	0	0	1	0	0	0	k__Bacteria; p__Chloroflexi; c__Chloroflexi; o__Chloroflexales; f__FFCH7168; g__; s__
248146	1	3	5	8	0	2	0	4	11	0	0	0	0	13	1	10	3	0	1	0	7	3	0	0	0	0	19	7	0	0	0	0	1	1	0	0	k__Bacteria; p__Planctomycetes; c__Planctomycetia; o__Gemmatales; f__Gemmataceae; g__Gemmata; s__
552404	0	0	4	3	0	0	0	0	0	0	0	0	0	0	0	0	0	0	0	0	0	0	0	0	0	0	0	0	0	0	0	0	0	0	0	0	k__Bacteria; p__NKB19; c__; o__; f__; g__; s__
4364412	0	0	8	11	6	2	13	13	4	5	15	10	1	7	11	1	7	4	30	18	11	18	37	21	11	85	37	31	71	2	156	64	0	0	0	0	k__Bacteria; p__Proteobacteria; c__Alphaproteobacteria; o__Rhodospirillales; f__Rhodospirillaceae; g__; s__
4364411	0	0	4	0	0	0	0	1	0	0	0	0	0	0	1	0	1	2	5	4	12	0	35	0	0	0	0	20	0	0	0	0	0	0	0	0	k__Bacteria; p__Proteobacteria; c__Alphaproteobacteria; o__Sphingomonadales; f__Erythrobacteraceae; g__; s__
4460363	3	0	0	10	0	2	0	0	0	0	1	0	1	0	0	0	0	0	2	0	7	0	0	0	0	0	0	0	0	0	0	0	0	0	0	0	k__Bacteria; p__Proteobacteria; c__Alphaproteobacteria; o__Rhizobiales; f__Hyphomicrobiaceae; g__Rhodoplanes; s__
1009254	0	0	0	0	0	0	0	0	0	6	0	0	0	0	0	0	0	0	0	0	2	0	5	0	0	25	0	0	0	0	0	0	0	0	0	0	k__Bacteria; p__Actinobacteria; c__Actinobacteria; o__Actinomycetales; f__Streptosporangiaceae; g__Sphaerisporangium; s__
3974755	0	0	0	0	0	0	0	0	0	0	0	0	0	0	0	0	0	0	0	0	0	0	0	0	0	0	0	0	0	0	0	0	0	0	0	0	k__Bacteria; p__Proteobacteria; c__Deltaproteobacteria; o__Spirobacillales; f__; g__; s__
42311	0	0	0	0	0	0	0	0	0	0	0	0	0	0	0	0	1	0	0	1	0	0	0	0	0	0	0	0	0	0	0	0	0	0	0	0	k__Bacteria; p__OD1; c__ABY1; o__; f__; g__; s__
529902	0	0	0	0	0	11	0	0	0	0	0	0	0	0	0	0	0	0	0	0	0	0	0	0	0	0	0	0	0	0	0	0	0	0	0	0	k__Bacteria; p__Cyanobacteria; c__Chloroplast; o__Euglenozoa; f__; g__; s__
512938	0	0	1	0	0	0	0	0	0	0	0	0	1	0	0	0	0	0	0	0	0	0	0	0	0	0	0	0	0	0	0	0	0	0	0	0	k__Bacteria; p__Proteobacteria; c__Deltaproteobacteria; o__Syntrophobacterales; f__Syntrophorhabdaceae; g__; s__
518474	0	0	0	0	0	2	0	0	0	0	0	0	0	0	0	0	9	11	0	0	0	0	7	12	8	0	0	8	8	1	26	0	0	0	0	0	k__Bacteria; p__Proteobacteria; c__Gammaproteobacteria; o__Legionellales; f__Legionellaceae; g__Legionella; s__
2723	0	1	16	8	0	0	2	3	0	1	0	5	0	2	4	0	1	3	8	3	9	0	16	0	3	149	0	1	0	1	73	0	0	0	0	0	k__Bacteria; p__Chloroflexi; c__Anaerolineae; o__SHA-20; f__; g__; s__
4464847	0	1	64	47	160	204	147	42	33	35	67	37	60	60	105	58	2	1	9	8	35	2	5	0	0	17	0	7	12	0	8	0	0	1	0	1	k__Bacteria; p__Proteobacteria; c__Deltaproteobacteria; o__Syntrophobacterales; f__Syntrophobacteraceae; g__; s__
290235	0	0	0	0	0	0	0	0	0	0	0	0	0	0	0	0	2	6	0	0	0	0	0	0	0	0	0	0	0	0	0	0	0	0	0	0	k__Bacteria; p__Firmicutes; c__Bacilli; o__Lactobacillales; f__Lactobacillaceae; g__Lactobacillus; s__
134130	0	1	0	0	0	0	0	0	0	0	0	0	0	0	0	0	1	0	39	28	8	10	11	32	0	32	46	0	0	6	0	13	0	0	0	0	k__Bacteria; p__Verrucomicrobia; c__[Pedosphaerae]; o__[Pedosphaerales]; f__R4-41B; g__; s__
4298525	0	0	0	0	6	3	0	2	0	0	0	0	0	0	0	0	0	1	19	27	0	0	0	0	0	0	45	0	0	0	0	298	0	0	0	0	k__Bacteria; p__Firmicutes; c__Bacilli; o__Bacillales; f__Alicyclobacillaceae; g__Alicyclobacillus; s__
2729	0	0	5	27	0	0	0	2	0	0	0	0	0	0	0	0	0	0	0	0	0	0	0	0	0	15	0	0	0	0	7	0	0	0	0	0	k__Bacteria; p__Chloroflexi; c__Anaerolineae; o__Anaerolineales; f__Anaerolinaceae; g__; s__
314752	887	820	0	0	6	0	0	0	0	0	1	0	0	2	0	1	1	0	0	0	0	0	0	0	0	0	0	0	0	0	0	0	0	0	0	0	k__Bacteria; p__Bacteroidetes; c__Flavobacteriia; o__Flavobacteriales; f__Cryomorphaceae; g__Fluviicola; s__
389097	0	0	0	0	0	0	0	0	0	0	0	0	0	0	0	0	2	0	0	0	0	0	0	0	0	0	0	0	0	0	0	0	0	0	0	0	k__Bacteria; p__Bacteroidetes; c__Sphingobacteriia; o__Sphingobacteriales; f__; g__; s__
328765	0	0	0	0	0	0	0	0	0	0	4	0	0	0	0	0	1	0	0	0	4	1	0	0	2	0	0	5	0	0	0	0	0	0	0	0	k__Bacteria; p__Actinobacteria; c__Actinobacteria; o__Actinomycetales; f__Nocardiaceae; g__Nocardia; s__
509624	0	1	6	1	4	10	11	13	12	8	19	8	3	17	45	5	12	17	2	3	18	7	32	0	3	86	0	71	21	1	172	57	0	0	0	0	k__Bacteria; p__Actinobacteria; c__Acidimicrobiia; o__Acidimicrobiales; f__C111; g__; s__
4351683	0	0	1	10	4	6	0	0	0	0	0	0	0	0	0	0	0	0	3	3	1	0	0	0	0	0	0	1	0	0	0	0	0	0	0	0	k__Bacteria; p__Gemmatimonadetes; c__Gemm-1; o__; f__; g__; s__
509629	1	0	274	162	84	49	16	40	54	106	33	13	11	71	103	49	1	0	73	63	51	8	40	32	3	0	0	100	0	0	0	0	0	0	0	1	k__Bacteria; p__Verrucomicrobia; c__[Pedosphaerae]; o__[Pedosphaerales]; f__; g__; s__
4304486	0	0	0	0	0	0	0	0	0	1	0	0	0	0	0	0	2	0	0	1	0	2	1	0	0	0	0	0	0	0	0	0	0	0	0	0	k__Bacteria; p__Proteobacteria; c__Alphaproteobacteria; o__Rhizobiales; f__Hyphomicrobiaceae; g__Rhodoplanes; s__
218322	0	0	1	0	0	0	0	0	0	0	0	0	0	0	0	0	1	1	1	7	0	0	0	0	0	0	0	0	0	0	0	0	0	0	0	0	k__Bacteria; p__OD1; c__ZB2; o__; f__; g__; s__
139075	1	0	2	3	0	1	0	0	1	0	0	0	0	0	0	0	1	1	7	16	5	5	3	0	0	21	0	5	0	0	0	0	0	0	0	0	k__Bacteria; p__Acidobacteria; c__Acidobacteria-6; o__iii1-15; f__; g__; s__
1139897	0	0	0	0	0	0	0	0	0	0	0	0	0	0	0	0	2	1	0	0	0	0	0	0	0	0	0	0	0	0	0	0	0	0	0	0	k__Bacteria; p__Firmicutes; c__Clostridia; o__Clostridiales; f__Ruminococcaceae; g__Ruminococcus; s__
1120366	0	0	9	1	0	0	0	0	0	0	0	0	0	3	0	0	5	2	10	8	0	1	0	0	0	0	0	0	0	0	0	0	0	0	0	0	k__Bacteria; p__OP3; c__PBS-25; o__; f__; g__; s__
4330796	0	0	16	3	0	5	0	3	10	0	5	2	0	5	0	0	0	2	26	25	0	0	0	0	0	0	9	0	16	0	0	0	0	0	0	0	k__Bacteria; p__Planctomycetes; c__OM190; o__agg27; f__; g__; s__
531358	0	0	5	2	0	1	4	0	0	0	0	0	1	0	1	0	0	0	0	0	0	0	0	0	0	0	0	0	0	0	0	0	0	0	0	0	k__Bacteria; p__OD1; c__ZB2; o__; f__; g__; s__
4459146	4	13	457	353	885	1119	1415	363	234	164	639	936	515	432	579	219	17	5	119	92	520	252	393	1	8	82	0	276	6	4	45	32	3	0	0	0	k__Bacteria; p__Bacteroidetes; c__[Saprospirae]; o__[Saprospirales]; f__Chitinophagaceae; g__; s__
817963	0	0	0	0	0	0	0	0	0	0	0	0	0	0	0	0	1	1	0	0	0	0	0	0	0	0	0	0	0	0	0	0	0	0	0	0	k__Bacteria; p__Actinobacteria; c__Actinobacteria; o__Actinomycetales; f__Microbacteriaceae; g__Mycetocola; s__
4309997	0	1	1	0	0	0	0	0	0	0	27	0	0	0	0	22	4	6	0	0	0	2	1	0	3	0	51	0	0	0	0	0	0	0	0	0	k__Bacteria; p__Bacteroidetes; c__Flavobacteriia; o__Flavobacteriales; f__Cryomorphaceae; g__Fluviicola; s__
4440031	0	0	55	43	12	44	2	14	2	0	0	2	0	8	11	5	9	1	60	39	3	12	7	0	5	12	0	2	9	0	0	14	0	0	0	0	k__Bacteria; p__Chloroflexi; c__Anaerolineae; o__S0208; f__; g__; s__
105617	0	0	0	0	0	0	0	0	0	2	0	0	0	0	0	0	0	0	0	0	0	0	2	0	0	20	0	0	0	0	0	0	0	0	0	0	k__Bacteria; p__Actinobacteria; c__Actinobacteria; o__Actinomycetales; f__Streptomycetaceae; g__Streptomyces; s__
2468881	0	0	0	0	0	0	0	0	0	0	0	0	0	0	0	0	2	0	0	0	0	0	0	1	0	1	0	0	0	1	2	0	0	0	0	0	k__Bacteria; p__Proteobacteria; c__Gammaproteobacteria; o__Pseudomonadales; f__Moraxellaceae; g__; s__
4391332	0	0	0	0	0	0	0	0	0	0	0	0	3	0	0	0	0	2	0	0	1	0	0	0	0	0	4	0	0	0	0	0	0	0	0	0	k__Bacteria; p__Firmicutes; c__Clostridia; o__Clostridiales; f__Veillonellaceae; g__; s__
190782	1	0	5	0	1	0	0	0	0	1	4	0	0	3	2	1	0	0	2	0	0	1	0	5	0	9	0	0	4	0	0	0	0	0	0	0	k__Bacteria; p__Proteobacteria; c__Alphaproteobacteria; o__Rhodobacterales; f__Rhodobacteraceae; g__Rhodobacter; s__
4391330	2	0	76	46	22	8	66	54	11	15	0	37	58	15	47	2	7	1	9	10	0	0	0	0	0	0	0	0	6	0	26	8	0	0	0	0	k__Bacteria; p__Chlorobi; c__Ignavibacteria; o__Ignavibacteriales; f__Ignavibacteriaceae; g__; s__
1131531	0	0	0	0	0	0	0	0	0	4	0	0	0	0	0	0	0	0	0	0	0	0	0	0	0	0	0	0	0	0	0	0	0	0	0	0	k__Bacteria; p__Bacteroidetes; c__Bacteroidia; o__Bacteroidales; f__; g__; s__
105348	2	3	33	31	81	121	2	16	13	5	26	14	16	35	23	10	0	0	0	1	0	0	0	0	0	1	0	0	0	0	0	0	0	0	0	0	k__Bacteria; p__Proteobacteria; c__Alphaproteobacteria; o__; f__; g__; s__
4309998	4	0	1	1	0	0	0	0	0	0	0	0	0	0	0	0	3	0	1	3	1	2	0	0	0	0	0	0	0	0	0	1	0	0	0	0	k__Bacteria; p__OD1; c__ZB2; o__; f__; g__; s__
290588	0	0	0	0	0	0	0	4	0	0	15	0	0	0	0	0	0	0	0	0	0	0	0	0	0	0	0	0	0	0	0	0	0	0	0	0	k__Bacteria; p__Firmicutes; c__Bacilli; o__Bacillales; f__Bacillaceae; g__Bacillus; s__
4447567	0	0	0	0	0	0	0	0	0	0	0	0	0	0	1	0	9	103	0	0	0	0	0	0	28	0	0	0	3	18	0	0	0	0	0	0	k__Bacteria; p__Firmicutes; c__Bacilli; o__Lactobacillales; f__Streptococcaceae; g__; s__
564004	8	7	73	85	52	69	248	62	53	111	164	303	106	91	202	59	34	21	78	69	38	15	219	236	44	218	108	140	101	13	200	151	1	0	0	0	k__Bacteria; p__Proteobacteria; c__Alphaproteobacteria; o__Rhodospirillales; f__Rhodospirillaceae; g__; s__
102348	0	0	0	0	0	0	0	0	0	0	0	0	0	0	0	0	4	47	0	0	0	0	0	0	3	0	0	0	0	0	0	0	0	0	0	0	k__Bacteria; p__Proteobacteria; c__Alphaproteobacteria; o__Rhodospirillales; f__Acetobacteraceae; g__; s__
810372	0	0	0	0	0	0	0	0	0	0	0	0	0	0	0	0	2	1	0	2	2	0	0	0	1	0	0	0	0	1	0	0	0	0	0	0	k__Bacteria; p__Bacteroidetes; c__[Saprospirae]; o__[Saprospirales]; f__; g__; s__
844535	3	3	0	0	0	0	0	0	0	0	4	0	0	0	0	0	10	15	0	0	5	2	0	7	1	0	0	0	0	2	0	0	0	0	0	0	k__Bacteria; p__Proteobacteria; c__Alphaproteobacteria; o__Caulobacterales; f__Caulobacteraceae; g__Asticcacaulis; s__
2767778	0	0	5	8	4	4	1	2	2	4	3	3	7	0	2	2	0	1	0	0	6	0	0	5	1	0	0	3	0	0	0	0	0	0	0	0	k__Bacteria; p__Proteobacteria; c__Betaproteobacteria; o__SC-I-84; f__; g__; s__
10518	0	0	0	0	0	0	0	0	0	0	0	0	0	0	0	0	18	6	0	0	0	0	0	0	0	0	0	0	0	0	0	0	0	0	0	0	k__Bacteria; p__Proteobacteria; c__Deltaproteobacteria; o__Desulfovibrionales; f__Desulfovibrionaceae; g__Desulfovibrio; s__
4429158	0	0	0	0	0	0	10	0	2	0	0	0	0	0	0	0	0	8	0	2	0	0	1	2	0	0	22	0	0	0	0	0	0	0	0	0	k__Bacteria; p__Actinobacteria; c__Actinobacteria; o__Actinomycetales; f__Micrococcaceae; g__; s__
827195	0	0	0	0	0	0	0	0	0	0	0	0	0	0	0	0	5	6	0	0	0	0	0	0	0	0	0	0	0	0	0	0	0	0	0	0	k__Bacteria; p__Firmicutes; c__Clostridia; o__Clostridiales; f__; g__; s__
1131215	2	1	1	2	0	0	0	0	1	4	18	0	0	8	6	2	0	11	0	2	0	0	0	2	0	0	0	0	10	0	1	0	0	0	0	0	k__Bacteria; p__Actinobacteria; c__Thermoleophilia; o__Gaiellales; f__; g__; s__
891423	2	7	11	15	0	0	0	1	5	2	2	3	0	0	20	8	5	3	7	17	6	0	0	0	6	0	0	0	0	2	0	0	0	0	0	0	k__Bacteria; p__Bacteroidetes; c__Bacteroidia; o__Bacteroidales; f__; g__; s__
112952	0	1	3	0	1	18	41	23	5	25	62	25	20	17	12	1	0	3	1	2	10	1	17	0	0	0	0	5	0	0	2	0	0	0	0	0	k__Bacteria; p__Chloroflexi; c__Ellin6529; o__; f__; g__; s__
4459003	9	9	169	117	150	235	61	72	209	73	203	387	62	408	152	54	20	17	178	211	23	47	274	149	13	4	4	193	12	3	54	0	1	0	0	0	k__Bacteria; p__Acidobacteria; c__Acidobacteria-6; o__iii1-15; f__RB40; g__; s__
4343194	1	1	0	0	0	0	0	0	0	1	0	0	0	0	0	0	0	1	0	0	0	0	0	0	0	0	0	0	0	0	0	0	0	0	0	0	k__Bacteria; p__Proteobacteria; c__Alphaproteobacteria; o__Rhodobacterales; f__Rhodobacteraceae; g__Rubellimicrobium; s__
142103	12	18	0	0	0	0	0	0	0	0	0	0	0	0	0	4	33	22	0	0	3	0	0	0	0	0	0	3	0	1	0	0	0	0	0	0	k__Bacteria; p__Proteobacteria; c__Betaproteobacteria; o__Rhodocyclales; f__Rhodocyclaceae; g__; s__
4304723	0	0	0	0	0	1	0	0	0	0	0	0	0	0	0	0	0	0	0	0	0	0	0	0	0	0	0	0	0	0	0	0	0	0	0	0	k__Bacteria; p__Proteobacteria; c__Betaproteobacteria; o__SC-I-84; f__; g__; s__
291982	0	0	0	0	0	0	0	0	0	0	0	0	0	0	0	0	2	5	0	0	0	0	0	0	0	0	0	0	0	0	0	0	0	0	0	0	k__Bacteria; p__Firmicutes; c__Clostridia; o__Clostridiales; f__Ruminococcaceae; g__; s__
223764	3	1	29	91	104	62	19	17	36	30	110	70	4	85	38	21	36	83	40	100	3	7	48	67	26	40	88	24	31	6	139	146	0	0	0	0	k__Bacteria; p__Actinobacteria; c__Thermoleophilia; o__Solirubrobacterales; f__; g__; s__
24162	0	0	0	0	0	0	0	0	0	0	5	0	0	0	0	0	11	16	0	0	0	0	0	0	0	0	0	0	0	0	0	0	0	0	0	0	k__Bacteria; p__Firmicutes; c__Clostridia; o__Clostridiales; f__Ruminococcaceae; g__Ruminococcus; s__
810350	0	0	4	5	0	0	0	0	0	0	0	0	0	0	0	0	1	0	0	0	0	0	0	0	0	0	0	0	0	0	0	0	0	0	0	0	k__Bacteria; p__WS3; c__PRR-12; o__; f__; g__; s__
317819	7	6	0	0	0	0	0	0	0	0	0	0	0	0	0	0	0	0	0	0	0	0	0	0	0	0	0	0	0	0	0	0	0	0	0	0	k__Bacteria; p__Proteobacteria; c__Betaproteobacteria; o__Burkholderiales; f__Oxalobacteraceae; g__Polynucleobacter; s__
808597	1	0	0	0	0	0	0	1	0	0	8	0	0	0	0	0	0	0	0	0	0	0	0	0	0	0	0	0	0	0	0	0	0	0	0	0	k__Bacteria; p__Bacteroidetes; c__Flavobacteriia; o__Flavobacteriales; f__Flavobacteriaceae; g__Flavobacterium; s__
3394215	2	1	1	0	0	0	0	0	0	0	10	0	0	0	0	0	1	0	1	0	0	0	0	38	4	0	0	10	14	0	0	0	0	0	0	0	k__Bacteria; p__Verrucomicrobia; c__[Spartobacteria]; o__[Chthoniobacterales]; f__[Chthoniobacteraceae]; g__Candidatus Xiphinematobacter; s__
4348692	0	0	0	0	0	0	0	0	0	0	0	0	0	0	0	2	0	0	1	0	0	0	13	0	0	0	0	9	0	0	0	0	0	0	0	0	k__Bacteria; p__Proteobacteria; c__Alphaproteobacteria; o__Rhizobiales; f__Hyphomicrobiaceae; g__; s__
1962755	0	3	4	3	12	7	2	1	3	5	0	6	0	8	1	0	1	0	30	27	47	24	108	36	20	35	0	164	8	7	50	0	0	0	0	0	k__Bacteria; p__Proteobacteria; c__Deltaproteobacteria; o__Syntrophobacterales; f__Syntrophobacteraceae; g__; s__
1121270	0	0	0	0	0	0	0	0	0	0	0	0	0	0	0	0	0	0	0	0	0	0	2	0	0	0	0	0	0	0	0	0	0	0	0	0	k__Bacteria; p__Proteobacteria; c__Alphaproteobacteria; o__Sphingomonadales; f__Sphingomonadaceae; g__Kaistobacter; s__
1118847	1	1	0	0	0	0	0	0	0	0	0	0	0	0	0	0	0	0	0	0	0	0	0	0	0	0	0	0	0	0	0	0	0	0	0	0	k__Bacteria; p__Cyanobacteria; c__Chloroplast; o__Chlorophyta; f__Trebouxiophyceae; g__; s__
4435513	0	0	0	1	0	0	0	0	0	0	0	0	0	0	0	0	0	3	1	0	0	0	3	0	10	0	0	2	9	9	0	0	0	0	0	0	k__Bacteria; p__Proteobacteria; c__Deltaproteobacteria; o__Bdellovibrionales; f__Bdellovibrionaceae; g__Bdellovibrio; s__
1122516	17	11	2	2	0	0	0	0	0	0	0	0	0	0	2	0	5	1	0	0	0	0	0	0	1	0	0	0	0	0	0	0	0	0	0	0	k__Bacteria; p__Proteobacteria; c__Betaproteobacteria; o__Rhodocyclales; f__Rhodocyclaceae; g__Dechloromonas; s__
715885	0	2	0	0	0	0	0	0	0	0	0	0	0	0	1	0	35	315	0	0	1	4	0	0	2	0	0	0	1	0	0	0	2	0	0	0	k__Bacteria; p__Proteobacteria; c__Alphaproteobacteria; o__Sphingomonadales; f__Sphingomonadaceae; g__Sphingomonas; s__
1087496	0	3	0	4	0	0	0	0	0	0	0	0	0	0	0	0	8	4	0	0	0	0	0	0	0	0	0	0	0	0	0	0	0	0	0	0	k__Bacteria; p__Proteobacteria; c__Alphaproteobacteria; o__Sphingomonadales; f__Sphingomonadaceae; g__Sphingomonas; s__
4439571	0	0	0	0	0	0	0	0	0	0	0	0	0	0	0	0	0	0	0	0	0	0	0	0	0	0	0	0	0	0	0	0	0	0	0	0	k__Bacteria; p__Proteobacteria; c__Alphaproteobacteria; o__Rickettsiales; f__Rickettsiaceae; g__; s__
1114157	1	8	0	0	0	0	0	0	3	0	0	0	0	1	0	0	5	7	0	0	0	10	0	0	0	0	0	0	0	0	0	0	0	0	0	0	k__Bacteria; p__Chloroflexi; c__Anaerolineae; o__Caldilineales; f__Caldilineaceae; g__; s__
119236	0	0	0	1	0	0	0	0	0	0	9	0	10	0	9	0	1	1	1	2	3	0	0	0	0	0	1	5	1	0	0	0	0	0	0	0	k__Bacteria; p__Proteobacteria; c__Deltaproteobacteria; o__MIZ46; f__; g__; s__
331322	2	0	0	1	4	0	266	29	16	89	29	25	88	33	103	13	14	9	0	0	0	0	24	0	0	33	0	0	5	4	0	3	0	0	0	0	k__Bacteria; p__Proteobacteria; c__Gammaproteobacteria; o__Legionellales; f__Legionellaceae; g__; s__
119231	0	0	0	0	0	0	0	0	2	0	0	0	0	0	0	0	0	0	0	0	0	0	0	0	0	0	0	0	0	0	0	0	0	0	0	0	k__Bacteria; p__Verrucomicrobia; c__[Spartobacteria]; o__[Chthoniobacterales]; f__[Chthoniobacteraceae]; g__Candidatus Xiphinematobacter; s__
4309577	0	0	0	0	0	0	0	0	0	0	0	0	0	2	0	0	10	16	0	0	0	0	0	0	0	0	0	0	0	0	0	0	0	0	0	0	k__Bacteria; p__Proteobacteria; c__Gammaproteobacteria; o__Methylococcales; f__Crenotrichaceae; g__Crenothrix; s__
548253	0	0	0	0	0	0	1	0	0	0	0	0	0	0	0	0	0	0	0	0	0	0	0	0	0	0	0	0	0	1	0	0	0	1	0	0	k__Bacteria; p__Proteobacteria; c__Alphaproteobacteria; o__Rhizobiales; f__; g__; s__
4362819	0	1	4	4	9	17	82	9	19	8	51	8	34	15	48	23	14	78	16	34	17	14	56	65	6	68	57	68	24	1	52	186	0	0	0	0	k__Bacteria; p__Actinobacteria; c__Actinobacteria; o__Actinomycetales; f__Nocardioidaceae; g__; s__
281015	0	0	0	0	0	0	0	0	0	0	0	0	0	0	0	0	15	7	0	0	2	0	0	0	0	0	0	0	0	0	0	0	0	0	0	0	k__Bacteria; p__Proteobacteria; c__Gammaproteobacteria; o__Enterobacteriales; f__Enterobacteriaceae; g__; s__
2945011	0	0	0	0	0	1	0	0	0	0	0	0	0	0	0	1	0	0	0	0	0	0	0	0	0	0	0	0	0	0	0	0	0	0	0	0	k__Bacteria; p__Chloroflexi; c__Anaerolineae; o__SBR1031; f__A4b; g__; s__
982266	0	0	0	0	0	8	0	0	0	0	0	0	0	1	0	0	10	6	9	7	51	20	62	50	1	48	9	70	18	0	18	33	0	0	0	0	k__Bacteria; p__Proteobacteria; c__Gammaproteobacteria; o__Alteromonadales; f__[Chromatiaceae]; g__Rheinheimera; s__
2603275	0	0	0	0	0	0	0	0	0	0	0	0	0	0	0	0	0	0	0	0	0	0	0	0	0	0	0	0	0	0	0	2	0	0	0	0	k__Bacteria; p__Firmicutes; c__Bacilli; o__Bacillales; f__Alicyclobacillaceae; g__Alicyclobacillus; s__
5266	0	0	0	0	1	0	0	0	0	0	3	0	0	0	0	0	7	5	1	1	4	0	0	7	216	7	5	0	4	189	9	8	1	1	0	0	k__Bacteria; p__Proteobacteria; c__Alphaproteobacteria; o__Rhizobiales; f__Rhizobiaceae; g__Agrobacterium; s__
4311663	1	0	4	3	0	1	0	0	0	0	0	0	0	0	0	0	0	2	11	29	17	2	2	0	0	0	0	0	0	0	0	0	0	0	0	0	k__Bacteria; p__Proteobacteria; c__Betaproteobacteria; o__Methylophilales; f__Methylophilaceae; g__; s__
219059	0	0	2	0	0	0	0	0	0	0	0	0	0	0	0	0	0	0	0	0	0	0	0	0	0	0	0	0	0	0	0	0	0	0	0	0	k__Bacteria; p__Bacteroidetes; c__[Saprospirae]; o__[Saprospirales]; f__Chitinophagaceae; g__; s__
573896	0	0	55	23	1	0	2	3	0	5	0	207	3	0	1	1	1	0	2	2	19	0	11	0	0	0	0	28	0	1	0	0	0	0	0	0	k__Bacteria; p__Planctomycetes; c__Phycisphaerae; o__Pla1; f__; g__; s__
4389360	0	0	0	1	0	3	1	2	0	0	0	0	1	0	2	0	0	0	0	0	0	0	1	2	0	4	0	0	0	0	0	0	0	0	0	0	k__Bacteria; p__Bacteroidetes; c__[Saprospirae]; o__[Saprospirales]; f__Saprospiraceae; g__; s__
1099050	0	0	9	18	15	19	0	8	0	0	16	3	0	0	0	0	0	0	1	2	44	2	0	0	0	0	0	0	0	0	0	0	0	0	0	0	k__Bacteria; p__WS3; c__PRR-12; o__Sediment-1; f__CV106; g__; s__
333782	1	3	7	12	9	4	0	0	0	0	0	0	0	0	0	0	64	67	8	10	449	6	8	82	1	21	33	3	23	2	79	12	0	2	0	0	k__Bacteria; p__Proteobacteria; c__Gammaproteobacteria; o__Pseudomonadales; f__Pseudomonadaceae; g__Pseudomonas; s__
4372859	0	2	0	4	2	17	10	0	1	3	3	0	2	2	3	4	0	0	2	4	0	1	4	0	0	0	0	0	0	0	0	0	0	0	0	0	k__Bacteria; p__Proteobacteria; c__Alphaproteobacteria; o__Rhodospirillales; f__Rhodospirillaceae; g__; s__
864483	4	0	3	12	16	11	35	7	18	31	95	6	26	43	25	13	26	42	27	34	11	15	124	112	71	28	62	156	80	45	115	176	0	0	0	0	k__Bacteria; p__Proteobacteria; c__Alphaproteobacteria; o__Rhizobiales; f__; g__; s__
4282096	0	0	1	0	0	0	14	2	1	1	3	0	3	0	1	1	17	77	4	4	0	0	73	111	13	322	104	78	128	14	455	272	0	0	0	0	k__Bacteria; p__Firmicutes; c__Bacilli; o__Bacillales; f__; g__; s__
4469172	33	39	14	0	3	0	0	1	6	0	27	1	0	16	14	12	112	67	11	5	0	0	9	0	0	0	0	36	0	1	51	0	0	0	0	0	k__Bacteria; p__Proteobacteria; c__Alphaproteobacteria; o__Rickettsiales; f__Rickettsiaceae; g__; s__
2920372	0	0	16	7	26	54	24	7	2	0	4	15	1	6	4	5	0	0	1	1	1	0	0	0	0	0	0	1	0	0	0	0	0	0	0	0	k__Bacteria; p__Proteobacteria; c__Betaproteobacteria; o__; f__; g__; s__
4363494	0	0	0	0	0	0	0	0	0	0	0	0	0	0	0	0	0	0	0	0	0	0	0	0	0	0	0	0	0	0	0	0	0	0	0	0	k__Bacteria; p__Actinobacteria; c__Acidimicrobiia; o__Acidimicrobiales; f__; g__; s__
7972	0	0	0	0	0	0	0	0	0	0	4	0	1	0	0	0	1	0	2	1	0	0	0	9	0	0	0	0	4	0	0	0	0	0	0	0	k__Bacteria; p__Proteobacteria; c__Gammaproteobacteria; o__Legionellales; f__Legionellaceae; g__; s__
2203624	0	0	0	0	8	0	0	0	0	0	0	1	0	0	0	0	0	0	0	0	0	0	33	0	1	0	0	5	0	0	0	0	0	0	0	0	k__Bacteria; p__Bacteroidetes; c__Cytophagia; o__Cytophagales; f__Cytophagaceae; g__; s__
256291	0	0	1	1	1	9	0	0	0	0	0	0	4	4	0	0	0	0	0	2	0	0	25	0	0	0	0	9	0	0	0	0	0	0	0	0	k__Bacteria; p__Proteobacteria; c__Alphaproteobacteria; o__Rhodospirillales; f__Rhodospirillaceae; g__; s__
814055	7	12	30	48	45	45	294	143	116	38	132	214	144	211	207	120	33	9	112	139	54	31	877	380	93	457	199	489	268	51	414	188	0	0	0	0	k__Bacteria; p__Proteobacteria; c__Alphaproteobacteria; o__Rhizobiales; f__; g__; s__
357816	0	0	0	0	0	0	0	0	0	0	0	0	0	0	0	0	1	3	0	1	7	10	9	24	5	0	0	5	16	2	0	0	0	0	0	0	k__Bacteria; p__Proteobacteria; c__Gammaproteobacteria; o__Methylococcales; f__Methylococcaceae; g__Methylocaldum; s__
209956	0	0	0	0	0	0	0	0	0	0	0	0	0	0	0	0	4	8	22	22	0	0	0	0	0	0	0	0	0	0	54	19	0	0	0	0	k__Bacteria; p__GN02; c__GN07; o__; f__; g__; s__
136707	0	0	1	1	6	7	0	0	0	0	0	0	0	0	0	0	0	0	0	0	0	0	0	0	0	0	0	0	0	0	0	0	0	0	0	0	k__Bacteria; p__Gemmatimonadetes; c__Gemmatimonadetes; o__Ellin5290; f__; g__; s__
814504	1	4	0	0	0	0	0	0	0	0	0	0	0	0	0	0	26	40	0	0	0	5	0	0	3	0	10	0	0	0	0	0	0	0	0	0	k__Bacteria; p__Bacteroidetes; c__Flavobacteriia; o__Flavobacteriales; f__Flavobacteriaceae; g__Flavobacterium; s__
4360410	0	0	1	1	0	0	0	0	1	0	0	0	0	7	0	0	1	1	5	1	1	2	0	0	1	0	0	0	1	0	0	0	0	0	0	0	k__Bacteria; p__NKB19; c__TSBW08; o__; f__; g__; s__
202068	0	0	0	0	11	0	0	0	0	0	1	0	0	0	0	0	1	1	0	0	4	0	0	0	0	0	0	0	0	0	0	0	0	0	0	0	k__Bacteria; p__OD1; c__SM2F11; o__; f__; g__; s__
822814	2	2	2	2	0	2	1	0	4	0	0	1	0	9	4	2	15	11	39	12	5	14	0	0	0	1	0	2	0	1	0	0	0	0	0	0	k__Bacteria; p__Chlorobi; c__OPB56; o__; f__; g__; s__
565750	0	0	0	0	9	0	0	0	0	0	0	0	1	0	0	0	2	0	1	0	8	0	7	0	0	0	0	0	0	4	25	0	0	0	0	0	k__Bacteria; p__Actinobacteria; c__Acidimicrobiia; o__Acidimicrobiales; f__Iamiaceae; g__Iamia; s__
4319468	0	0	0	1	0	0	0	0	0	2	0	0	0	0	0	0	0	0	0	0	0	0	0	0	0	0	0	0	0	0	0	0	0	0	0	0	k__Bacteria; p__Bacteroidetes; c__[Saprospirae]; o__[Saprospirales]; f__Chitinophagaceae; g__; s__
568911	1	0	0	0	0	0	0	0	0	0	0	0	0	0	0	0	1	0	0	0	0	0	0	0	0	0	0	0	0	0	0	0	0	0	0	0	k__Bacteria; p__SR1; c__; o__; f__; g__; s__
342666	0	0	2	0	0	0	0	0	0	0	2	0	0	0	0	0	0	1	0	0	0	0	0	0	0	0	0	0	0	0	0	0	0	0	0	0	k__Bacteria; p__Firmicutes; c__Clostridia; o__Clostridiales; f__Clostridiaceae; g__; s__
1003339	0	0	0	0	0	0	0	0	0	0	0	0	0	0	0	0	2	5	0	0	0	0	0	0	0	0	0	0	0	0	0	0	0	0	0	0	k__Bacteria; p__Bacteroidetes; c__Cytophagia; o__Cytophagales; f__Cytophagaceae; g__Spirosoma; s__
4397593	0	0	0	1	0	0	0	2	5	0	10	1	0	1	0	1	2	4	3	0	10	0	2	0	2	0	0	2	0	0	0	0	0	0	0	0	k__Bacteria; p__Actinobacteria; c__Rubrobacteria; o__Rubrobacterales; f__Rubrobacteraceae; g__Rubrobacter; s__
562523	0	0	0	0	0	0	0	0	0	0	7	0	0	0	0	0	0	0	0	0	0	0	0	0	0	0	0	0	0	0	0	0	0	0	0	0	k__Bacteria; p__Firmicutes; c__Bacilli; o__Bacillales; f__Thermoactinomycetaceae; g__; s__
4397596	0	0	1	4	0	1	0	0	0	0	0	0	4	0	0	0	3	1	41	46	1	0	6	0	0	0	0	0	14	0	0	17	0	0	0	0	k__Bacteria; p__Planctomycetes; c__Phycisphaerae; o__Phycisphaerales; f__; g__; s__
516306	0	0	4	6	14	17	0	1	0	0	0	6	1	0	2	0	1	0	1	0	0	1	0	0	0	0	0	0	0	0	0	0	0	0	0	0	k__Bacteria; p__Acidobacteria; c__Solibacteres; o__Solibacterales; f__; g__; s__
788120	0	2	19	17	5	0	0	0	0	0	0	0	0	2	0	0	0	1	21	28	2	6	0	0	1	0	0	0	0	0	0	0	0	0	0	0	k__Bacteria; p__Proteobacteria; c__Gammaproteobacteria; o__Pseudomonadales; f__Moraxellaceae; g__; s__
220866	0	0	0	0	0	0	0	0	0	0	0	0	0	0	0	0	0	2	0	1	2	0	0	0	0	0	0	0	1	0	0	0	0	0	0	0	k__Bacteria; p__Proteobacteria; c__Alphaproteobacteria; o__Rhodobacterales; f__Rhodobacteraceae; g__Rhodobacter; s__
884876	5	1	0	0	0	0	0	0	1	0	0	0	0	0	0	0	53	53	0	6	6	1	0	0	3	0	0	0	0	1	0	0	0	0	0	0	k__Bacteria; p__Proteobacteria; c__Alphaproteobacteria; o__BD7-3; f__; g__; s__
538573	0	0	0	0	1	0	0	0	0	0	0	1	0	0	0	0	0	0	0	0	2	0	8	0	0	0	0	1	0	0	0	0	0	0	0	0	k__Bacteria; p__Planctomycetes; c__C6; o__d113; f__; g__; s__
207124	0	1	0	3	3	9	0	0	0	6	0	1	2	0	2	1	1	2	2	3	2	2	0	1	3	1	0	41	0	0	39	13	0	0	0	0	k__Bacteria; p__Actinobacteria; c__Acidimicrobiia; o__Acidimicrobiales; f__; g__; s__
812696	0	0	0	0	0	0	0	0	0	0	0	0	0	0	0	0	2	0	0	0	5	0	0	0	0	0	0	0	0	0	0	0	0	0	0	0	k__Bacteria; p__Acidobacteria; c__Acidobacteria-6; o__CCU21; f__; g__; s__
4402133	0	0	0	0	0	0	0	0	0	0	1	3	0	0	0	0	0	0	0	0	0	0	0	0	0	0	0	0	0	0	0	0	0	0	0	0	k__Bacteria; p__TM6; c__SJA-4; o__; f__; g__; s__
762396	0	0	0	0	0	0	0	0	0	0	0	0	0	0	0	0	1	0	6	15	72	6	19	0	6	0	0	16	4	5	0	0	0	0	0	0	k__Bacteria; p__Acidobacteria; c__Acidobacteriia; o__Acidobacteriales; f__Koribacteraceae; g__; s__
179461	0	2	0	0	0	0	0	0	0	0	0	0	0	0	0	0	0	0	0	0	0	0	0	0	0	0	0	0	0	0	0	0	0	0	0	0	k__Bacteria; p__Bacteroidetes; c__Flavobacteriia; o__Flavobacteriales; f__Cryomorphaceae; g__Fluviicola; s__
144997	1	0	3	0	0	0	0	0	0	0	0	0	12	0	1	0	107	54	4	4	0	0	0	0	0	0	0	0	0	0	0	0	0	0	0	0	k__Bacteria; p__Bacteroidetes; c__Bacteroidia; o__Bacteroidales; f__Rikenellaceae; g__Blvii28; s__
30354	0	0	7	3	0	0	0	0	2	0	3	0	0	0	1	0	0	0	3	3	0	0	0	0	0	0	0	0	0	0	0	0	0	0	0	0	k__Bacteria; p__BRC1; c__PRR-11; o__; f__; g__; s__
30355	0	0	0	0	0	0	0	0	0	0	0	0	0	0	0	0	1	1	0	0	0	0	0	0	0	0	0	0	0	0	0	0	0	0	0	0	k__Bacteria; p__Proteobacteria; c__Alphaproteobacteria; o__Sphingomonadales; f__Sphingomonadaceae; g__Sphingomonas; s__wittichii
751725	0	0	0	0	0	0	0	0	0	0	0	0	0	0	0	0	0	0	0	0	2	0	0	1	0	1	0	0	0	0	1	0	0	0	0	0	k__Bacteria; p__Proteobacteria; c__Gammaproteobacteria; o__Pseudomonadales; f__Pseudomonadaceae; g__Pseudomonas; s__
4380522	0	1	7	17	14	17	65	28	10	12	18	22	35	13	68	15	2	0	3	3	25	4	22	1	0	43	12	35	17	3	17	2	0	0	0	0	k__Bacteria; p__Proteobacteria; c__Alphaproteobacteria; o__Rhizobiales; f__Hyphomicrobiaceae; g__; s__
332788	0	0	0	0	0	0	0	0	0	0	0	0	0	2	0	0	0	0	0	0	0	0	0	0	0	0	0	0	0	0	0	0	0	0	0	0	k__Bacteria; p__Actinobacteria; c__Thermoleophilia; o__Gaiellales; f__Gaiellaceae; g__; s__
3189157	0	0	0	0	0	4	0	1	0	2	17	0	0	0	0	0	3	3	0	0	2	0	19	0	0	23	0	11	0	0	0	0	0	0	0	0	k__Bacteria; p__Actinobacteria; c__MB-A2-108; o__0319-7L14; f__; g__; s__
1133391	1	0	0	0	0	0	15	0	0	0	0	0	4	2	0	0	0	0	0	0	0	0	0	0	0	0	0	0	0	0	0	0	0	0	0	0	k__Bacteria; p__Proteobacteria; c__Betaproteobacteria; o__Neisseriales; f__Neisseriaceae; g__; s__
238440	1	0	1	6	0	0	0	1	0	1	0	1	0	1	5	4	0	0	0	1	2	0	0	0	0	0	0	0	0	0	0	0	0	0	0	0	k__Bacteria; p__Spirochaetes; c__Spirochaetes; o__Spirochaetales; f__Spirochaetaceae; g__Treponema; s__
287984	0	0	1	1	0	0	1	0	0	0	3	0	1	3	4	1	0	1	0	0	2	0	0	0	1	10	0	0	0	2	10	0	1	0	0	0	k__Bacteria; p__Proteobacteria; c__Betaproteobacteria; o__Burkholderiales; f__Burkholderiaceae; g__; s__
934326	0	0	0	0	0	0	0	0	0	0	1	0	0	0	0	0	0	0	0	0	0	0	0	0	0	0	1	0	0	0	0	0	0	0	0	0	k__Bacteria; p__Proteobacteria; c__Alphaproteobacteria; o__Rhodobacterales; f__Rhodobacteraceae; g__; s__
145578	0	0	0	0	0	0	0	2	0	1	3	0	0	3	0	0	0	0	2	0	0	0	0	0	0	0	0	0	0	0	0	0	0	0	0	0	k__Bacteria; p__Actinobacteria; c__Actinobacteria; o__Actinomycetales; f__Micromonosporaceae; g__Catellatospora; s__
1132602	0	0	0	0	1	1	0	0	0	0	0	0	0	2	0	0	0	0	0	0	0	0	0	0	1	0	0	0	0	0	0	0	0	0	0	0	k__Bacteria; p__Proteobacteria; c__Gammaproteobacteria; o__Xanthomonadales; f__Xanthomonadaceae; g__; s__
178738	0	0	0	0	0	0	0	0	0	0	0	0	0	0	0	0	0	2	0	0	0	0	0	0	0	0	0	0	0	0	0	0	0	0	0	0	k__Bacteria; p__Firmicutes; c__Clostridia; o__Clostridiales; f__Clostridiaceae; g__; s__
337903	0	0	65	47	92	50	57	38	15	35	0	38	178	26	22	12	25	10	72	83	14	49	163	43	0	99	108	150	42	0	118	134	0	0	0	0	k__Bacteria; p__Cyanobacteria; c__4C0d-2; o__MLE1-12; f__; g__; s__
282750	0	0	0	1	0	0	0	0	0	0	0	0	0	0	0	0	0	0	0	3	3	0	0	0	0	0	0	0	0	0	0	0	0	0	0	0	k__Bacteria; p__Bacteroidetes; c__Bacteroidia; o__Bacteroidales; f__; g__; s__
4117623	0	0	0	0	0	0	0	0	0	0	0	0	0	0	0	0	0	0	0	0	0	0	13	0	0	0	0	0	0	0	0	0	0	0	0	0	k__Bacteria; p__Proteobacteria; c__Deltaproteobacteria; o__Myxococcales; f__; g__; s__
1144585	3	4	2	3	0	4	0	0	2	0	3	0	0	1	2	0	62	117	1	2	13	13	1	0	1	0	0	1	0	0	0	0	0	0	0	0	k__Bacteria; p__Actinobacteria; c__Actinobacteria; o__Actinomycetales; f__Microbacteriaceae; g__Salinibacterium; s__
294856	1	0	0	0	0	0	0	0	0	0	0	0	0	0	0	0	0	1	0	0	0	0	0	0	0	0	0	0	0	0	0	0	0	0	0	0	k__Bacteria; p__Firmicutes; c__Clostridia; o__Clostridiales; f__Eubacteriaceae; g__Pseudoramibacter_Eubacterium; s__
242598	0	0	0	1	0	3	0	1	0	0	0	0	0	0	4	0	0	0	0	2	0	0	12	0	2	0	0	3	0	0	0	0	0	0	0	0	k__Bacteria; p__Proteobacteria; c__Betaproteobacteria; o__; f__; g__; s__
589946	72	44	589	602	324	295	21	49	255	21	164	21	8	417	79	59	197	100	801	513	99	114	160	49	106	155	145	169	485	79	173	2	0	0	0	0	k__Bacteria; p__Proteobacteria; c__Alphaproteobacteria; o__Rhodobacterales; f__Hyphomonadaceae; g__; s__
556066	0	0	0	0	0	0	0	0	0	0	0	0	0	0	0	0	1	0	0	0	1	1	0	0	0	0	0	0	0	0	0	7	0	0	0	0	k__Bacteria; p__Actinobacteria; c__Actinobacteria; o__Actinomycetales; f__Microbacteriaceae; g__Agromyces; s__
1123510	0	0	0	0	0	0	4	0	0	0	0	0	0	0	0	0	6	4	0	1	0	0	0	0	0	0	0	0	0	3	0	0	0	0	0	0	k__Bacteria; p__TM6; c__SJA-4; o__; f__; g__; s__
1122854	0	0	0	0	0	0	0	0	0	0	0	0	0	0	0	0	0	0	0	0	4	0	0	0	0	0	0	0	0	0	0	0	0	0	0	0	k__Bacteria; p__Proteobacteria; c__Alphaproteobacteria; o__Rhodospirillales; f__Acetobacteraceae; g__; s__
770499	0	0	0	0	0	0	15	8	1	0	7	3	0	8	8	4	27	96	12	25	4	3	66	266	26	1128	887	50	242	9	1420	2595	0	0	0	0	k__Bacteria; p__Firmicutes; c__Bacilli; o__Bacillales; f__Planococcaceae; g__; s__
752630	0	0	0	0	0	0	3	0	0	0	0	25	0	0	0	0	1	0	0	0	0	0	0	0	0	2	0	0	0	0	5	2	0	0	0	0	k__Bacteria; p__Planctomycetes; c__Planctomycetia; o__Pirellulales; f__Pirellulaceae; g__; s__
4334908	0	1	9	15	7	25	0	1	2	0	10	2	0	4	0	0	0	0	1	0	4	0	4	0	0	0	0	5	0	0	0	0	0	0	0	0	k__Bacteria; p__Acidobacteria; c__; o__; f__; g__; s__
4334907	1	0	0	0	0	0	0	0	0	0	0	0	0	0	0	0	0	0	1	0	3	0	0	0	0	0	0	0	0	0	0	0	0	0	0	0	k__Bacteria; p__Bacteroidetes; c__Flavobacteriia; o__Flavobacteriales; f__Flavobacteriaceae; g__Flavobacterium; s__
1116424	0	0	1	0	0	0	0	0	0	0	0	0	0	0	0	0	1	1	1	1	6	2	7	0	0	0	0	0	0	0	0	0	0	0	0	0	k__Bacteria; p__Bacteroidetes; c__Flavobacteriia; o__Flavobacteriales; f__Flavobacteriaceae; g__Flavobacterium; s__
4344421	0	0	0	0	0	0	0	26	1	0	0	21	0	0	1	0	3	8	0	0	3	1	2	0	0	0	0	5	0	1	0	0	0	0	0	0	k__Bacteria; p__Firmicutes; c__Clostridia; o__Clostridiales; f__Ruminococcaceae; g__; s__
4369794	0	0	0	0	0	0	8	0	0	1	2	0	0	1	0	0	4	17	0	3	5	0	0	1	9	2	60	2	6	3	0	66	0	0	0	0	k__Bacteria; p__Firmicutes; c__Clostridia; o__Clostridiales; f__Lachnospiraceae; g__Coprococcus; s__
156176	0	0	0	0	0	0	0	0	0	0	0	0	1	0	0	0	0	0	0	0	0	0	0	0	0	0	0	0	0	1	0	0	0	0	0	0	k__Bacteria; p__Planctomycetes; c__Planctomycetia; o__Pirellulales; f__Pirellulaceae; g__; s__
4309682	0	0	0	0	0	0	0	0	0	0	0	0	2	2	0	1	5	1	9	7	3	8	9	1	0	19	0	4	0	0	3	8	0	0	0	0	k__Bacteria; p__WPS-2; c__; o__; f__; g__; s__
4296914	0	0	0	0	0	0	0	0	0	0	0	0	0	0	0	0	0	0	0	0	1	0	0	0	0	0	0	1	0	0	0	0	0	0	0	0	k__Bacteria; p__Bacteroidetes; c__[Saprospirae]; o__[Saprospirales]; f__Chitinophagaceae; g__Flavisolibacter; s__
146478	0	0	8	11	0	0	0	0	0	0	0	0	0	0	0	0	1	0	0	6	0	0	0	3	1	31	0	0	0	0	71	0	0	0	0	0	k__Bacteria; p__Acidobacteria; c__OS-K; o__; f__; g__; s__
143418	0	0	22	18	4	32	0	1	2	0	0	2	0	1	7	2	2	0	183	197	59	107	16	9	0	2	1	7	6	0	0	40	0	0	0	0	k__Bacteria; p__Verrucomicrobia; c__[Pedosphaerae]; o__[Pedosphaerales]; f__Ellin517; g__; s__
606419	0	0	0	1	0	0	0	0	0	0	0	0	0	0	0	0	0	2	0	0	0	0	0	0	0	0	0	0	0	0	0	0	0	0	0	0	k__Bacteria; p__Firmicutes; c__Bacilli; o__Bacillales; f__Planococcaceae; g__Solibacillus; s__
1081231	0	0	0	0	0	6	0	0	0	0	0	0	0	0	0	0	4	2	3	2	0	2	0	0	0	0	0	0	0	0	0	0	0	0	0	0	k__Bacteria; p__Bacteroidetes; c__[Saprospirae]; o__[Saprospirales]; f__Chitinophagaceae; g__; s__
111797	3	9	0	0	2	0	0	0	0	0	0	0	0	0	0	0	0	0	0	0	1	0	0	0	0	0	0	0	0	0	0	0	0	0	0	0	k__Bacteria; p__Proteobacteria; c__Alphaproteobacteria; o__Rhodobacterales; f__Hyphomonadaceae; g__; s__
547232	0	0	0	0	0	0	0	0	0	0	0	0	0	2	1	0	4	6	0	0	0	0	0	0	0	0	0	0	0	0	0	0	0	0	0	0	k__Bacteria; p__Actinobacteria; c__Actinobacteria; o__Actinomycetales; f__Nocardiaceae; g__Rhodococcus; s__
332430	0	0	0	0	0	0	0	0	0	0	0	0	0	0	0	0	2	0	0	0	0	0	0	0	0	0	0	0	0	0	0	0	0	0	0	0	k__Bacteria; p__Firmicutes; c__Clostridia; o__Clostridiales; f__Ruminococcaceae; g__; s__
4297391	1	1	0	0	5	1	0	0	1	0	5	0	0	1	0	0	5	15	0	0	1	0	0	0	0	0	0	0	0	0	0	0	0	0	0	0	k__Bacteria; p__Actinobacteria; c__Actinobacteria; o__Actinomycetales; f__Intrasporangiaceae; g__Phycicoccus; s__
4297395	0	0	0	0	0	0	0	0	0	7	0	0	0	0	0	0	0	0	0	0	0	0	0	0	0	0	0	0	0	0	0	0	0	0	0	0	k__Bacteria; p__Firmicutes; c__Clostridia; o__Clostridiales; f__Gracilibacteraceae; g__; s__
882023	0	0	1	1	0	0	0	0	1	7	9	0	0	3	3	1	31	46	6	4	4	3	1	8	30	29	63	4	1	5	14	18	0	0	0	0	k__Bacteria; p__Actinobacteria; c__Actinobacteria; o__Actinomycetales; f__Mycobacteriaceae; g__Mycobacterium; s__
4317089	0	0	4	0	39	68	4	14	5	5	2	21	18	8	17	8	10	8	68	100	83	13	383	9	19	15	0	293	0	16	0	0	0	0	0	0	k__Bacteria; p__Proteobacteria; c__Betaproteobacteria; o__MND1; f__; g__; s__
244992	0	0	3	4	5	8	0	0	1	0	0	1	0	4	0	0	2	0	2	0	1	0	0	0	0	0	0	0	0	0	0	0	0	0	0	0	k__Bacteria; p__Actinobacteria; c__Acidimicrobiia; o__Acidimicrobiales; f__C111; g__; s__
338371	0	2	1	0	0	0	0	1	0	0	0	0	0	0	0	0	5	3	2	0	0	1	0	0	21	0	0	0	0	6	0	0	0	0	0	0	k__Bacteria; p__Proteobacteria; c__Deltaproteobacteria; o__Bdellovibrionales; f__Bdellovibrionaceae; g__Bdellovibrio; s__
4479671	0	0	0	0	5	17	8	0	0	4	0	0	7	0	0	0	0	0	3	6	5	5	0	0	0	0	0	0	0	0	0	0	0	0	0	0	k__Bacteria; p__Proteobacteria; c__Deltaproteobacteria; o__Syntrophobacterales; f__Syntrophobacteraceae; g__; s__
3427116	6	6	0	0	0	1	0	0	0	0	0	0	0	0	0	0	27	10	0	0	350	0	34	0	0	0	0	7	0	0	5	0	0	0	0	0	k__Bacteria; p__Bacteroidetes; c__Flavobacteriia; o__Flavobacteriales; f__Flavobacteriaceae; g__Flavobacterium; s__
1106379	0	1	0	0	0	0	0	0	0	0	0	0	8	0	0	0	0	0	0	0	2	0	9	0	0	0	0	4	0	0	0	0	0	0	0	0	k__Bacteria; p__Proteobacteria; c__Gammaproteobacteria; o__Legionellales; f__Coxiellaceae; g__Aquicella; s__
956988	4	3	117	168	61	67	16	30	18	2	10	17	28	32	16	28	8	4	124	106	95	22	183	33	28	23	50	128	3	3	70	0	2	0	0	0	k__Bacteria; p__Proteobacteria; c__Deltaproteobacteria; o__Desulfuromonadales; f__Geobacteraceae; g__Geobacter; s__
1040091	0	0	0	0	2	0	0	0	0	0	6	0	0	0	0	0	2	2	0	0	1	0	0	0	0	0	0	0	0	0	0	0	0	0	0	0	k__Bacteria; p__Actinobacteria; c__Actinobacteria; o__Actinomycetales; f__; g__; s__
1144638	0	0	2	0	3	2	0	0	0	0	0	0	0	0	0	0	3	1	4	4	0	1	0	88	0	0	0	0	10	0	0	0	0	0	0	0	k__Bacteria; p__Acidobacteria; c__Solibacteres; o__Solibacterales; f__; g__; s__
511303	0	0	105	101	11	31	175	97	344	0	68	62	153	597	15	54	0	0	1	9	0	0	0	1	0	21	23	1	0	0	0	0	1	0	0	0	k__Bacteria; p__Proteobacteria; c__Deltaproteobacteria; o__Desulfobacterales; f__Desulfobulbaceae; g__; s__
1144637	0	0	6	1	19	13	0	0	0	0	14	0	0	0	0	3	1	0	32	71	1	3	73	0	0	0	0	63	0	1	0	0	0	0	0	0	k__Bacteria; p__Chlorobi; c__BSV26; o__A89; f__; g__; s__
812595	0	1	2	1	17	16	0	3	3	0	1	2	0	2	14	1	2	0	28	19	4	3	4	69	3	64	0	0	62	4	60	37	0	0	0	0	k__Bacteria; p__Proteobacteria; c__Deltaproteobacteria; o__Myxococcales; f__; g__; s__
672587	0	1	5	8	24	28	105	26	31	41	148	18	42	37	48	42	17	18	36	51	14	21	314	167	23	142	276	326	262	15	302	549	0	0	0	0	k__Bacteria; p__Proteobacteria; c__Alphaproteobacteria; o__Rhizobiales; f__Methylocystaceae; g__Pleomorphomonas; s__
359365	0	0	0	0	0	0	0	0	0	0	0	0	0	0	0	0	0	0	0	0	0	0	0	0	0	0	0	0	0	0	0	0	0	0	0	0	k__Bacteria; p__Proteobacteria; c__Deltaproteobacteria; o__Myxococcales; f__; g__; s__
511659	1	0	0	0	1	0	0	0	0	0	0	0	0	0	0	0	0	3	0	0	0	0	0	0	0	0	0	0	0	0	0	0	0	0	0	0	k__Bacteria; p__Proteobacteria; c__Betaproteobacteria; o__Burkholderiales; f__Comamonadaceae; g__; s__
1701846	0	1	0	0	0	0	0	0	0	0	0	0	0	0	0	0	0	0	2	1	0	0	0	0	0	0	0	0	0	0	0	0	0	0	0	0	k__Bacteria; p__Spirochaetes; c__Spirochaetes; o__Spirochaetales; f__Spirochaetaceae; g__Spirochaeta; s__aurantia
627853	0	0	54	50	0	0	0	0	1	0	2	1	0	8	0	0	2	1	1	7	4	0	0	0	0	0	0	0	0	0	0	13	0	0	0	0	k__Bacteria; p__Bacteroidetes; c__Bacteroidia; o__Bacteroidales; f__; g__; s__
552186	0	5	237	182	253	225	41	28	212	40	224	32	57	235	191	70	1	2	81	97	26	7	44	57	0	19	0	5	5	2	0	8	0	0	0	0	k__Bacteria; p__Verrucomicrobia; c__[Pedosphaerae]; o__[Pedosphaerales]; f__; g__; s__
1110709	0	0	0	0	0	0	0	0	0	0	0	0	0	0	1	0	1	1	0	0	0	0	0	0	0	3	0	0	0	0	0	0	0	0	0	0	k__Bacteria; p__Verrucomicrobia; c__[Spartobacteria]; o__[Chthoniobacterales]; f__[Chthoniobacteraceae]; g__DA101; s__
256413	0	0	10	6	9	8	0	0	0	1	3	1	0	7	6	0	1	0	32	28	1	2	5	10	0	0	0	7	32	0	2	38	0	0	0	0	k__Bacteria; p__Bacteroidetes; c__Cytophagia; o__Cytophagales; f__Cytophagaceae; g__; s__
82403	0	0	0	0	0	0	0	0	0	0	0	0	0	0	0	0	0	0	0	0	0	0	0	0	0	0	0	0	0	0	0	0	0	0	0	0	k__Bacteria; p__Bacteroidetes; c__[Saprospirae]; o__[Saprospirales]; f__Chitinophagaceae; g__; s__
103580	7	4	11	6	3	1	0	1	15	0	10	0	0	36	2	4	3	4	99	46	8	9	5	0	3	10	0	2	80	3	0	0	0	0	0	0	k__Bacteria; p__Acidobacteria; c__Solibacteres; o__Solibacterales; f__; g__; s__
3072386	1	6	17	12	34	45	140	60	18	31	152	63	91	49	136	50	9	7	49	41	54	12	569	317	19	218	35	448	61	6	122	129	0	0	0	0	k__Bacteria; p__Proteobacteria; c__Alphaproteobacteria; o__Rhizobiales; f__; g__; s__
1100798	0	1	3	1	0	2	3	4	3	11	26	1	3	7	4	1	115	59	22	14	5	5	9	5	22	70	21	28	12	25	53	7	0	0	0	0	k__Bacteria; p__Firmicutes; c__Clostridia; o__Clostridiales; f__Veillonellaceae; g__Pelosinus; s__
4454318	0	0	0	0	0	0	0	0	0	0	0	0	0	0	0	0	0	0	2	0	0	0	0	0	0	0	0	0	0	0	0	0	0	0	0	0	k__Bacteria; p__Firmicutes; c__Bacilli; o__Bacillales; f__Bacillaceae; g__Bacillus; s__
115024	0	0	0	1	1	0	0	0	0	0	1	1	0	1	0	1	0	0	0	1	0	0	0	0	0	0	0	0	0	0	0	0	0	0	0	0	k__Bacteria; p__Proteobacteria; c__Alphaproteobacteria; o__Rhizobiales; f__Hyphomicrobiaceae; g__Hyphomicrobium; s__
206296	1	2	20	29	26	7	0	1	2	1	7	1	1	4	1	0	6	6	17	20	6	0	12	0	0	0	0	14	3	4	20	2	0	0	0	0	k__Bacteria; p__Proteobacteria; c__Betaproteobacteria; o__Rhodocyclales; f__Rhodocyclaceae; g__; s__
643514	0	0	0	0	0	0	0	2	0	0	0	0	0	0	0	0	0	0	0	0	0	0	0	0	0	0	0	0	0	0	0	0	0	0	0	0	k__Bacteria; p__Acidobacteria; c__Acidobacteriia; o__Acidobacteriales; f__Koribacteraceae; g__; s__
527561	0	0	4	2	0	2	0	0	0	0	0	1	0	1	0	0	0	0	0	1	0	0	0	0	0	0	0	0	0	0	0	0	0	0	0	0	k__Bacteria; p__Verrucomicrobia; c__[Pedosphaerae]; o__[Pedosphaerales]; f__; g__; s__
4454317	0	0	0	0	0	0	0	0	0	0	0	0	0	0	0	0	0	0	0	0	0	0	0	2	0	0	1	2	0	0	9	3	0	0	0	0	k__Bacteria; p__Firmicutes; c__Bacilli; o__Bacillales; f__; g__; s__
3072388	0	0	0	0	0	1	5	0	0	1	0	0	0	0	1	0	0	0	0	0	0	1	0	0	0	0	0	3	0	0	0	0	0	0	0	0	k__Bacteria; p__Proteobacteria; c__Deltaproteobacteria; o__Myxococcales; f__; g__; s__
1066569	0	1	22	11	20	27	0	0	0	0	0	0	0	1	0	0	3	0	20	21	5	0	0	0	0	0	0	0	0	2	0	0	0	0	0	0	k__Bacteria; p__Acidobacteria; c__Sva0725; o__Sva0725; f__; g__; s__
560806	0	0	15	14	1	0	0	0	0	0	0	2	0	0	0	0	1	1	0	0	0	0	0	0	0	0	0	0	0	0	0	0	2	0	0	0	k__Bacteria; p__Proteobacteria; c__Deltaproteobacteria; o__Myxococcales; f__; g__; s__
693092	0	0	0	0	0	0	0	0	0	0	0	0	0	0	0	0	1	0	0	0	0	0	0	0	0	0	0	0	0	2	0	0	0	0	0	0	k__Bacteria; p__Chlorobi; c__Chlorobia; o__Chlorobiales; f__Chlorobiaceae; g__Prosthecochloris; s__
4435515	0	0	0	0	0	4	0	0	0	0	0	0	0	0	0	0	0	0	0	0	0	0	4	0	0	0	0	10	0	0	0	0	0	0	0	0	k__Bacteria; p__Proteobacteria; c__Deltaproteobacteria; o__Syntrophobacterales; f__Syntrophobacteraceae; g__; s__
760955	0	1	1	0	3	4	0	0	0	0	0	0	0	0	0	0	0	1	0	0	2	0	0	0	0	0	0	1	0	0	0	0	0	0	0	0	k__Bacteria; p__Acidobacteria; c__Acidobacteria-6; o__CCU21; f__; g__; s__
4400245	0	0	2	1	0	0	0	0	0	0	0	0	0	0	0	0	0	0	0	0	0	0	0	0	0	0	0	0	0	0	0	0	0	0	0	0	k__Bacteria; p__BRC1; c__PRR-11; o__; f__; g__; s__
915265	3	5	0	0	2	8	4	0	0	0	0	0	0	0	2	0	161	285	13	11	22	12	0	0	958	24	27	0	1	574	13	0	0	1	0	0	k__Bacteria; p__Bacteroidetes; c__Cytophagia; o__Cytophagales; f__Cytophagaceae; g__Dyadobacter; s__
253283	0	0	0	0	4	2	0	0	0	0	0	0	0	0	0	0	0	1	0	0	0	0	0	0	0	0	0	0	0	0	0	0	0	0	0	0	k__Bacteria; p__Nitrospirae; c__Nitrospira; o__Nitrospirales; f__0319-6A21; g__; s__
4402869	0	1	0	0	0	0	0	0	3	0	0	0	0	14	0	0	6	7	0	0	0	0	0	0	0	0	0	6	0	0	0	0	0	0	0	0	k__Bacteria; p__Actinobacteria; c__Actinobacteria; o__Actinomycetales; f__Cellulomonadaceae; g__Cellulomonas; s__
115023	0	1	0	0	0	0	0	0	0	0	0	0	0	0	0	0	4	6	0	2	0	0	0	0	0	0	0	0	0	0	0	0	0	0	0	0	k__Bacteria; p__Proteobacteria; c__Alphaproteobacteria; o__Rhodospirillales; f__Rhodospirillaceae; g__Azospirillum; s__
200961	2	0	0	0	0	0	0	0	0	0	0	0	0	0	0	0	1	0	0	0	0	0	0	0	0	0	0	0	0	0	0	0	0	0	0	0	k__Bacteria; p__WS6; c__SC72; o__WCHB1-15; f__; g__; s__
4402862	3	4	7	17	3	12	69	12	25	58	10	8	39	48	18	8	3	1	11	14	5	4	30	2	1	2	8	10	1	0	27	1	0	0	0	0	k__Bacteria; p__Planctomycetes; c__Planctomycetia; o__Gemmatales; f__Gemmataceae; g__Gemmata; s__
4433256	0	0	0	0	0	0	0	0	0	0	0	0	0	0	0	0	3	0	2	0	0	4	1	0	0	0	0	0	1	0	0	0	0	0	0	0	k__Bacteria; p__Bacteroidetes; c__Cytophagia; o__Cytophagales; f__Cytophagaceae; g__; s__
4433257	0	0	0	0	0	0	0	0	0	0	0	3	0	0	0	0	0	0	0	0	0	0	0	0	0	0	0	0	0	0	0	0	0	0	0	0	k__Bacteria; p__Actinobacteria; c__Actinobacteria; o__Actinomycetales; f__Streptomycetaceae; g__Streptomyces; s__
4426207	0	0	0	0	0	0	0	0	0	0	0	0	0	0	0	0	2	1	0	0	0	0	0	0	0	0	0	0	0	0	0	0	0	0	0	0	k__Bacteria; p__Proteobacteria; c__Alphaproteobacteria; o__Caulobacterales; f__Caulobacteraceae; g__Asticcacaulis; s__
1119537	0	0	0	0	0	0	0	1	0	0	0	0	0	0	3	0	0	1	4	2	0	0	11	0	0	0	0	15	10	0	0	0	0	0	0	0	k__Bacteria; p__TM6; c__SJA-4; o__S1198; f__; g__; s__
1058761	0	0	0	2	0	0	0	0	0	0	0	0	0	0	0	0	1	0	1	2	0	0	0	0	0	0	0	1	0	1	0	0	0	0	0	0	k__Bacteria; p__Proteobacteria; c__Deltaproteobacteria; o__MIZ46; f__; g__; s__
831585	1	0	0	0	0	0	0	0	0	0	0	0	0	0	0	0	0	0	0	2	0	0	0	0	0	0	0	0	0	0	0	0	0	0	0	0	k__Bacteria; p__Proteobacteria; c__Betaproteobacteria; o__Burkholderiales; f__Alcaligenaceae; g__; s__
4450819	0	0	0	0	0	0	0	0	0	0	0	0	0	0	0	0	0	0	1	2	0	0	0	0	1	0	0	0	0	0	0	0	0	0	0	0	k__Bacteria; p__Bacteroidetes; c__Bacteroidia; o__Bacteroidales; f__SB-1; g__; s__
4422405	0	0	0	0	0	0	0	0	0	0	0	0	0	0	10	0	0	0	0	0	0	0	0	0	1	0	0	3	0	0	0	0	0	0	0	0	k__Bacteria; p__Actinobacteria; c__Actinobacteria; o__Actinomycetales; f__Micrococcaceae; g__Micrococcus; s__
196123	0	1	5	12	3	7	0	2	0	0	0	1	3	0	0	0	0	1	0	1	0	5	0	0	0	0	0	0	0	0	0	0	0	0	0	0	k__Bacteria; p__Proteobacteria; c__Deltaproteobacteria; o__Bdellovibrionales; f__Bdellovibrionaceae; g__Bdellovibrio; s__
748462	0	0	0	0	0	0	0	0	0	0	0	0	0	0	0	0	11	9	8	2	2	0	0	0	0	0	0	0	0	0	0	0	0	0	0	0	k__Bacteria; p__Bacteroidetes; c__[Saprospirae]; o__[Saprospirales]; f__Chitinophagaceae; g__Sediminibacterium; s__
4339349	1	0	0	3	5	8	45	2	6	2	15	132	21	9	9	9	33	207	6	15	6	7	34	6	28	13	131	35	23	9	26	38	0	0	0	0	k__Bacteria; p__Actinobacteria; c__Actinobacteria; o__Actinomycetales; f__Nocardioidaceae; g__; s__
1121915	0	3	25	30	23	49	6	5	0	7	13	2	1	6	1	5	4	3	7	3	91	12	0	0	0	21	0	0	0	0	13	0	0	0	0	0	k__Bacteria; p__Chloroflexi; c__Anaerolineae; o__Anaerolineales; f__Anaerolinaceae; g__Anaerolinea; s__
863949	0	0	0	0	0	0	0	0	0	0	0	0	0	0	0	0	8	13	0	0	0	0	0	0	0	0	0	0	0	0	0	0	0	0	0	0	k__Bacteria; p__Cyanobacteria; c__ML635J-21; o__; f__; g__; s__
4393741	0	0	2	4	0	0	0	0	0	0	0	0	0	0	0	0	0	0	0	0	0	0	0	0	0	0	0	0	0	0	0	0	0	0	0	0	k__Bacteria; p__Bacteroidetes; c__Bacteroidia; o__Bacteroidales; f__; g__; s__
1135978	3	0	0	0	0	0	0	0	0	0	0	0	0	0	0	0	0	0	0	0	0	0	0	0	0	0	0	0	0	0	0	0	0	0	0	0	k__Bacteria; p__Firmicutes; c__Clostridia; o__Clostridiales; f__Lachnospiraceae; g__Epulopiscium; s__
4393742	0	0	0	0	0	0	0	0	0	0	0	0	0	0	0	0	1	0	1	0	0	1	0	0	0	0	0	0	0	0	0	0	0	0	0	0	k__Bacteria; p__Proteobacteria; c__Betaproteobacteria; o__Burkholderiales; f__Comamonadaceae; g__; s__
839200	0	0	0	0	0	0	0	0	0	0	0	0	0	0	0	0	2	0	0	0	0	0	0	0	0	0	0	0	0	0	0	0	0	0	0	0	k__Bacteria; p__Firmicutes; c__Clostridia; o__Clostridiales; f__Lachnospiraceae; g__Dorea; s__
4437557	0	0	2	7	7	34	96	31	6	10	97	29	53	21	43	16	1	1	6	3	5	0	0	0	0	11	12	6	0	0	3	20	0	0	0	0	k__Bacteria; p__Actinobacteria; c__MB-A2-108; o__0319-7L14; f__; g__; s__
576419	0	0	0	0	0	0	0	0	0	0	0	0	0	0	0	0	9	18	13	16	12	3	0	0	0	0	0	0	37	0	67	0	0	0	0	0	k__Bacteria; p__Cyanobacteria; c__Chloroplast; o__Stramenopiles; f__; g__; s__
247643	0	0	0	0	0	0	0	0	0	0	0	0	0	0	0	0	0	0	0	2	0	0	0	0	0	0	0	0	0	0	0	0	0	0	0	0	k__Bacteria; p__BRC1; c__PRR-11; o__; f__; g__; s__
579008	0	0	4	7	4	4	20	10	4	17	3	9	7	0	4	5	0	0	0	3	3	1	12	2	1	3	2	4	0	0	3	1	0	0	0	0	k__Bacteria; p__Proteobacteria; c__Betaproteobacteria; o__SC-I-84; f__; g__; s__
247640	0	0	1	1	0	0	0	0	0	0	0	0	3	0	0	0	0	0	2	0	0	1	10	0	0	0	0	0	0	0	0	0	0	0	0	0	k__Bacteria; p__Armatimonadetes; c__SJA-176; o__RB046; f__; g__; s__
741531	5	7	0	0	0	0	0	0	0	0	0	0	0	0	0	0	14	25	1	1	5	0	4	0	0	0	0	0	0	0	0	0	0	0	0	0	k__Bacteria; p__Proteobacteria; c__Alphaproteobacteria; o__Rhodospirillales; f__Rhodospirillaceae; g__Azospirillum; s__
3963494	1	0	2	1	1	0	4	2	1	0	2	1	0	0	0	0	5	2	1	4	0	1	1	2	0	0	0	3	0	2	1	0	1	0	0	0	k__Bacteria; p__Bacteroidetes; c__[Saprospirae]; o__[Saprospirales]; f__Chitinophagaceae; g__; s__
220679	1	2	55	22	0	0	9	0	1	0	0	0	7	2	0	0	14	16	12	13	30	1	0	6	0	0	0	38	0	0	0	0	0	0	0	0	k__Bacteria; p__Bacteroidetes; c__Bacteroidia; o__Bacteroidales; f__Porphyromonadaceae; g__Paludibacter; s__
1110065	1	0	41	27	22	38	8	14	13	7	42	18	6	24	12	12	2	5	12	14	0	5	17	12	1	9	7	10	32	0	14	7	0	0	0	0	k__Bacteria; p__Proteobacteria; c__Betaproteobacteria; o__Burkholderiales; f__Comamonadaceae; g__Rubrivivax; s__
4331506	0	0	6	8	23	19	0	1	0	0	0	0	0	0	0	0	0	0	0	0	1	0	0	0	0	0	0	0	0	0	0	0	0	0	0	0	k__Bacteria; p__Proteobacteria; c__Deltaproteobacteria; o__NB1-j; f__NB1-i; g__; s__
214160	0	0	0	0	0	0	0	0	1	0	0	0	0	0	0	0	733	596	0	0	0	0	0	0	0	0	0	0	0	0	0	0	0	0	0	0	k__Bacteria; p__Proteobacteria; c__Epsilonproteobacteria; o__Campylobacterales; f__Helicobacteraceae; g__; s__
1131002	0	0	0	0	0	3	0	0	0	0	0	0	0	0	0	0	0	0	0	0	0	0	0	0	0	0	0	0	0	0	0	0	0	0	0	0	k__Bacteria; p__Proteobacteria; c__Alphaproteobacteria; o__Rhizobiales; f__Rhodobiaceae; g__Afifella; s__
4468424	0	0	0	1	0	0	0	0	0	0	0	0	0	0	1	0	0	0	0	0	3	0	0	0	0	0	0	5	0	0	0	0	0	0	0	0	k__Bacteria; p__Firmicutes; c__Clostridia; o__Clostridiales; f__[Acidaminobacteraceae]; g__Acidaminobacter; s__
563202	0	0	0	0	0	0	1	1	0	0	0	0	0	0	0	0	0	0	0	0	0	0	0	0	0	0	0	1	0	0	0	0	0	0	0	0	k__Bacteria; p__Proteobacteria; c__Alphaproteobacteria; o__Rhizobiales; f__Cohaesibacteraceae; g__; s__
545921	0	0	0	0	0	0	0	0	0	0	0	0	0	0	0	0	3	0	0	0	0	0	0	0	0	49	0	0	0	0	0	0	0	0	0	0	k__Bacteria; p__Cyanobacteria; c__4C0d-2; o__YS2; f__; g__; s__
532139	0	4	301	240	296	341	92	53	26	19	63	70	59	66	163	54	11	8	143	174	32	133	571	86	16	113	0	380	26	20	22	77	0	0	0	1	k__Bacteria; p__Proteobacteria; c__Betaproteobacteria; o__MND1; f__; g__; s__
4366956	0	0	0	0	0	0	0	0	0	0	0	0	0	0	0	0	1	0	0	0	0	0	0	0	0	0	0	0	1	0	0	0	0	0	0	0	k__Bacteria; p__Bacteroidetes; c__Flavobacteriia; o__Flavobacteriales; f__Cryomorphaceae; g__; s__
131339	1	3	106	49	178	233	28	38	36	15	91	41	8	78	38	29	11	3	239	255	68	91	49	29	0	0	0	6	0	5	0	0	2	0	0	0	k__Bacteria; p__Chloroflexi; c__Anaerolineae; o__SBR1031; f__A4b; g__; s__
131337	0	9	42	38	25	66	12	10	10	1	2	7	9	27	23	4	2	0	21	20	91	23	128	0	7	22	0	90	0	13	30	0	1	0	0	0	k__Bacteria; p__Proteobacteria; c__Gammaproteobacteria; o__Xanthomonadales; f__Sinobacteraceae; g__; s__
245860	0	0	0	1	2	0	0	0	0	0	0	0	0	0	0	0	0	0	0	0	0	0	0	0	0	0	0	0	0	0	0	0	0	0	0	0	k__Bacteria; p__Armatimonadetes; c__0319-6E2; o__; f__; g__; s__
4483035	0	0	0	0	0	0	0	0	1	0	0	0	0	0	0	2	0	1	0	3	3	3	0	29	0	0	0	1	4	0	27	0	0	0	0	0	k__Bacteria; p__Firmicutes; c__Clostridia; o__Clostridiales; f__Clostridiaceae; g__Clostridium; s__
3357674	0	1	0	0	0	0	0	0	0	0	0	0	0	0	0	0	0	4	0	0	0	0	0	0	0	0	0	0	0	0	0	0	0	0	0	0	k__Bacteria; p__Proteobacteria; c__Alphaproteobacteria; o__Rhodospirillales; f__Rhodospirillaceae; g__Phaeospirillum; s__
227273	0	0	1	0	0	0	0	0	0	0	0	0	0	0	0	0	0	0	0	0	1	0	0	0	3	0	0	0	0	1	0	0	0	0	0	0	k__Bacteria; p__Armatimonadetes; c__SJA-176; o__GAB-B06; f__; g__; s__
4323140	0	0	0	0	0	0	0	0	0	0	0	0	0	0	0	0	0	0	0	0	3	0	0	0	0	0	0	0	0	0	0	0	0	0	0	0	k__Bacteria; p__Acidobacteria; c__Solibacteres; o__Solibacterales; f__; g__; s__
827943	0	0	0	0	0	0	0	0	0	0	0	0	0	0	0	0	1	0	0	0	0	0	2	0	0	2	3	1	0	0	0	2	0	0	0	0	k__Bacteria; p__Proteobacteria; c__Gammaproteobacteria; o__Aeromonadales; f__Aeromonadaceae; g__; s__
244196	0	0	0	0	0	0	0	0	0	0	0	0	0	0	0	0	18	50	0	0	0	2	0	0	0	0	0	0	0	0	0	0	0	0	0	0	k__Bacteria; p__Actinobacteria; c__Actinobacteria; o__Actinomycetales; f__Beutenbergiaceae; g__; s__
1146180	0	0	0	0	1	1	0	0	0	0	0	0	0	0	0	0	0	0	0	0	0	0	0	0	0	0	0	0	0	0	0	0	0	0	0	0	k__Bacteria; p__Acidobacteria; c__Acidobacteria-6; o__iii1-15; f__; g__; s__
246348	2	0	28	31	18	12	0	5	14	8	8	1	0	24	7	10	3	0	7	7	0	3	0	0	0	0	0	3	0	0	0	0	0	0	0	0	k__Bacteria; p__Planctomycetes; c__Phycisphaerae; o__Phycisphaerales; f__; g__; s__
153733	0	0	0	0	0	0	0	0	0	0	0	0	0	0	0	0	1	0	0	0	0	0	0	0	1	0	0	0	0	0	0	1	0	0	0	0	k__Bacteria; p__Proteobacteria; c__Gammaproteobacteria; o__Pseudomonadales; f__Moraxellaceae; g__Acinetobacter; s__
4410507	96	68	0	0	0	0	0	0	0	0	0	0	0	0	0	0	0	0	0	0	0	0	0	0	0	0	0	0	0	0	0	0	0	0	0	0	k__Bacteria; p__Proteobacteria; c__Betaproteobacteria; o__Rhodocyclales; f__Rhodocyclaceae; g__; s__
3655114	0	0	0	3	0	1	0	0	0	0	0	0	0	0	0	0	0	0	0	2	5	5	1	0	0	0	0	0	0	0	0	0	0	0	0	0	k__Bacteria; p__Acidobacteria; c__Acidobacteria-6; o__iii1-15; f__; g__; s__
309894	0	0	0	0	0	0	0	0	0	0	0	0	0	0	0	0	0	0	0	0	1	0	0	0	1	0	0	0	0	0	0	0	0	0	0	0	k__Bacteria; p__Firmicutes; c__Clostridia; o__Clostridiales; f__Clostridiaceae; g__Clostridium; s__
25719	0	0	0	0	0	0	0	0	0	0	0	0	0	0	0	0	0	0	0	1	0	0	0	1	0	0	0	0	0	0	0	0	0	0	0	0	k__Bacteria; p__Verrucomicrobia; c__Verrucomicrobiae; o__Verrucomicrobiales; f__Verrucomicrobiaceae; g__; s__
100054	0	0	3	4	0	4	9	13	6	7	0	2	7	11	27	0	2	0	2	3	2	0	6	14	7	5	0	25	5	1	20	38	0	0	0	0	k__Bacteria; p__Proteobacteria; c__Gammaproteobacteria; o__Legionellales; f__; g__; s__
592812	0	0	2	2	15	23	0	0	0	0	0	0	0	0	0	0	0	0	2	0	0	0	0	0	0	0	0	0	0	0	0	0	0	0	0	0	k__Bacteria; p__Planctomycetes; c__; o__; f__; g__; s__
1932541	0	5	0	0	2	3	2	0	2	0	6	1	8	3	7	1	16	11	1	2	4	3	17	4	4	5	44	15	2	0	16	11	0	0	0	0	k__Bacteria; p__Proteobacteria; c__Betaproteobacteria; o__Burkholderiales; f__Comamonadaceae; g__; s__
1932540	0	0	0	0	0	0	0	0	0	0	0	0	13	0	0	0	0	1	1	4	0	0	4	4	0	0	0	45	0	0	0	0	0	0	0	0	k__Bacteria; p__Planctomycetes; c__Planctomycetia; o__Gemmatales; f__Gemmataceae; g__Gemmata; s__
1932547	0	0	0	0	2	0	0	0	0	0	0	0	0	0	0	0	0	0	0	0	0	0	0	0	0	0	0	0	2	0	0	0	0	0	0	0	k__Bacteria; p__Proteobacteria; c__Betaproteobacteria; o__Burkholderiales; f__; g__; s__
1932546	0	1	11	5	5	6	8	3	3	0	15	3	14	12	5	4	0	0	6	7	2	1	2	8	0	8	0	4	5	0	3	3	0	0	0	0	k__Bacteria; p__Proteobacteria; c__Betaproteobacteria; o__Burkholderiales; f__Comamonadaceae; g__; s__
4480299	0	0	0	0	0	0	0	0	0	0	0	0	0	0	0	0	3	9	0	0	0	0	0	0	0	0	0	0	0	0	0	0	0	0	0	0	k__Bacteria; p__Proteobacteria; c__Alphaproteobacteria; o__Rhizobiales; f__; g__; s__
4018589	6	6	8	17	0	2	0	14	29	0	71	8	1	48	34	17	5	7	635	11	23	18	0	0	1	2	9	4	0	0	0	1	0	0	0	0	k__Bacteria; p__Verrucomicrobia; c__Opitutae; o__Opitutales; f__Opitutaceae; g__Opitutus; s__
642447	0	0	0	1	3	7	0	2	0	0	0	0	0	0	0	0	0	0	0	1	0	0	2	0	0	0	0	0	0	0	0	0	0	0	0	0	k__Bacteria; p__Acidobacteria; c__Solibacteres; o__Solibacterales; f__Solibacteraceae; g__Candidatus Solibacter; s__
236694	0	2	6	17	20	35	0	26	5	1	2	27	0	8	2	34	0	0	0	3	10	3	95	0	0	1	0	19	0	0	0	0	0	0	0	0	k__Bacteria; p__Verrucomicrobia; c__Verrucomicrobiae; o__Verrucomicrobiales; f__Verrucomicrobiaceae; g__; s__
4435199	56	44	70	71	104	126	0	4	46	17	197	2	0	66	11	51	9	32	1	1	8	7	0	0	1	0	0	0	0	2	17	0	1	0	0	0	k__Bacteria; p__Proteobacteria; c__Alphaproteobacteria; o__Sphingomonadales; f__Erythrobacteraceae; g__; s__
149101	2	4	3	5	4	2	18	8	5	28	8	17	18	13	5	23	2	0	9	2	0	0	0	13	0	1	0	0	168	0	0	0	0	0	0	0	k__Bacteria; p__Planctomycetes; c__Planctomycetia; o__Pirellulales; f__Pirellulaceae; g__; s__
1088939	0	0	0	0	0	4	0	0	0	0	0	0	0	0	0	0	0	0	5	4	0	1	0	0	0	0	0	0	0	0	0	0	0	0	0	0	k__Bacteria; p__Bacteroidetes; c__Sphingobacteriia; o__Sphingobacteriales; f__; g__; s__
2775219	0	0	0	0	4	2	0	0	0	0	0	0	0	0	0	0	0	0	22	24	4	6	0	0	9	0	0	0	0	5	0	8	0	0	0	0	k__Bacteria; p__Proteobacteria; c__Deltaproteobacteria; o__GMD14H09; f__; g__; s__
983889	0	0	0	0	0	0	8	10	1	1	0	8	3	3	3	1	9	24	0	2	0	0	1	19	2	0	2	0	18	2	11	32	0	0	0	0	k__Bacteria; p__Proteobacteria; c__Gammaproteobacteria; o__Legionellales; f__Legionellaceae; g__Tatlockia; s__
153594	1	13	28	49	42	64	421	103	220	158	506	255	204	400	379	106	36	38	49	81	79	61	169	221	24	271	270	267	94	14	461	393	0	0	0	1	k__Bacteria; p__Actinobacteria; c__Actinobacteria; o__Actinomycetales; f__; g__; s__
4414752	0	0	0	0	0	0	0	0	0	1	0	0	0	0	0	0	0	1	0	0	0	0	0	0	0	0	0	0	0	0	0	0	0	0	0	0	k__Bacteria; p__Firmicutes; c__Clostridia; o__Clostridiales; f__Christensenellaceae; g__; s__
2775213	0	0	0	0	4	2	0	0	3	0	0	0	0	3	0	0	0	0	1	0	0	0	0	0	0	0	0	0	0	0	0	0	0	0	0	0	k__Bacteria; p__Bacteroidetes; c__Flavobacteriia; o__Flavobacteriales; f__Cryomorphaceae; g__; s__
2605339	0	0	0	0	0	0	0	0	0	0	0	0	0	0	0	0	0	1	0	2	5	0	0	0	0	0	0	0	0	0	0	0	0	0	0	0	k__Bacteria; p__Actinobacteria; c__Actinobacteria; o__Actinomycetales; f__Nocardioidaceae; g__; s__
716473	0	0	24	16	21	19	10	5	13	1	18	4	14	27	38	1	5	1	46	42	5	6	0	72	0	35	0	0	0	3	34	0	0	0	0	0	k__Bacteria; p__Bacteroidetes; c__[Saprospirae]; o__[Saprospirales]; f__Saprospiraceae; g__; s__
4400426	0	0	0	0	0	0	0	0	0	1	0	0	0	0	0	0	0	0	0	0	0	0	0	0	1	0	0	0	0	0	0	0	0	0	0	0	k__Bacteria; p__Lentisphaerae; c__[Lentisphaeria]; o__Victivallales; f__Victivallaceae; g__; s__
4404744	0	0	11	21	6	17	0	9	14	9	12	9	17	7	16	12	0	0	0	3	0	0	0	0	0	1	0	0	0	3	0	0	0	0	0	0	k__Bacteria; p__Proteobacteria; c__Deltaproteobacteria; o__Desulfobacterales; f__Desulfobacteraceae; g__Desulfococcus; s__
638679	1	1	0	0	0	0	0	0	0	0	0	0	0	0	0	0	3	0	0	0	1	2	0	0	0	0	0	0	0	0	0	0	0	0	0	0	k__Bacteria; p__Proteobacteria; c__Alphaproteobacteria; o__Rhizobiales; f__Methylocystaceae; g__; s__
4451193	0	0	0	0	0	0	0	0	0	0	0	0	0	0	0	0	0	7	0	0	0	1	0	0	0	0	0	0	0	0	0	0	0	0	0	0	k__Bacteria; p__Actinobacteria; c__Actinobacteria; o__Actinomycetales; f__Microbacteriaceae; g__Microbacterium; s__
99956	13	14	14	8	22	30	0	5	2	0	54	11	0	2	2	2	22	18	3	0	87	0	12	0	7	0	0	1	2	5	0	0	0	0	0	0	k__Bacteria; p__Bacteroidetes; c__Flavobacteriia; o__Flavobacteriales; f__Flavobacteriaceae; g__Flavobacterium; s__
2534	5	0	0	0	0	0	0	0	0	0	2	0	0	0	0	0	2	1	4	5	2	2	0	0	0	0	0	0	0	0	0	0	0	0	0	0	k__Bacteria; p__Bacteroidetes; c__[Saprospirae]; o__[Saprospirales]; f__Saprospiraceae; g__; s__
1009440	5	0	6	2	5	0	2	21	0	6	3	25	11	6	0	0	0	0	8	7	4	3	5	0	0	0	0	8	0	0	0	12	0	0	0	0	k__Bacteria; p__Proteobacteria; c__Alphaproteobacteria; o__Caulobacterales; f__Caulobacteraceae; g__; s__
1113497	0	0	0	0	0	1	0	0	0	0	0	0	0	0	0	0	0	0	0	0	0	0	0	0	0	2	1	0	3	0	0	0	0	0	0	0	k__Bacteria; p__Proteobacteria; c__Gammaproteobacteria; o__Alteromonadales; f__OM60; g__; s__
609335	25	23	0	0	0	0	0	0	0	0	0	0	0	0	0	0	0	0	0	0	0	0	0	0	0	0	0	0	0	0	0	0	0	0	0	0	k__Bacteria; p__Proteobacteria; c__Alphaproteobacteria; o__Rickettsiales; f__; g__; s__
644798	0	0	0	0	0	0	0	0	0	0	0	0	0	0	0	0	0	2	0	0	0	0	0	0	1	0	0	0	0	0	0	0	0	0	0	0	k__Bacteria; p__Proteobacteria; c__Betaproteobacteria; o__Burkholderiales; f__Comamonadaceae; g__Variovorax; s__paradoxus
4423796	0	0	0	0	0	0	0	0	0	0	0	0	0	0	0	0	0	0	0	0	0	0	0	0	0	2	0	0	0	0	0	0	0	0	0	0	k__Bacteria; p__Bacteroidetes; c__Flavobacteriia; o__Flavobacteriales; f__Flavobacteriaceae; g__Flavobacterium; s__
4418885	1	0	4	0	0	0	0	0	0	0	0	0	0	0	0	0	1	3	0	0	0	0	0	0	0	0	0	0	0	0	0	0	0	0	0	0	k__Bacteria; p__Proteobacteria; c__Deltaproteobacteria; o__Bdellovibrionales; f__Bacteriovoracaceae; g__; s__
794417	0	0	0	0	0	0	0	0	0	0	0	0	3	0	0	0	0	2	0	0	0	0	0	0	0	0	0	0	1	0	0	0	0	0	0	0	k__Bacteria; p__Actinobacteria; c__Thermoleophilia; o__Solirubrobacterales; f__; g__; s__
4378239	3	1	0	0	0	0	0	0	0	0	0	0	4	0	0	0	11	34	1	0	7	1	0	0	3	0	0	6	0	2	0	0	0	0	0	0	k__Bacteria; p__Actinobacteria; c__Actinobacteria; o__Actinomycetales; f__Sanguibacteraceae; g__Sanguibacter; s__
208595	1	10	52	36	107	54	66	50	41	16	32	197	27	27	75	24	36	19	469	372	134	49	235	633	30	774	1053	215	119	9	903	1315	0	0	0	1	k__Bacteria; p__Bacteroidetes; c__[Saprospirae]; o__[Saprospirales]; f__Saprospiraceae; g__; s__
1089898	0	2	1	2	0	2	1	2	0	0	0	4	8	1	0	3	3	0	5	6	7	10	38	0	0	0	2	2	0	0	1	0	0	0	0	0	k__Bacteria; p__Planctomycetes; c__Planctomycetia; o__Gemmatales; f__Gemmataceae; g__Gemmata; s__
162144	0	0	0	0	0	0	0	0	0	0	0	0	0	0	0	0	0	0	0	1	0	0	4	0	0	1	0	2	0	0	1	0	0	0	0	0	k__Bacteria; p__Proteobacteria; c__Alphaproteobacteria; o__Sphingomonadales; f__Sphingomonadaceae; g__; s__
4447717	0	0	4	5	2	14	63	3	1	0	0	1	12	1	4	1	0	0	1	0	0	0	0	0	0	0	0	0	0	0	0	0	0	0	0	0	k__Bacteria; p__Acidobacteria; c__Solibacteres; o__Solibacterales; f__; g__; s__
3313609	0	0	0	0	0	0	0	0	0	0	0	0	0	0	0	0	0	0	0	0	0	8	0	0	0	0	0	0	0	0	0	0	0	0	0	0	k__Bacteria; p__Chloroflexi; c__Anaerolineae; o__S0208; f__; g__; s__
517972	15	17	6	3	3	7	1	8	1	0	2	4	0	0	3	2	0	0	0	0	0	0	0	0	0	0	0	0	0	0	0	0	0	0	0	0	k__Bacteria; p__Proteobacteria; c__Betaproteobacteria; o__Rhodocyclales; f__Rhodocyclaceae; g__Thauera; s__
4340424	0	0	1	4	0	0	7	2	0	3	0	0	1	1	2	0	0	0	0	1	3	0	0	0	0	0	0	0	0	0	14	0	0	0	0	0	k__Bacteria; p__Actinobacteria; c__Thermoleophilia; o__Gaiellales; f__; g__; s__
4340427	0	0	0	0	0	1	0	1	0	0	0	0	0	0	0	0	0	0	6	3	7	1	0	0	0	18	0	0	0	0	0	0	0	0	0	0	k__Bacteria; p__NKB19; c__; o__; f__; g__; s__
4394718	0	0	0	1	0	0	0	0	0	0	0	0	0	0	0	0	2	0	5	21	8	0	13	0	4	4	2	8	0	3	10	0	0	0	0	0	k__Bacteria; p__Proteobacteria; c__Betaproteobacteria; o__Thiobacterales; f__; g__; s__
4447718	6	8	275	208	186	224	90	113	72	33	55	90	44	97	114	39	6	0	89	175	140	6	114	37	4	95	29	70	0	12	30	4	0	0	0	1	k__Bacteria; p__Verrucomicrobia; c__[Pedosphaerae]; o__[Pedosphaerales]; f__Ellin515; g__; s__
244739	0	0	7	2	8	15	0	7	3	0	2	4	4	1	9	5	1	0	5	5	0	2	0	0	0	0	0	0	0	0	0	0	0	0	0	0	k__Bacteria; p__Armatimonadetes; c__Chthonomonadetes; o__Chthonomonadales; f__Chthonomonadaceae; g__; s__
4336414	4	8	78	72	6	2	16	88	76	27	30	56	16	83	237	85	7	3	51	59	103	2	72	14	66	111	0	9	15	20	21	28	0	0	1	1	k__Bacteria; p__Proteobacteria; c__Deltaproteobacteria; o__Desulfobacterales; f__Desulfobulbaceae; g__Desulfobulbus; s__
4202226	0	0	2	3	0	0	0	7	5	0	0	5	0	10	2	6	2	5	1	1	0	0	1	0	0	1	0	3	0	0	1	0	0	0	0	0	k__Bacteria; p__Proteobacteria; c__Deltaproteobacteria; o__Syntrophobacterales; f__Syntrophaceae; g__Desulfomonile; s__
113533	0	0	0	0	0	0	0	0	0	0	0	0	0	0	0	0	0	0	0	0	0	0	0	0	2	0	0	0	0	1	0	0	0	0	0	0	k__Bacteria; p__Actinobacteria; c__Actinobacteria; o__Actinomycetales; f__Nocardioidaceae; g__Propionicimonas; s__
4396576	0	0	0	0	0	0	0	0	0	0	0	0	0	0	0	0	0	0	0	0	0	0	0	0	0	0	0	0	0	0	0	2	0	0	0	0	k__Bacteria; p__Firmicutes; c__Bacilli; o__Bacillales; f__; g__; s__
753378	0	0	0	1	4	1	0	3	2	0	1	0	0	4	2	1	0	5	26	13	0	0	4	3	0	5	0	2	1	0	1	0	0	0	0	0	k__Bacteria; p__Proteobacteria; c__Betaproteobacteria; o__Rhodocyclales; f__Rhodocyclaceae; g__; s__
240654	0	0	0	0	8	0	0	0	0	0	0	0	0	0	0	0	0	0	0	0	14	0	0	0	0	0	0	0	0	0	0	0	0	0	0	0	k__Bacteria; p__Gemmatimonadetes; c__Gemmatimonadetes; o__C114; f__; g__; s__
90607	1	0	0	0	0	0	0	0	0	0	10	5	0	0	0	0	7	6	0	1	1	0	0	16	0	0	29	0	0	0	0	0	0	0	0	0	k__Bacteria; p__Firmicutes; c__Clostridia; o__Clostridiales; f__Syntrophomonadaceae; g__Syntrophomonas; s__
4337833	0	1	0	1	0	0	0	3	0	0	0	0	0	0	0	0	0	1	1	0	0	9	0	0	0	0	0	0	1	0	0	0	0	0	0	0	k__Bacteria; p__Planctomycetes; c__Planctomycetia; o__Pirellulales; f__Pirellulaceae; g__A17; s__
346376	14	18	0	0	0	0	0	0	0	0	0	0	0	0	0	0	0	0	0	0	0	0	0	0	0	1	0	0	0	0	0	0	0	0	0	0	k__Bacteria; p__Proteobacteria; c__Betaproteobacteria; o__Burkholderiales; f__Comamonadaceae; g__Limnohabitans; s__
573953	0	0	0	0	0	0	0	0	0	1	2	0	0	1	1	0	0	0	0	1	8	0	0	0	0	0	0	0	0	0	0	0	0	0	0	0	k__Bacteria; p__Proteobacteria; c__Betaproteobacteria; o__; f__; g__; s__
1568317	0	0	11	14	4	0	0	0	0	0	0	0	0	0	0	2	1	4	532	14	13	9	0	0	0	0	0	0	0	0	0	0	0	0	0	0	k__Bacteria; p__Verrucomicrobia; c__[Pedosphaerae]; o__[Pedosphaerales]; f__auto67_4W; g__; s__
796961	3	1	0	1	1	0	9	2	9	9	8	4	4	13	4	0	3	1	1	4	1	0	5	0	1	0	0	3	3	0	8	0	0	0	0	0	k__Bacteria; p__Actinobacteria; c__Actinobacteria; o__Actinomycetales; f__; g__; s__
2075740	0	0	1	0	0	0	0	0	0	0	0	0	0	1	0	0	0	0	0	1	0	0	0	0	0	0	0	0	0	0	0	0	0	0	0	0	k__Bacteria; p__Bacteroidetes; c__Bacteroidia; o__Bacteroidales; f__; g__; s__
828238	0	0	11	4	0	0	0	0	0	0	0	2	0	0	0	0	1	0	0	0	21	0	0	0	0	0	0	0	0	0	0	0	1	0	0	0	k__Bacteria; p__Chloroflexi; c__Anaerolineae; o__Anaerolineales; f__Anaerolinaceae; g__Anaerolinea; s__
783016	0	0	0	0	0	0	0	0	0	0	0	0	0	0	0	0	1	0	0	0	0	0	0	0	0	11	0	0	0	2	0	0	0	0	0	0	k__Bacteria; p__Proteobacteria; c__; o__; f__; g__; s__
4370361	4	3	142	110	79	140	58	58	98	18	66	31	53	186	138	79	6	14	27	35	7	54	47	0	107	104	41	91	0	61	131	72	0	0	0	1	k__Bacteria; p__Bacteroidetes; c__[Saprospirae]; o__[Saprospirales]; f__Chitinophagaceae; g__Flavihumibacter; s__
4325163	0	0	0	0	0	0	1	0	0	0	0	0	0	0	0	0	0	0	0	0	0	0	0	0	0	0	0	0	0	0	0	0	0	0	0	0	k__Bacteria; p__Actinobacteria; c__Actinobacteria; o__Actinomycetales; f__Nocardioidaceae; g__Aeromicrobium; s__
271962	0	0	0	1	0	0	0	0	0	0	0	0	0	0	0	0	0	0	8	1	13	0	0	0	0	0	0	0	0	5	0	0	0	0	0	0	k__Bacteria; p__OP8; c__OP8_1; o__SHA-124; f__; g__; s__
1114702	0	1	75	59	41	136	4	3	0	13	6	6	1	11	0	7	4	2	88	52	104	2	13	0	0	0	0	1	0	1	0	0	0	0	0	0	k__Bacteria; p__Chloroflexi; c__Anaerolineae; o__envOPS12; f__; g__; s__
4388776	0	3	23	13	9	5	4	5	6	1	8	1	2	12	20	6	5	10	58	33	10	4	3	7	2	3	6	12	58	0	11	0	0	0	0	0	k__Bacteria; p__Proteobacteria; c__Alphaproteobacteria; o__Rhodospirillales; f__Acetobacteraceae; g__; s__
543482	0	0	0	0	0	2	0	1	0	0	0	0	0	0	0	2	0	0	0	1	0	0	0	0	0	0	0	0	0	0	0	0	0	0	0	0	k__Bacteria; p__Proteobacteria; c__Deltaproteobacteria; o__Syntrophobacterales; f__Syntrophorhabdaceae; g__; s__
829715	0	1	1	0	0	0	0	0	0	0	0	0	0	0	0	0	0	3	0	0	0	0	0	0	0	0	0	0	0	0	0	0	0	0	0	0	k__Bacteria; p__Firmicutes; c__Clostridia; o__Clostridiales; f__; g__; s__
4388772	0	0	0	0	0	0	0	7	0	0	22	0	0	0	0	4	0	0	0	0	0	0	0	0	0	0	0	0	0	0	0	0	0	0	0	0	k__Bacteria; p__Proteobacteria; c__Betaproteobacteria; o__Rhodocyclales; f__Rhodocyclaceae; g__Dechloromonas; s__
331087	0	0	0	0	0	0	0	0	0	0	0	0	0	0	0	0	0	0	0	0	0	0	0	0	0	0	0	3	0	0	0	0	0	0	0	0	k__Bacteria; p__Firmicutes; c__Clostridia; o__Clostridiales; f__Ruminococcaceae; g__; s__
1124243	0	0	2	2	0	0	21	0	3	0	0	0	2	4	2	0	0	0	0	0	1	0	0	0	0	0	0	0	0	0	0	0	0	0	0	0	k__Bacteria; p__Proteobacteria; c__Gammaproteobacteria; o__Methylococcales; f__Methylococcaceae; g__; s__
232590	0	1	0	1	0	0	0	0	0	0	0	0	0	0	0	0	0	0	0	0	0	0	0	0	0	0	0	0	0	0	0	0	0	0	0	0	k__Bacteria; p__Proteobacteria; c__Deltaproteobacteria; o__Bdellovibrionales; f__Bacteriovoracaceae; g__; s__
4343658	1	0	0	0	0	0	0	0	0	0	0	0	0	0	0	0	0	0	0	0	0	0	1	1	0	0	0	0	0	0	0	1	0	0	0	0	k__Bacteria; p__Proteobacteria; c__Alphaproteobacteria; o__Rhodobacterales; f__Rhodobacteraceae; g__; s__
999870	0	1	0	0	0	0	0	0	1	0	0	0	0	1	0	0	0	0	0	0	1	0	0	0	0	0	0	0	0	0	0	0	0	0	0	0	k__Bacteria; p__Proteobacteria; c__Gammaproteobacteria; o__Legionellales; f__Coxiellaceae; g__Aquicella; s__
1063088	0	0	4	0	10	0	8	0	0	0	0	1	0	0	0	0	0	0	0	0	0	0	0	0	0	0	0	0	0	0	0	0	0	0	0	0	k__Bacteria; p__Proteobacteria; c__Deltaproteobacteria; o__Myxococcales; f__; g__; s__
795096	0	0	0	0	0	0	0	0	0	0	1	0	0	0	0	0	0	0	0	0	0	0	2	1	0	0	0	2	0	0	0	0	0	0	0	0	k__Bacteria; p__Proteobacteria; c__Alphaproteobacteria; o__Rhizobiales; f__Phyllobacteriaceae; g__Mesorhizobium; s__
146129	0	0	0	2	0	0	0	0	4	0	0	0	0	1	0	1	5	4	0	4	1	2	0	0	0	0	4	0	0	0	0	2	0	0	0	0	k__Bacteria; p__Proteobacteria; c__Betaproteobacteria; o__Rhodocyclales; f__Rhodocyclaceae; g__Thauera; s__
589449	0	0	1	0	0	6	0	0	1	0	0	0	0	0	0	0	0	0	4	0	0	0	0	0	0	0	0	0	0	0	0	0	0	0	0	0	k__Bacteria; p__Proteobacteria; c__Deltaproteobacteria; o__; f__; g__; s__
885830	1	0	56	48	7	41	21	9	54	4	6	15	7	49	42	10	21	15	108	51	51	95	172	65	32	232	118	93	89	14	100	147	0	0	0	1	k__Bacteria; p__Proteobacteria; c__Gammaproteobacteria; o__Alteromonadales; f__OM60; g__; s__
251465	1	1	65	35	62	89	219	62	68	21	319	133	114	46	144	298	24	15	7	5	7	3	59	70	1	26	7	10	76	0	22	19	0	0	0	0	k__Bacteria; p__Proteobacteria; c__Betaproteobacteria; o__Burkholderiales; f__Comamonadaceae; g__; s__
820713	0	1	0	0	0	0	0	0	0	0	0	0	0	0	0	0	2	3	0	0	0	0	0	0	0	0	0	0	0	0	0	0	0	0	0	0	k__Bacteria; p__Proteobacteria; c__Alphaproteobacteria; o__Sphingomonadales; f__Sphingomonadaceae; g__; s__
146122	0	0	0	8	2	4	11	2	3	7	1	2	3	3	8	5	12	17	6	25	35	10	42	44	16	37	15	70	72	13	3	68	0	0	0	0	k__Bacteria; p__Actinobacteria; c__Actinobacteria; o__Actinomycetales; f__; g__; s__
4311616	0	1	65	115	0	0	0	9	0	0	0	19	0	6	5	0	1	1	0	3	26	0	0	0	1	0	0	0	0	0	0	0	0	0	0	0	k__Bacteria; p__Chloroflexi; c__Anaerolineae; o__Anaerolineales; f__Anaerolinaceae; g__WCHB1-05; s__
582366	0	0	0	0	0	0	0	0	0	0	0	0	0	0	0	0	0	0	0	0	0	0	0	0	0	0	0	0	0	0	19	0	0	0	0	0	k__Bacteria; p__Firmicutes; c__Clostridia; o__Clostridiales; f__Clostridiaceae; g__Oxobacter; s__
146126	0	0	0	0	0	0	0	0	0	0	0	0	0	0	0	0	20	11	0	0	4	5	0	0	1	0	0	0	6	1	0	0	0	0	0	0	k__Bacteria; p__Verrucomicrobia; c__[Spartobacteria]; o__[Chthoniobacterales]; f__[Chthoniobacteraceae]; g__Candidatus Xiphinematobacter; s__
612951	5	2	41	21	21	43	0	2	11	4	0	1	1	18	4	8	4	5	86	61	122	295	78	0	3	18	0	67	0	1	0	48	0	0	0	0	k__Bacteria; p__Acidobacteria; c__Acidobacteria-6; o__iii1-15; f__mb2424; g__; s__
4484093	0	0	0	0	0	0	0	0	0	0	0	0	0	0	0	0	0	1	0	0	0	0	0	0	0	0	0	0	0	0	0	0	0	0	0	0	k__Bacteria; p__Bacteroidetes; c__[Rhodothermi]; o__[Rhodothermales]; f__Rhodothermaceae; g__Rubricoccus; s__
4323564	0	0	0	0	0	0	0	0	0	0	0	0	0	0	0	0	0	0	0	0	1	3	0	0	0	0	0	0	0	1	0	0	0	0	0	0	k__Bacteria; p__Proteobacteria; c__Betaproteobacteria; o__SC-I-84; f__; g__; s__
169793	0	0	34	24	43	51	6	12	5	0	17	17	35	5	53	12	9	4	35	66	0	0	126	3	15	0	0	52	0	4	0	0	0	0	0	0	k__Bacteria; p__Nitrospirae; c__Nitrospira; o__Nitrospirales; f__[Thermodesulfovibrionaceae]; g__GOUTA19; s__
208343	0	0	0	0	0	1	0	0	0	0	2	0	0	0	0	0	0	0	0	0	0	1	0	0	0	0	0	0	0	0	0	0	0	0	0	0	k__Bacteria; p__Proteobacteria; c__Alphaproteobacteria; o__Sphingomonadales; f__; g__; s__
564514	0	0	0	0	0	0	0	0	0	0	0	0	0	0	0	0	0	0	8	8	34	6	0	0	0	0	0	4	0	0	0	0	0	0	0	0	k__Bacteria; p__Actinobacteria; c__Acidimicrobiia; o__Acidimicrobiales; f__; g__; s__
142732	0	0	12	13	19	29	9	7	0	1	23	186	1	13	13	11	1	0	4	8	34	0	25	0	3	0	18	3	0	0	12	23	0	0	0	0	k__Bacteria; p__Proteobacteria; c__Alphaproteobacteria; o__Rhizobiales; f__Rhodobiaceae; g__Afifella; s__
4470571	4	0	1	0	0	5	0	1	0	0	0	0	0	0	0	1	1	1	33	2	1	1	0	0	0	0	0	0	2	0	0	0	0	0	0	0	k__Bacteria; p__Bacteroidetes; c__Cytophagia; o__Cytophagales; f__Cytophagaceae; g__; s__
167937	0	0	4	23	15	15	35	28	87	60	149	35	12	123	81	48	7	7	21	38	15	6	21	103	18	60	35	21	57	5	142	27	0	0	0	0	k__Bacteria; p__Actinobacteria; c__Acidimicrobiia; o__Acidimicrobiales; f__; g__; s__
1116888	0	0	2	6	4	2	0	1	2	0	1	0	0	0	0	2	0	0	7	10	1	1	4	0	2	1	0	1	0	0	0	1	0	0	0	0	k__Bacteria; p__Proteobacteria; c__Betaproteobacteria; o__Rhodocyclales; f__Rhodocyclaceae; g__Methyloversatilis; s__
248401	0	0	13	14	10	7	8	5	15	2	2	0	1	19	2	5	0	0	7	17	15	3	8	0	1	1	0	1	0	0	8	0	0	0	0	0	k__Bacteria; p__Verrucomicrobia; c__[Pedosphaerae]; o__[Pedosphaerales]; f__; g__; s__
695392	1	1	23	27	58	49	0	7	6	26	45	15	11	12	7	17	2	0	5	5	5	0	25	0	1	0	0	15	0	0	0	15	0	0	0	0	k__Bacteria; p__Acidobacteria; c__Acidobacteria-6; o__iii1-15; f__; g__; s__
828667	0	0	0	0	0	0	0	0	0	0	0	0	0	0	0	0	1	0	0	1	0	0	6	0	0	1	2	0	3	0	0	9	0	0	0	0	k__Bacteria; p__Actinobacteria; c__Actinobacteria; o__Actinomycetales; f__Micrococcaceae; g__; s__
2045262	3112	2995	1	1	0	6	6	0	0	0	1	0	0	0	7	0	3	0	0	0	0	0	0	0	0	4	18	3	1	0	0	22	0	0	0	0	k__Bacteria; p__Proteobacteria; c__Betaproteobacteria; o__Burkholderiales; f__Oxalobacteraceae; g__Polynucleobacter; s__cosmopolitanus
2065980	0	0	8	5	7	31	19	11	0	0	6	7	13	8	6	0	0	2	0	1	21	0	1	0	0	0	0	1	0	0	0	0	0	0	0	0	k__Bacteria; p__Actinobacteria; c__Thermoleophilia; o__Gaiellales; f__Gaiellaceae; g__; s__
225432	0	0	0	0	0	0	0	0	0	0	0	0	0	0	0	0	0	2	0	0	0	0	0	0	0	0	0	0	0	0	0	0	0	0	0	0	k__Bacteria; p__OD1; c__SM2F11; o__; f__; g__; s__
511572	0	0	0	4	5	0	0	1	3	0	11	5	0	8	0	0	0	9	0	0	22	1	2	0	0	0	0	0	0	0	0	0	0	0	0	0	k__Bacteria; p__Actinobacteria; c__Rubrobacteria; o__Rubrobacterales; f__Rubrobacteraceae; g__Rubrobacter; s__
814266	0	0	0	0	0	0	1	0	3	0	1	0	1	2	10	0	1197	4586	144	111	29	0	2	302	11	2	28	0	112	0	24	29	1	0	0	1	k__Bacteria; p__Proteobacteria; c__Alphaproteobacteria; o__Rhodospirillales; f__Acetobacteraceae; g__; s__
759257	2	2	0	0	0	0	1	2	2	0	1	6	0	0	3	9	11	6	6	11	0	0	0	0	1	2	2	0	0	0	1	1	0	0	0	0	k__Bacteria; p__Proteobacteria; c__Betaproteobacteria; o__Rhodocyclales; f__Rhodocyclaceae; g__Dok59; s__
4425792	0	0	0	3	0	0	0	3	1	0	20	3	0	1	1	1	6	4	0	0	5	1	1	3	3	2	1	1	11	1	2	15	0	0	0	0	k__Bacteria; p__Actinobacteria; c__Actinobacteria; o__Actinomycetales; f__Streptomycetaceae; g__Streptomyces; s__
4365141	0	0	0	0	0	0	0	0	0	0	0	0	0	0	0	0	2	9	0	0	0	0	0	0	4	0	0	0	0	0	0	0	0	0	0	0	k__Bacteria; p__Firmicutes; c__Bacilli; o__Lactobacillales; f__Leuconostocaceae; g__Leuconostoc; s__
210619	0	0	57	61	34	14	113	125	28	143	23	83	101	53	234	37	1	1	14	7	12	1	39	107	3	87	0	6	4	1	178	1	0	0	0	0	k__Bacteria; p__Chloroflexi; c__Anaerolineae; o__pLW-97; f__; g__; s__
4304295	0	1	6	8	4	3	0	0	0	0	0	2	0	0	0	0	0	1	0	0	0	0	0	0	0	0	0	0	0	0	0	0	0	0	0	0	k__Bacteria; p__Chloroflexi; c__Anaerolineae; o__SBR1031; f__A4b; g__; s__
301721	0	0	0	0	0	0	0	0	0	0	0	0	0	0	0	0	0	0	0	0	0	0	0	0	1	0	0	0	0	1	0	0	0	0	0	0	k__Bacteria; p__Firmicutes; c__Bacilli; o__Lactobacillales; f__Streptococcaceae; g__; s__
99774	5769	4604	0	0	67	79	13	1	0	0	2	0	0	1	6	0	29	13	4	1	411	39	4	1	2	0	3	3	0	0	0	23	0	0	0	0	k__Bacteria; p__Bacteroidetes; c__Flavobacteriia; o__Flavobacteriales; f__Flavobacteriaceae; g__Flavobacterium; s__
927574	5	0	0	0	1	0	0	0	3	0	0	0	0	0	4	1	6	2	1	0	0	0	0	45	0	0	0	0	0	0	0	0	0	0	0	0	k__Bacteria; p__Planctomycetes; c__Planctomycetia; o__Pirellulales; f__Pirellulaceae; g__; s__
565567	0	0	8	12	23	32	0	0	0	0	0	2	0	0	4	0	0	0	3	1	2	0	0	0	0	0	0	4	0	0	0	0	0	0	0	0	k__Bacteria; p__Proteobacteria; c__Betaproteobacteria; o__SC-I-84; f__; g__; s__
795321	0	2	0	0	0	0	0	1	0	0	0	0	0	2	0	0	0	0	0	0	0	0	0	0	0	0	0	1	0	0	0	0	0	0	0	0	k__Bacteria; p__Chloroflexi; c__S085; o__; f__; g__; s__
4323865	0	0	8	3	0	0	0	0	0	0	0	0	0	0	0	0	0	0	7	8	0	0	0	0	0	0	0	0	0	0	0	0	0	0	0	0	k__Bacteria; p__Firmicutes; c__Bacilli; o__Bacillales; f__Paenibacillaceae; g__Paenibacillus; s__lautus
4408112	0	0	0	0	7	0	0	0	0	0	0	0	0	0	0	0	0	0	0	0	14	5	0	0	0	0	0	0	0	0	0	0	0	0	0	0	k__Bacteria; p__Planctomycetes; c__BD7-11; o__; f__; g__; s__
4459993	0	0	0	0	0	0	0	0	0	0	0	0	0	0	0	0	0	0	0	0	0	0	0	0	0	0	0	0	11	0	0	0	0	0	0	0	k__Bacteria; p__Bacteroidetes; c__Bacteroidia; o__Bacteroidales; f__Porphyromonadaceae; g__Porphyromonas; s__
4329804	0	0	0	0	0	0	1	2	4	1	9	4	0	1	1	7	7	1	1	1	17	5	6	3	3	17	0	5	6	3	13	0	0	1	0	0	k__Bacteria; p__Proteobacteria; c__Betaproteobacteria; o__Rhodocyclales; f__Rhodocyclaceae; g__; s__
553939	0	0	7	2	0	0	0	0	0	0	0	0	0	0	0	0	0	0	0	0	0	1	0	0	0	0	0	0	0	0	0	0	0	0	0	0	k__Bacteria; p__Acidobacteria; c__Solibacteres; o__Solibacterales; f__; g__; s__
4411569	0	1	0	0	0	0	0	0	0	0	0	0	0	0	0	0	2	1	0	0	0	0	0	0	0	0	0	0	0	0	0	0	0	0	0	0	k__Bacteria; p__Proteobacteria; c__Alphaproteobacteria; o__Rickettsiales; f__Rickettsiaceae; g__; s__
242145	5	9	5	11	10	9	31	25	13	13	75	18	39	45	36	44	89	16	41	33	7	44	146	147	50	254	86	34	51	28	143	129	0	0	0	1	k__Bacteria; p__Planctomycetes; c__Planctomycetia; o__Gemmatales; f__Gemmataceae; g__Gemmata; s__
137827	0	0	0	0	0	0	6	0	0	0	0	0	0	0	0	0	0	0	0	0	0	0	0	0	0	0	0	0	0	0	0	0	0	0	0	0	k__Bacteria; p__Firmicutes; c__Bacilli; o__Bacillales; f__Planococcaceae; g__Ureibacillus; s__
155344	6	2	20	16	12	28	15	19	16	83	4	17	15	55	31	32	11	5	17	6	8	4	16	4	1	14	0	61	47	1	49	45	0	0	0	0	k__Bacteria; p__Planctomycetes; c__Planctomycetia; o__Pirellulales; f__Pirellulaceae; g__; s__
4370981	0	0	0	0	0	0	0	0	0	0	0	0	0	0	0	0	0	1	0	0	0	0	0	0	0	0	0	3	0	1	0	0	0	0	0	0	k__Bacteria; p__Firmicutes; c__Clostridia; o__Clostridiales; f__Syntrophomonadaceae; g__Syntrophomonas; s__
1069370	1	0	0	0	0	0	0	0	0	0	0	0	0	0	0	0	15	12	6	0	0	6	0	0	0	0	0	0	0	0	0	0	0	0	0	0	k__Bacteria; p__Bacteroidetes; c__[Saprospirae]; o__[Saprospirales]; f__Chitinophagaceae; g__; s__
808019	1	2	45	45	50	67	34	31	31	3	28	20	12	43	59	46	36	38	315	354	9	3	226	451	52	423	298	164	428	23	406	368	1	0	0	0	k__Bacteria; p__Proteobacteria; c__Gammaproteobacteria; o__Xanthomonadales; f__Xanthomonadaceae; g__; s__
511535	0	1	35	32	0	20	0	17	0	11	3	2	4	4	1	2	0	0	19	15	6	1	23	0	1	24	0	7	0	0	23	0	0	0	0	0	k__Bacteria; p__Chloroflexi; c__Anaerolineae; o__Anaerolineales; f__Anaerolinaceae; g__; s__
4017244	8	7	95	68	21	24	15	13	24	6	110	7	14	20	38	32	20	17	218	151	7	43	52	341	1	41	89	43	358	3	0	175	0	0	0	0	k__Bacteria; p__Spirochaetes; c__[Leptospirae]; o__[Leptospirales]; f__Leptospiraceae; g__Turneriella; s__
1140581	0	0	2	0	1	0	0	0	1	1	0	0	2	3	0	0	0	0	1	1	0	0	1	2	0	2	1	0	1	0	1	0	0	0	0	0	k__Bacteria; p__Chloroflexi; c__Anaerolineae; o__SBR1031; f__A4b; g__; s__
621278	9	10	1	0	0	2	9	3	1	0	15	2	5	5	7	8	3	4	28	31	15	21	33	48	97	25	11	6	12	128	38	34	0	0	0	0	k__Bacteria; p__Verrucomicrobia; c__Verrucomicrobiae; o__Verrucomicrobiales; f__Verrucomicrobiaceae; g__Luteolibacter; s__
4349002	0	0	1	2	0	2	0	0	0	0	0	0	0	0	0	0	0	0	0	0	0	0	0	0	2	0	0	0	0	0	0	0	0	0	0	0	k__Bacteria; p__Proteobacteria; c__Deltaproteobacteria; o__Myxococcales; f__; g__; s__
763702	0	0	0	0	0	0	0	0	0	0	0	0	0	0	0	0	0	1	0	3	0	0	0	0	0	0	0	1	0	1	0	0	0	0	0	0	k__Bacteria; p__Proteobacteria; c__Alphaproteobacteria; o__Rhizobiales; f__Hyphomicrobiaceae; g__; s__
564610	0	0	0	0	0	0	0	0	0	0	0	0	0	0	0	0	0	0	0	0	1	1	4	0	0	0	0	9	0	0	0	0	0	0	0	0	k__Bacteria; p__Actinobacteria; c__Thermoleophilia; o__Gaiellales; f__Gaiellaceae; g__; s__
3876672	0	0	0	0	0	0	0	0	0	0	0	0	0	0	0	0	1	2	0	0	0	0	0	0	0	11	0	0	0	0	0	0	0	0	0	0	k__Bacteria; p__Firmicutes; c__Clostridia; o__Clostridiales; f__Clostridiaceae; g__; s__
940662	1	3	0	0	0	1	0	0	0	0	0	0	0	0	0	0	18	54	0	1	0	2	0	0	0	0	0	0	0	0	0	0	0	0	0	0	k__Bacteria; p__FBP; c__; o__; f__; g__; s__
673969	0	0	0	0	0	7	0	0	0	0	0	0	0	0	0	0	0	0	0	0	0	0	0	0	0	0	0	0	0	0	0	0	0	0	0	0	k__Bacteria; p__Chloroflexi; c__S085; o__; f__; g__; s__
609236	0	1	127	24	16	15	0	1	1	0	0	0	0	4	0	2	13	5	111	245	0	0	79	0	0	0	0	14	37	0	0	55	0	0	0	1	k__Bacteria; p__FCPU426; c__; o__; f__; g__; s__
512321	1	2	53	44	39	46	57	27	23	15	26	22	28	27	69	27	7	4	48	50	4	0	203	46	6	110	28	65	22	3	33	0	0	0	1	0	k__Bacteria; p__Proteobacteria; c__Betaproteobacteria; o__MND1; f__; g__; s__
940666	0	0	0	0	0	0	0	0	0	0	0	0	0	0	0	0	0	0	0	0	2	1	0	1	0	0	0	0	0	0	0	0	0	0	0	0	k__Bacteria; p__TM7; c__TM7-1; o__; f__; g__; s__
4435995	0	0	0	0	0	0	0	0	0	0	0	0	0	0	0	0	0	0	0	2	0	0	0	0	0	0	0	0	0	0	0	0	0	0	0	0	k__Bacteria; p__Bacteroidetes; c__Bacteroidia; o__Bacteroidales; f__; g__; s__
4337868	0	0	1	1	7	6	4	0	0	0	4	1	2	0	0	1	0	3	0	1	9	0	0	0	0	18	0	3	0	3	0	0	0	0	0	0	k__Bacteria; p__Proteobacteria; c__Alphaproteobacteria; o__Rhodospirillales; f__; g__; s__
194440	0	0	0	2	0	0	0	0	0	0	0	0	0	0	0	0	0	0	0	0	0	0	0	0	0	0	0	0	0	0	0	0	0	0	0	0	k__Bacteria; p__Cyanobacteria; c__Nostocophycideae; o__Nostocales; f__Nostocaceae; g__; s__
4321715	0	0	6	2	3	5	0	6	1	2	3	2	0	0	7	2	0	0	5	2	0	0	0	0	0	0	0	0	0	0	0	0	0	0	0	0	k__Bacteria; p__Proteobacteria; c__Gammaproteobacteria; o__Chromatiales; f__; g__; s__
4381554	0	0	3	15	0	0	0	0	0	0	0	0	0	0	0	0	0	0	0	0	0	0	0	0	0	0	0	0	0	0	0	0	0	0	0	0	k__Bacteria; p__Proteobacteria; c__Deltaproteobacteria; o__Myxococcales; f__; g__; s__
1705765	0	0	0	0	0	0	0	0	0	0	0	0	0	1	0	0	4	18	0	0	6	1	0	0	0	0	0	0	0	0	0	0	0	0	0	0	k__Bacteria; p__Proteobacteria; c__Betaproteobacteria; o__Burkholderiales; f__Oxalobacteraceae; g__; s__
629044	0	0	0	0	0	0	0	0	0	0	0	0	0	0	0	0	1	0	0	0	0	0	0	0	0	0	0	0	0	0	0	0	0	0	0	0	k__Bacteria; p__Firmicutes; c__Clostridia; o__Clostridiales; f__[Acidaminobacteraceae]; g__Acidaminobacter; s__
550937	0	1	2	0	0	0	0	3	0	1	0	2	0	0	0	0	1	1	0	0	6	0	0	0	1	0	0	0	0	0	0	0	0	0	0	0	k__Bacteria; p__Chloroflexi; c__Gitt-GS-136; o__; f__; g__; s__
4305211	0	0	0	0	0	0	0	0	0	0	0	0	0	0	0	0	0	0	0	0	0	0	2	0	0	5	0	6	5	0	0	0	0	0	0	0	k__Bacteria; p__Firmicutes; c__Bacilli; o__Bacillales; f__Paenibacillaceae; g__; s__
42971	0	0	0	0	0	0	0	0	0	0	0	0	0	0	0	0	0	1	0	0	0	0	0	0	0	0	0	0	0	4	0	0	0	0	0	0	k__Bacteria; p__Actinobacteria; c__Coriobacteriia; o__Coriobacteriales; f__Coriobacteriaceae; g__; s__
317487	42	41	28	51	67	44	83	41	25	32	298	33	10	29	39	140	601	226	310	168	1487	148	726	332	126	351	179	392	107	65	255	136	1	0	0	2	k__Bacteria; p__Proteobacteria; c__Betaproteobacteria; o__Burkholderiales; f__Comamonadaceae; g__; s__
1120090	5	4	0	0	0	0	0	0	0	0	0	2	0	0	0	0	7	6	0	1	0	0	0	0	0	0	0	0	0	1	0	0	0	0	0	0	k__Bacteria; p__Actinobacteria; c__Actinobacteria; o__Actinomycetales; f__Microbacteriaceae; g__Leucobacter; s__
1139285	0	0	0	0	0	0	0	0	0	0	0	0	0	0	0	0	0	0	0	0	0	0	0	1	1	0	0	1	0	0	0	0	0	0	0	0	k__Bacteria; p__Proteobacteria; c__Alphaproteobacteria; o__Sphingomonadales; f__Sphingomonadaceae; g__; s__
2445057	0	0	14	8	3	7	0	0	0	0	3	0	0	0	0	0	0	0	0	0	0	0	0	0	0	0	0	0	0	0	0	0	0	0	0	0	k__Bacteria; p__Acidobacteria; c__Solibacteres; o__Solibacterales; f__Solibacteraceae; g__Candidatus Solibacter; s__
4481528	0	0	1	0	4	4	0	0	0	0	0	0	0	0	0	0	0	2	2	2	7	3	22	0	2	15	0	0	0	0	0	0	0	0	0	0	k__Bacteria; p__Gemmatimonadetes; c__Gemm-1; o__; f__; g__; s__
494185	0	0	0	0	0	0	0	0	0	0	0	0	0	0	0	0	0	0	0	0	0	0	0	0	0	0	0	5	0	0	0	0	0	0	0	0	k__Bacteria; p__Firmicutes; c__Bacilli; o__Bacillales; f__Thermoactinomycetaceae; g__Shimazuella; s__
540167	0	0	1	0	0	0	0	0	0	0	0	0	0	0	0	0	1	3	0	0	0	0	0	0	0	0	0	0	0	0	0	0	0	0	0	0	k__Bacteria; p__OD1; c__ABY1; o__; f__; g__; s__
4439096	0	0	2	7	1	7	6	0	0	0	0	1	0	0	0	0	0	0	1	7	5	4	38	0	0	0	0	20	0	0	0	0	0	0	0	0	k__Bacteria; p__Proteobacteria; c__Alphaproteobacteria; o__Rhodospirillales; f__Rhodospirillaceae; g__; s__
4480120	4	4	99	140	28	45	1250	729	768	75	1338	932	937	1089	416	1513	6	4	25	18	5	19	141	1	2	32	0	57	0	6	20	0	1	1	0	1	k__Bacteria; p__Proteobacteria; c__Deltaproteobacteria; o__Desulfuromonadales; f__Geobacteraceae; g__Geobacter; s__
4480121	0	0	0	2	17	6	0	2	0	0	0	0	0	6	0	0	0	0	13	13	2	8	9	0	0	0	0	1	1	0	0	0	0	0	0	0	k__Bacteria; p__Proteobacteria; c__Deltaproteobacteria; o__Myxococcales; f__; g__; s__
4306749	0	0	0	0	0	0	0	0	0	0	0	0	0	0	0	0	3	0	0	0	0	0	0	0	0	0	0	0	0	0	0	0	0	0	0	0	k__Bacteria; p__Proteobacteria; c__Deltaproteobacteria; o__Desulfarculales; f__Desulfarculaceae; g__; s__
563596	2	1	5	3	0	0	0	8	7	0	0	6	0	9	16	1	1	0	0	0	0	0	0	0	0	0	0	0	0	0	0	0	0	0	0	0	k__Bacteria; p__Planctomycetes; c__Planctomycetia; o__Pirellulales; f__Pirellulaceae; g__; s__
4395995	2	2	1	0	0	0	0	0	0	0	0	0	0	0	0	1	35	12	9	19	0	0	19	1	1	7	0	3	4	1	1	0	0	0	0	0	k__Bacteria; p__Proteobacteria; c__Betaproteobacteria; o__Burkholderiales; f__Comamonadaceae; g__Ramlibacter; s__
548754	0	0	0	0	0	0	0	0	0	0	0	0	0	0	6	0	3	0	0	0	6	0	0	0	27	0	0	0	0	22	0	0	0	0	0	0	k__Bacteria; p__Proteobacteria; c__Gammaproteobacteria; o__Pseudomonadales; f__Moraxellaceae; g__; s__
243855	0	9	293	230	517	802	24	18	7	4	5	32	19	24	18	5	5	4	33	14	124	11	4	0	6	0	0	5	0	3	0	0	2	0	0	1	k__Bacteria; p__Proteobacteria; c__Deltaproteobacteria; o__[Entotheonellales]; f__[Entotheonellaceae]; g__; s__
1119709	0	0	2	5	3	0	0	1	2	0	0	5	0	0	20	0	0	0	1	4	0	0	0	0	1	18	93	0	0	3	11	0	0	0	0	0	k__Bacteria; p__Verrucomicrobia; c__[Pedosphaerae]; o__[Pedosphaerales]; f__; g__; s__
574721	0	0	0	0	4	1	0	0	3	0	3	0	3	1	0	1	0	1	0	0	0	4	2	0	0	2	1	0	1	0	3	1	0	0	0	0	k__Bacteria; p__Proteobacteria; c__Betaproteobacteria; o__Burkholderiales; f__Comamonadaceae; g__Limnohabitans; s__
4418395	0	1	0	0	0	0	0	0	0	0	0	0	0	0	0	0	5	17	0	0	0	0	0	0	0	0	0	0	0	0	0	0	0	0	0	0	k__Bacteria; p__Proteobacteria; c__Alphaproteobacteria; o__Rhizobiales; f__Methylobacteriaceae; g__Methylobacterium; s__
360692	0	2	21	20	88	163	102	29	19	19	77	90	18	29	120	40	2	2	49	51	149	98	411	18	26	232	45	237	2	19	327	69	0	1	0	0	k__Bacteria; p__Proteobacteria; c__Gammaproteobacteria; o__Xanthomonadales; f__Xanthomonadaceae; g__; s__
1117947	1	0	0	0	0	0	0	0	0	0	0	0	0	0	0	0	5	1	0	3	2	0	0	0	0	0	0	0	0	0	0	0	0	0	0	0	k__Bacteria; p__Proteobacteria; c__Deltaproteobacteria; o__; f__; g__; s__
279390	0	0	5	2	1	2	1	0	3	0	3	11	0	13	0	0	0	2	3	4	0	0	2	0	0	0	1	2	0	0	0	0	0	0	0	0	k__Bacteria; p__Acidobacteria; c__Acidobacteria-6; o__iii1-15; f__RB40; g__; s__
316675	0	0	0	1	0	1	31	0	2	6	21	1	16	1	6	0	0	0	0	0	0	0	0	0	0	0	0	0	0	0	0	0	0	0	0	0	k__Bacteria; p__Firmicutes; c__Clostridia; o__Clostridiales; f__Peptostreptococcaceae; g__; s__
804675	0	0	0	0	0	0	0	0	0	0	0	0	0	0	0	0	1	0	0	0	0	0	9	0	0	0	0	0	0	0	0	0	0	0	0	0	k__Bacteria; p__Proteobacteria; c__Gammaproteobacteria; o__Legionellales; f__Coxiellaceae; g__; s__
271621	0	0	0	2	0	1	0	0	2	1	0	0	0	0	0	0	1	38	0	0	8	0	2	0	0	3	6	2	3	0	4	28	0	0	0	0	k__Bacteria; p__Actinobacteria; c__Actinobacteria; o__Actinomycetales; f__Micrococcaceae; g__Arthrobacter; s__
541345	0	0	1	0	0	0	0	0	0	0	0	0	0	0	0	0	0	0	2	0	0	1	0	0	0	0	0	0	0	0	0	0	0	0	0	0	k__Bacteria; p__Verrucomicrobia; c__[Pedosphaerae]; o__[Pedosphaerales]; f__auto67_4W; g__; s__
335316	0	0	0	0	0	0	0	0	0	0	0	0	0	0	0	0	0	0	0	2	0	0	4	0	0	0	0	3	0	0	0	0	0	0	0	0	k__Bacteria; p__Firmicutes; c__Clostridia; o__Clostridiales; f__Veillonellaceae; g__; s__
4225240	4	8	1	0	0	1	0	0	0	0	0	0	0	0	11	0	15	13	21	13	10	25	13	5	0	0	1	0	0	0	0	0	0	0	0	0	k__Bacteria; p__Verrucomicrobia; c__Opitutae; o__Opitutales; f__Opitutaceae; g__Opitutus; s__
201019	0	1	1	3	0	0	0	4	11	16	15	4	0	14	24	3	0	0	0	1	0	0	0	0	0	0	0	0	0	0	0	0	0	0	0	0	k__Bacteria; p__Proteobacteria; c__Alphaproteobacteria; o__Rhizobiales; f__; g__; s__
257611	1	0	0	2	1	6	6	2	1	0	10	3	6	6	10	2	3	4	4	1	20	0	39	0	4	9	0	9	0	4	0	0	0	0	0	0	k__Bacteria; p__Actinobacteria; c__Acidimicrobiia; o__Acidimicrobiales; f__EB1017; g__; s__
4250596	0	0	0	0	0	0	0	0	0	0	0	0	0	0	0	0	2	0	0	0	0	0	0	0	0	0	0	0	0	0	0	0	0	0	0	0	k__Bacteria; p__Proteobacteria; c__Epsilonproteobacteria; o__Campylobacterales; f__Helicobacteraceae; g__Sulfurimonas; s__
112992	0	0	2	2	1	0	2	1	0	2	3	0	2	0	0	2	0	1	0	0	2	0	1	1	0	0	0	0	0	0	2	1	0	0	0	0	k__Bacteria; p__Proteobacteria; c__Alphaproteobacteria; o__Rhizobiales; f__Hyphomicrobiaceae; g__Rhodoplanes; s__
217880	0	0	0	0	0	0	0	0	0	0	0	0	0	0	0	0	0	0	0	0	0	0	0	0	0	0	0	2	0	2	0	0	0	0	0	0	k__Bacteria; p__Actinobacteria; c__Thermoleophilia; o__Solirubrobacterales; f__; g__; s__
4311834	0	0	0	0	0	0	0	0	0	0	0	0	0	0	0	0	2	0	0	0	0	0	0	0	0	0	0	0	0	0	0	0	0	0	0	0	k__Bacteria; p__OD1; c__; o__; f__; g__; s__
182970	0	0	0	0	0	0	0	0	0	0	0	0	0	0	0	0	2	0	0	0	0	0	0	0	0	0	0	0	0	0	0	0	0	0	0	0	k__Bacteria; p__Verrucomicrobia; c__Verrucomicrobiae; o__Verrucomicrobiales; f__Verrucomicrobiaceae; g__Akkermansia; s__
662695	0	0	0	0	0	0	0	0	2	0	1	0	0	1	1	0	0	0	0	0	0	1	0	0	0	0	0	0	0	0	0	0	0	0	0	0	k__Bacteria; p__Proteobacteria; c__Alphaproteobacteria; o__Rhodobacterales; f__Rhodobacteraceae; g__; s__
242454	0	0	0	2	0	2	0	0	0	0	0	2	0	0	0	0	2	0	8	8	37	41	0	0	0	0	0	2	0	0	0	0	0	0	0	0	k__Bacteria; p__Chloroflexi; c__Anaerolineae; o__CFB-26; f__; g__; s__
463546	87	74	0	6	6	0	4	1	2	5	4	12	1	2	9	1	149	65	7	2	21	2	1	1	64	1	0	0	2	27	0	1	42	24	0	43	k__Bacteria; p__Proteobacteria; c__Betaproteobacteria; o__Burkholderiales; f__Comamonadaceae; g__Limnohabitans; s__
544859	0	2	0	0	0	0	0	0	0	0	0	0	0	0	0	0	0	0	0	0	0	0	0	0	0	0	0	0	0	0	0	0	0	0	0	0	k__Bacteria; p__Firmicutes; c__Clostridia; o__Clostridiales; f__Ruminococcaceae; g__; s__
4361424	0	0	0	0	5	0	0	0	0	0	0	0	0	0	0	0	0	0	0	0	0	0	0	0	0	0	0	0	0	0	0	0	0	0	0	0	k__Bacteria; p__Proteobacteria; c__Betaproteobacteria; o__Procabacteriales; f__Procabacteriaceae; g__; s__
610807	0	2	1	0	0	6	10	21	3	0	16	4	3	0	19	2	2	1	0	0	0	2	4	0	0	0	0	5	0	0	0	0	0	0	0	0	k__Bacteria; p__Chloroflexi; c__TK10; o__; f__; g__; s__
4300597	0	0	27	14	20	32	0	6	5	5	28	10	4	17	31	4	0	0	0	0	0	0	0	0	1	0	0	0	0	0	0	0	0	0	0	0	k__Bacteria; p__Bacteroidetes; c__[Saprospirae]; o__[Saprospirales]; f__Saprospiraceae; g__; s__
3847357	0	0	0	2	14	7	2	0	0	0	12	0	0	0	0	3	0	0	0	0	0	0	0	0	0	0	0	0	0	0	0	0	0	0	0	0	k__Bacteria; p__Proteobacteria; c__Deltaproteobacteria; o__Syntrophobacterales; f__Syntrophobacteraceae; g__; s__
131435	2	0	0	1	0	1	0	0	0	0	0	0	0	0	0	0	0	0	0	0	0	0	0	0	0	0	0	0	0	0	0	0	0	0	0	0	k__Bacteria; p__Verrucomicrobia; c__[Methylacidiphilae]; o__S-BQ2-57; f__; g__; s__
4474293	0	0	0	0	0	0	0	0	0	0	0	0	0	0	0	0	0	0	0	0	0	0	0	0	0	0	0	15	0	0	0	0	0	0	0	0	k__Bacteria; p__Chloroflexi; c__Thermomicrobia; o__AKYG1722; f__; g__; s__
245453	0	0	2	0	0	0	0	0	0	0	0	0	0	0	0	0	3	5	0	0	0	0	0	0	0	23	0	0	0	0	0	0	0	0	0	0	k__Bacteria; p__Proteobacteria; c__Gammaproteobacteria; o__Methylococcales; f__Crenotrichaceae; g__Crenothrix; s__
158117	0	0	0	0	3	4	2	1	0	0	9	2	18	0	0	6	0	0	0	0	0	0	0	0	0	0	0	0	0	0	0	0	0	0	0	0	k__Bacteria; p__Proteobacteria; c__Alphaproteobacteria; o__; f__; g__; s__
4306563	0	2	0	0	0	0	0	0	0	0	0	0	0	0	0	0	0	0	0	0	0	0	0	0	0	0	0	0	0	0	0	0	0	0	0	0	k__Bacteria; p__OD1; c__ZB2; o__; f__; g__; s__
182626	0	0	4	4	1	5	13	1	0	5	7	1	4	2	0	1	0	0	0	0	0	0	0	5	0	0	0	1	8	0	0	0	0	0	0	0	k__Bacteria; p__Proteobacteria; c__Alphaproteobacteria; o__Rhodospirillales; f__; g__; s__
144380	0	0	0	0	0	0	0	0	0	0	0	0	0	0	0	0	0	0	0	0	1	0	1	0	1	0	0	0	0	0	0	0	0	0	0	0	k__Bacteria; p__Proteobacteria; c__Betaproteobacteria; o__Burkholderiales; f__Oxalobacteraceae; g__Janthinobacterium; s__
1025810	0	0	1	1	0	9	0	0	0	0	0	0	0	0	0	0	0	0	0	1	0	0	0	0	0	0	0	0	0	0	0	0	0	0	0	0	k__Bacteria; p__Cyanobacteria; c__4C0d-2; o__SM1D11; f__; g__; s__
1111622	0	0	0	2	0	0	0	0	0	0	0	0	0	0	0	0	0	0	0	0	0	0	0	0	0	0	0	0	0	0	0	0	0	0	0	0	k__Bacteria; p__Proteobacteria; c__Betaproteobacteria; o__Rhodocyclales; f__Rhodocyclaceae; g__Candidatus Accumulibacter; s__
811257	0	0	0	0	0	0	0	0	0	0	0	0	0	0	0	0	0	0	0	0	0	0	0	0	0	1	0	0	0	1	0	0	0	0	0	0	k__Bacteria; p__Proteobacteria; c__Alphaproteobacteria; o__Caulobacterales; f__Caulobacteraceae; g__Caulobacter; s__
1569897	0	0	9	9	4	4	13	5	10	10	37	13	6	18	35	12	1	0	11	13	2	3	3	3	0	2	2	0	4	2	1	5	1	0	0	0	k__Bacteria; p__Proteobacteria; c__Gammaproteobacteria; o__Xanthomonadales; f__Sinobacteraceae; g__; s__
706134	0	1	0	0	0	0	0	0	0	0	0	0	0	0	0	0	0	0	0	0	0	0	0	0	2	0	0	0	0	0	0	0	0	0	0	0	k__Bacteria; p__GAL15; c__; o__; f__; g__; s__
591951	0	0	0	0	0	0	0	0	0	0	0	0	0	1	0	0	0	0	0	0	0	0	0	0	10	0	0	0	0	5	0	0	0	0	0	0	k__Bacteria; p__Firmicutes; c__Clostridia; o__Clostridiales; f__; g__; s__
4332073	0	1	0	0	0	0	23	16	0	0	0	12	14	0	7	2	1	0	0	0	3	0	0	8	0	62	0	1	0	0	12	0	0	0	0	0	k__Bacteria; p__Actinobacteria; c__OPB41; o__; f__; g__; s__
4339754	0	0	0	0	1	0	0	0	0	1	0	8	0	5	0	0	1	0	1	0	0	0	154	31	0	0	1	97	1	4	2	2	0	0	0	0	k__Bacteria; p__Planctomycetes; c__Planctomycetia; o__Pirellulales; f__Pirellulaceae; g__; s__
216930	0	1	2	2	32	22	0	0	0	0	0	0	0	0	6	1	1	1	0	0	0	0	0	0	0	0	0	0	0	0	0	0	0	0	0	0	k__Bacteria; p__OD1; c__SM2F11; o__; f__; g__; s__
291421	0	0	0	1	0	0	0	0	0	0	0	0	0	0	0	0	21	3	1	1	21	0	0	6	0	0	0	0	6	0	16	17	0	0	0	0	k__Bacteria; p__Proteobacteria; c__Betaproteobacteria; o__Burkholderiales; f__Comamonadaceae; g__Comamonas; s__
1722703	0	0	0	1	0	5	0	0	1	0	0	0	0	0	0	0	0	0	0	0	0	0	0	0	0	0	0	0	0	0	0	0	0	0	0	0	k__Bacteria; p__Acidobacteria; c__Acidobacteria-6; o__iii1-15; f__; g__; s__
3658133	2	0	3	4	0	8	0	1	5	0	0	1	0	2	0	2	6	2	18	9	3	4	11	0	0	15	45	0	20	3	36	45	0	0	0	0	k__Bacteria; p__Planctomycetes; c__Planctomycetia; o__Gemmatales; f__Gemmataceae; g__Gemmata; s__
244850	0	0	0	0	0	0	0	0	0	0	0	0	0	0	0	0	0	0	1	0	1	0	0	0	0	0	0	0	0	0	0	0	0	0	0	0	k__Bacteria; p__Acidobacteria; c__Acidobacteriia; o__Acidobacteriales; f__Koribacteraceae; g__; s__
4479241	0	0	0	0	0	0	0	0	0	0	0	0	0	0	0	0	36	12	0	0	4	0	0	0	0	0	0	0	0	0	0	0	0	0	0	0	k__Bacteria; p__Proteobacteria; c__Alphaproteobacteria; o__Rhodospirillales; f__Rhodospirillaceae; g__Telmatospirillum; s__
628318	0	0	3	1	5	6	0	1	0	0	0	1	0	3	1	0	0	0	0	1	0	0	1	0	0	0	0	2	0	0	0	0	0	0	0	0	k__Bacteria; p__Nitrospirae; c__Nitrospira; o__Nitrospirales; f__Nitrospiraceae; g__Nitrospira; s__
199905	0	0	0	0	0	0	0	0	0	0	0	0	0	0	0	0	0	0	0	1	2	0	0	0	0	0	0	0	0	0	0	0	0	0	0	0	k__Bacteria; p__Planctomycetes; c__Planctomycetia; o__Planctomycetales; f__Planctomycetaceae; g__Planctomyces; s__
207355	6	13	949	415	448	433	137	477	260	179	743	420	1294	499	347	398	102	87	1438	1195	143	129	882	1926	29	493	323	440	681	37	1182	622	7	0	0	2	k__Bacteria; p__Chloroflexi; c__Anaerolineae; o__SBR1031; f__A4b; g__; s__
521073	8	16	52	119	56	68	167	35	19	11	20	126	39	82	77	7	236	379	75	38	183	42	102	149	5804	338	122	79	122	4364	163	92	1	0	0	3	k__Bacteria; p__Proteobacteria; c__Alphaproteobacteria; o__Rhizobiales; f__Rhizobiaceae; g__Agrobacterium; s__
218456	0	0	21	16	50	41	1	19	47	8	47	8	3	69	44	49	0	0	2	0	15	3	0	1	4	0	0	0	0	0	0	0	0	0	0	0	k__Bacteria; p__Verrucomicrobia; c__[Pedosphaerae]; o__[Pedosphaerales]; f__; g__; s__
4386257	0	0	0	0	0	0	0	0	0	0	1	0	0	1	0	3	0	0	0	0	0	0	0	0	0	0	0	0	0	0	0	0	0	0	0	0	k__Bacteria; p__Proteobacteria; c__Betaproteobacteria; o__Ellin6067; f__; g__; s__
266637	0	0	0	0	0	0	0	0	0	0	0	0	0	0	0	0	0	0	0	0	0	1	0	0	0	0	0	0	0	0	0	0	0	0	0	0	k__Bacteria; p__Bacteroidetes; c__Flavobacteriia; o__Flavobacteriales; f__Cryomorphaceae; g__Fluviicola; s__
1067451	1	1	0	0	0	1	0	0	0	0	0	0	0	0	0	0	94	132	2	2	32	6	0	0	0	14	0	11	0	0	0	0	0	0	0	0	k__Bacteria; p__Bacteroidetes; c__Flavobacteriia; o__Flavobacteriales; f__Flavobacteriaceae; g__Flavobacterium; s__
239128	2	0	2	2	0	0	0	5	25	15	36	1	0	20	43	24	7	5	12	8	30	12	4	20	28	15	17	0	9	16	1	1	1	0	0	0	k__Bacteria; p__Proteobacteria; c__Betaproteobacteria; o__Rhodocyclales; f__Rhodocyclaceae; g__; s__
1030104	3	1	0	0	0	0	0	0	0	0	0	0	0	0	0	0	0	2	0	0	0	0	0	0	0	0	0	0	0	0	0	0	0	0	0	0	k__Bacteria; p__Proteobacteria; c__Gammaproteobacteria; o__Xanthomonadales; f__Xanthomonadaceae; g__; s__
2079834	0	0	0	0	0	1	0	0	0	0	0	0	0	0	0	0	0	0	0	0	4	0	0	0	0	0	0	0	0	0	0	0	0	0	0	0	k__Bacteria; p__Acidobacteria; c__Acidobacteriia; o__Acidobacteriales; f__Koribacteraceae; g__; s__
919284	4	1	2	0	0	3	0	0	3	0	12	0	0	2	0	1	0	9	0	0	0	0	0	0	0	0	0	0	0	0	0	0	0	0	0	0	k__Bacteria; p__Bacteroidetes; c__Flavobacteriia; o__Flavobacteriales; f__Flavobacteriaceae; g__Flavobacterium; s__
356138	0	0	0	0	0	0	0	0	0	0	0	0	0	0	0	0	12	4	0	0	0	0	0	0	1	0	0	0	0	0	0	0	0	0	0	0	k__Bacteria; p__Firmicutes; c__Clostridia; o__Clostridiales; f__Lachnospiraceae; g__Anaerostipes; s__
816590	0	0	0	0	0	0	0	0	0	0	0	0	0	0	0	0	0	0	0	0	2	0	0	0	0	0	0	0	0	0	0	0	0	0	0	0	k__Bacteria; p__Firmicutes; c__Bacilli; o__Bacillales; f__Paenibacillaceae; g__Paenibacillus; s__
4405351	0	0	0	0	0	0	0	0	0	0	0	0	0	0	0	0	0	0	0	0	0	0	0	0	0	0	0	0	0	0	0	0	0	0	0	0	k__Bacteria; p__Proteobacteria; c__Gammaproteobacteria; o__Alteromonadales; f__[Chromatiaceae]; g__Rheinheimera; s__
643362	31	21	6	20	11	16	70	4	15	36	59	8	20	13	21	9	7	16	0	3	4	0	0	0	4	0	0	2	17	10	8	0	0	0	0	0	k__Bacteria; p__Firmicutes; c__Clostridia; o__Clostridiales; f__Clostridiaceae; g__; s__
629456	1	1	33	21	6	16	16	6	2	7	21	12	8	2	30	14	0	0	1	3	0	0	13	0	0	0	0	0	0	0	0	0	0	0	0	0	k__Bacteria; p__Acidobacteria; c__Solibacteres; o__Solibacterales; f__; g__; s__
287510	0	0	0	0	0	0	0	0	0	0	0	0	0	0	0	0	0	2	0	0	0	0	0	0	0	0	0	0	0	0	0	0	0	0	0	0	k__Bacteria; p__Firmicutes; c__Erysipelotrichi; o__Erysipelotrichales; f__Erysipelotrichaceae; g__Catenibacterium; s__
114400	0	0	0	0	0	0	0	0	0	0	0	0	0	0	0	0	0	2	0	0	0	0	0	0	0	0	0	0	0	0	0	0	0	0	0	0	k__Bacteria; p__Firmicutes; c__Clostridia; o__Clostridiales; f__Ruminococcaceae; g__; s__
114151	0	0	2	2	0	3	0	0	2	0	0	1	0	0	0	0	0	0	0	1	1	0	0	0	0	0	0	1	0	0	0	0	0	0	0	0	k__Bacteria; p__Actinobacteria; c__Actinobacteria; o__Actinomycetales; f__Micromonosporaceae; g__Pilimelia; s__
4396481	0	0	0	0	0	1	0	0	0	0	1	0	0	0	0	0	0	1	1	0	0	0	0	0	0	0	0	0	0	0	0	2	0	3	0	119	k__Bacteria; p__Proteobacteria; c__Alphaproteobacteria; o__Rhizobiales; f__Rhizobiaceae; g__Rhizobium; s__leguminosarum
567875	2	1	0	0	0	0	0	0	2	0	9	0	0	0	0	1	67	288	1	5	3	0	0	0	14	0	37	0	0	16	0	0	0	0	0	0	k__Bacteria; p__Firmicutes; c__Clostridia; o__Clostridiales; f__Lachnospiraceae; g__; s__
4372586	0	0	0	0	0	0	0	0	0	0	0	0	0	0	0	0	0	0	0	0	0	0	0	0	0	0	0	0	0	0	0	0	0	0	0	0	k__Bacteria; p__Verrucomicrobia; c__Verrucomicrobiae; o__Verrucomicrobiales; f__Verrucomicrobiaceae; g__; s__
2867533	0	2	0	0	0	0	0	0	0	0	0	0	0	0	0	0	2	1	0	0	0	0	0	0	0	0	0	0	0	0	0	0	0	0	0	0	k__Bacteria; p__Verrucomicrobia; c__[Spartobacteria]; o__[Chthoniobacterales]; f__[Chthoniobacteraceae]; g__Candidatus Xiphinematobacter; s__
93175	0	0	0	2	0	2	4	0	2	1	1	2	2	2	4	2	0	0	0	2	0	0	6	2	0	2	3	2	1	0	6	2	0	0	0	0	k__Bacteria; p__Actinobacteria; c__Acidimicrobiia; o__Acidimicrobiales; f__Iamiaceae; g__Iamia; s__
1018733	1	0	0	0	0	0	0	0	0	0	0	0	0	0	0	2	8	7	126	62	14	5	0	0	0	0	0	0	31	1	0	0	0	0	0	0	k__Bacteria; p__Bacteroidetes; c__[Saprospirae]; o__[Saprospirales]; f__Saprospiraceae; g__; s__
4354194	0	0	0	0	0	0	0	0	0	0	1	0	0	3	0	0	0	1	0	0	0	0	0	0	0	0	0	0	0	0	0	0	0	0	0	0	k__Bacteria; p__TM7; c__TM7-1; o__; f__; g__; s__
4327544	0	0	3	4	6	4	5	12	7	1	2	12	2	29	21	10	0	0	0	2	0	0	0	0	1	0	0	0	0	0	0	0	0	0	0	0	k__Bacteria; p__Proteobacteria; c__Gammaproteobacteria; o__HOC36; f__; g__; s__
5808	2	2	1	0	4	2	0	0	0	0	3	0	0	0	0	1	2	4	0	0	1	2	0	0	2	0	0	0	0	0	0	0	0	0	0	0	k__Bacteria; p__Proteobacteria; c__Alphaproteobacteria; o__Rhodobacterales; f__Rhodobacteraceae; g__Amaricoccus; s__
2350254	0	0	0	0	0	0	0	0	0	0	0	0	0	0	0	0	19	83	0	0	0	0	0	0	0	0	0	0	0	0	10	0	0	0	0	1	k__Bacteria; p__Firmicutes; c__Bacilli; o__Bacillales; f__Planococcaceae; g__Planomicrobium; s__
576477	0	0	1	0	0	0	0	0	0	0	0	0	0	4	1	0	0	0	1	1	0	0	0	0	0	0	0	0	0	0	13	0	0	0	0	0	k__Bacteria; p__Armatimonadetes; c__SJA-176; o__RB046; f__; g__; s__
611528	0	0	0	0	0	0	0	0	0	1	0	0	0	0	0	0	0	0	0	0	2	0	0	0	0	0	0	0	0	0	0	0	0	0	0	0	k__Bacteria; p__Firmicutes; c__Bacilli; o__Bacillales; f__Bacillaceae; g__Bacillus; s__
5803	0	0	0	0	0	0	0	0	1	0	0	0	0	0	0	0	0	2	0	0	0	0	0	1	0	0	0	0	1	0	0	0	0	0	0	0	k__Bacteria; p__Proteobacteria; c__Alphaproteobacteria; o__Rhodobacterales; f__Rhodobacteraceae; g__Rhodobacter; s__
4326152	1	7	54	106	77	118	295	175	73	57	156	245	163	137	192	111	35	10	75	115	31	33	295	201	20	276	144	200	137	8	324	225	0	1	0	0	k__Bacteria; p__Proteobacteria; c__Alphaproteobacteria; o__Rhizobiales; f__Hyphomicrobiaceae; g__Rhodoplanes; s__
897662	1	0	0	0	0	0	0	0	0	0	0	0	0	0	0	0	0	1	0	0	0	0	0	0	0	0	0	0	0	0	0	0	0	0	0	0	k__Bacteria; p__Verrucomicrobia; c__[Spartobacteria]; o__[Chthoniobacterales]; f__[Chthoniobacteraceae]; g__Candidatus Xiphinematobacter; s__
276959	0	0	0	0	0	0	11	1	0	0	8	0	0	0	0	0	0	3	3	10	2	0	0	0	0	0	0	0	0	0	0	0	0	0	0	0	k__Bacteria; p__Firmicutes; c__Bacilli; o__Bacillales; f__Paenibacillaceae; g__Paenibacillus; s__
324820	0	0	0	0	0	0	0	0	0	0	0	0	0	0	0	0	0	3	0	0	0	0	0	0	0	0	0	0	0	0	0	0	0	0	0	0	k__Bacteria; p__Firmicutes; c__Clostridia; o__Clostridiales; f__Ruminococcaceae; g__; s__
566964	0	0	0	3	0	0	0	0	0	0	0	3	0	0	0	0	1	2	17	16	11	9	59	0	0	0	0	4	0	0	0	0	0	0	0	0	k__Bacteria; p__Armatimonadetes; c__0319-6E2; o__; f__; g__; s__
588740	1	0	1	0	0	0	0	0	0	0	0	0	0	0	0	0	3	0	8	22	4	14	0	0	0	0	0	0	0	0	0	0	0	0	0	0	k__Bacteria; p__Planctomycetes; c__BD7-11; o__; f__; g__; s__
4332401	0	0	1	0	0	0	3	0	0	0	0	2	0	0	0	0	1	0	1	2	0	0	0	0	0	2	0	0	0	0	10	0	0	0	0	0	k__Bacteria; p__Planctomycetes; c__Phycisphaerae; o__mle1-8; f__; g__; s__
324287	0	0	4	4	0	0	0	0	0	0	0	0	0	0	0	0	13	2	9	10	0	0	0	0	0	0	0	0	0	0	0	0	0	0	0	0	k__Bacteria; p__Nitrospirae; c__Nitrospira; o__Nitrospirales; f__[Thermodesulfovibrionaceae]; g__LCP-6; s__
4109984	3	3	154	26	481	526	120	275	171	112	454	207	150	503	309	273	12	12	174	222	106	262	208	136	3	3	99	54	8	1	1	0	1	0	0	2	k__Bacteria; p__Chloroflexi; c__Anaerolineae; o__SBR1031; f__A4b; g__; s__
327098	0	0	0	0	1	0	0	0	0	0	0	0	1	0	0	0	0	0	0	0	0	0	3	0	0	0	0	0	0	0	0	0	0	0	0	0	k__Bacteria; p__Acidobacteria; c__Solibacteres; o__Solibacterales; f__Solibacteraceae; g__Candidatus Solibacter; s__
4356171	0	0	0	0	0	0	0	0	0	0	0	0	0	0	0	0	0	0	0	0	2	0	0	0	0	0	0	0	0	0	0	0	0	0	0	0	k__Bacteria; p__Actinobacteria; c__Actinobacteria; o__Actinomycetales; f__Streptomycetaceae; g__Streptomyces; s__
149938	0	0	0	0	0	0	0	0	0	0	0	0	0	0	0	0	1	2	0	0	1	0	0	0	0	0	0	0	0	0	0	0	0	0	0	0	k__Bacteria; p__Proteobacteria; c__Alphaproteobacteria; o__Sphingomonadales; f__Sphingomonadaceae; g__Sphingomonas; s__wittichii
4297872	0	0	1	1	4	18	0	0	2	0	7	2	0	0	0	0	0	0	0	0	0	0	0	0	0	2	0	0	0	0	1	0	0	0	0	0	k__Bacteria; p__Proteobacteria; c__Deltaproteobacteria; o__NB1-j; f__; g__; s__
525517	0	0	0	0	0	0	0	0	0	0	0	0	0	0	0	0	0	2	0	0	1	0	0	0	0	0	0	0	0	0	0	0	0	0	0	0	k__Bacteria; p__Bacteroidetes; c__Bacteroidia; o__Bacteroidales; f__Porphyromonadaceae; g__Paludibacter; s__
327093	0	1	10	6	3	6	50	0	4	1	0	1	14	10	43	2	3	9	59	48	8	17	22	73	0	0	47	4	48	0	4	0	0	0	0	0	k__Bacteria; p__Bacteroidetes; c__Cytophagia; o__Cytophagales; f__Cytophagaceae; g__; s__
4322921	1	0	0	0	0	3	0	1	0	0	0	0	0	0	0	7	0	3	0	3	2	1	7	0	2	0	6	0	0	0	3	0	0	0	0	0	k__Bacteria; p__Proteobacteria; c__Deltaproteobacteria; o__Desulfuromonadales; f__Geobacteraceae; g__Geobacter; s__
228557	0	0	0	0	0	0	0	0	0	0	0	0	0	0	0	0	1	3	2	0	0	0	0	0	1	0	0	0	0	2	0	0	0	0	0	0	k__Bacteria; p__Bacteroidetes; c__Bacteroidia; o__Bacteroidales; f__; g__; s__
4322923	0	0	0	0	2	5	0	1	0	0	0	0	0	0	0	0	0	0	0	0	0	0	0	0	0	0	0	0	0	0	0	0	0	0	0	0	k__Bacteria; p__Proteobacteria; c__Gammaproteobacteria; o__Chromatiales; f__; g__; s__
913706	0	0	0	0	0	0	0	0	0	0	0	0	0	0	0	0	0	0	0	0	0	0	0	0	0	0	0	0	0	0	0	0	0	0	0	0	k__Bacteria; p__Proteobacteria; c__Alphaproteobacteria; o__Rhodospirillales; f__Acetobacteraceae; g__; s__
581433	0	0	14	5	0	2	0	0	1	0	0	0	0	3	0	0	6	4	43	1	0	0	0	0	0	0	0	0	0	1	0	0	0	0	0	0	k__Bacteria; p__Bacteroidetes; c__[Saprospirae]; o__[Saprospirales]; f__Saprospiraceae; g__; s__
499851	2	0	0	0	2	1	0	3	1	12	0	5	10	5	13	1	4	14	0	3	0	1	0	24	7	0	23	0	0	9	29	10	0	0	0	0	k__Bacteria; p__Proteobacteria; c__Gammaproteobacteria; o__Legionellales; f__Legionellaceae; g__; s__
4437491	0	0	0	0	6	19	0	0	1	0	0	0	0	0	0	0	0	0	0	2	1	0	0	0	0	0	0	6	0	0	0	0	0	0	0	0	k__Bacteria; p__Proteobacteria; c__Deltaproteobacteria; o__Desulfobacterales; f__Desulfobulbaceae; g__; s__
811387	0	2	311	235	0	1	0	7	3	0	1	4	0	6	10	1	1	1	10	9	8	0	0	0	4	0	0	0	0	0	0	0	0	0	0	1	k__Bacteria; p__Bacteroidetes; c__Bacteroidia; o__Bacteroidales; f__; g__; s__
1116398	1	1	0	1	0	2	0	0	0	0	0	0	0	0	0	0	4	1	0	0	23	0	4	7	0	0	1	3	42	0	0	0	0	0	0	0	k__Bacteria; p__Bacteroidetes; c__Flavobacteriia; o__Flavobacteriales; f__Flavobacteriaceae; g__Flavobacterium; s__
220248	1	0	0	0	0	0	0	0	0	0	0	0	0	0	0	0	1	0	0	1	0	0	0	0	0	0	0	0	0	0	0	0	0	0	0	0	k__Bacteria; p__ZB3; c__; o__; f__; g__; s__
357791	0	0	0	0	1	0	0	0	0	0	0	0	0	0	0	0	0	0	0	0	5	0	0	0	0	0	0	0	0	0	0	0	0	0	0	0	k__Bacteria; p__Proteobacteria; c__Alphaproteobacteria; o__Rhodobacterales; f__Rhodobacteraceae; g__; s__
825156	0	0	0	0	0	0	0	0	0	0	0	0	0	0	0	0	0	0	0	0	0	2	0	0	0	0	0	0	0	0	0	0	0	0	0	0	k__Bacteria; p__Bacteroidetes; c__Flavobacteriia; o__Flavobacteriales; f__; g__; s__
241487	0	0	0	0	0	0	0	0	0	0	0	0	0	0	0	0	0	6	0	0	0	0	0	0	0	0	0	0	0	0	0	0	0	0	0	0	k__Bacteria; p__Actinobacteria; c__Actinobacteria; o__Actinomycetales; f__; g__; s__
4316569	0	0	0	0	0	0	0	0	0	0	0	0	0	0	0	0	28	37	0	1	2	0	0	0	13	0	0	0	0	4	0	0	0	0	0	0	k__Bacteria; p__Firmicutes; c__Clostridia; o__Clostridiales; f__Lachnospiraceae; g__; s__
306710	1	0	0	2	2	2	0	0	0	0	0	0	0	0	0	0	10	17	0	0	0	1	0	1	0	4	0	0	2	0	2	0	0	0	0	0	k__Bacteria; p__Proteobacteria; c__Alphaproteobacteria; o__Sphingomonadales; f__Sphingomonadaceae; g__Novosphingobium; s__
593555	0	0	0	0	0	0	0	0	0	0	0	0	0	0	3	0	478	886	27	37	1569	4	0	66	2	0	0	0	0	8	0	0	0	0	0	0	k__Bacteria; p__Proteobacteria; c__Alphaproteobacteria; o__Rhodospirillales; f__Acetobacteraceae; g__Gluconobacter; s__
1038330	0	0	0	0	0	1	0	0	0	0	0	0	0	0	0	0	1	0	0	0	0	0	0	0	0	0	0	0	0	0	0	0	0	0	0	0	k__Bacteria; p__Proteobacteria; c__Deltaproteobacteria; o__Myxococcales; f__; g__; s__
4427535	0	0	1	4	0	0	0	0	0	0	0	0	0	0	0	0	0	0	0	0	0	0	0	0	0	0	0	0	0	0	0	0	0	0	0	0	k__Bacteria; p__Chlorobi; c__Ignavibacteria; o__Ignavibacteriales; f__Ignavibacteriaceae; g__; s__
138840	0	0	8	6	6	4	0	2	0	0	11	2	0	0	0	4	9	20	53	37	400	32	2243	146	34	86	74	1908	7	30	147	98	3	6	0	0	k__Bacteria; p__Proteobacteria; c__Gammaproteobacteria; o__Pseudomonadales; f__Pseudomonadaceae; g__Pseudomonas; s__umsongensis
155448	0	0	0	4	0	0	0	5	1	0	3	8	1	11	6	5	11	4	3	3	0	0	15	46	3	34	19	4	14	0	141	108	0	0	0	0	k__Bacteria; p__Chloroflexi; c__Anaerolineae; o__DRC31; f__; g__; s__
4471067	0	0	0	0	0	0	2	0	0	0	0	1	1	0	0	1	3	6	0	1	0	0	0	0	29	0	0	0	0	20	0	0	0	0	0	0	k__Bacteria; p__Proteobacteria; c__Alphaproteobacteria; o__Rhizobiales; f__Rhizobiaceae; g__; s__
3329353	2	0	0	0	20	28	0	0	0	0	0	0	0	0	0	0	57	36	0	0	0	0	0	0	31	0	0	0	3	78	0	0	0	0	0	0	k__Bacteria; p__Bacteroidetes; c__Flavobacteriia; o__Flavobacteriales; f__[Weeksellaceae]; g__Chryseobacterium; s__
3951715	0	3	0	0	0	0	0	0	2	0	23	0	2	11	5	1	0	0	0	0	0	0	0	0	0	0	0	0	0	0	0	0	0	0	0	0	k__Bacteria; p__Actinobacteria; c__Actinobacteria; o__Actinomycetales; f__; g__; s__
4417599	0	0	10	15	20	31	2	1	0	0	0	0	7	0	4	0	0	0	0	7	0	0	0	0	0	0	0	0	0	0	0	0	0	0	0	0	k__Bacteria; p__Proteobacteria; c__Deltaproteobacteria; o__Syntrophobacterales; f__Syntrophobacteraceae; g__; s__
710917	5	4	305	200	562	670	81	105	33	21	76	60	102	134	58	47	12	6	102	100	2	11	155	85	0	13	0	45	16	0	0	0	0	1	0	0	k__Bacteria; p__Chloroflexi; c__Anaerolineae; o__H39; f__; g__; s__
154314	0	0	2	1	2	0	0	0	0	0	14	0	0	0	0	0	0	0	2	6	0	0	6	0	0	0	0	0	10	0	0	0	0	0	0	0	k__Bacteria; p__Proteobacteria; c__Alphaproteobacteria; o__Rhodospirillales; f__Acetobacteraceae; g__; s__
4368881	0	0	0	0	0	0	0	0	0	0	0	0	0	0	0	0	1	2	0	0	0	0	0	0	0	0	0	0	0	0	0	0	0	0	0	0	k__Bacteria; p__Proteobacteria; c__Betaproteobacteria; o__Burkholderiales; f__Oxalobacteraceae; g__; s__
3951713	3	4	0	1	1	0	6	1	5	0	2	2	0	4	1	2	2	3	0	3	4	1	2	1	0	0	2	0	6	0	1	0	0	0	0	0	k__Bacteria; p__Proteobacteria; c__Betaproteobacteria; o__Burkholderiales; f__Comamonadaceae; g__; s__
4476590	0	0	3	3	14	15	5	1	8	0	5	1	0	10	9	3	0	0	1	10	7	0	13	0	0	0	0	17	8	0	0	0	0	0	0	0	k__Bacteria; p__Proteobacteria; c__Alphaproteobacteria; o__Rhizobiales; f__; g__; s__
69019	0	0	0	0	0	0	0	0	0	0	0	0	0	0	0	0	1	1	0	0	0	0	0	0	0	0	0	0	0	0	0	0	0	0	0	0	k__Bacteria; p__Proteobacteria; c__Betaproteobacteria; o__Gallionellales; f__Gallionellaceae; g__Gallionella; s__
807595	1	0	2	0	0	0	0	1	0	0	0	5	0	0	0	2	1	0	0	0	0	0	0	0	0	0	0	3	0	0	0	0	0	0	0	0	k__Bacteria; p__Planctomycetes; c__Planctomycetia; o__Gemmatales; f__Gemmataceae; g__; s__
1126651	1	4	8	14	18	66	8	25	14	33	51	15	26	20	24	25	10	13	42	63	191	187	535	110	27	278	373	520	77	34	279	382	0	0	0	0	k__Bacteria; p__Proteobacteria; c__Alphaproteobacteria; o__Sphingomonadales; f__Sphingomonadaceae; g__Kaistobacter; s__
1126654	0	0	16	33	42	39	62	17	13	31	0	11	27	8	26	8	0	0	7	6	2	10	38	1	14	43	0	41	0	7	12	0	0	0	0	0	k__Bacteria; p__Proteobacteria; c__Deltaproteobacteria; o__Syntrophobacterales; f__Syntrophobacteraceae; g__; s__
1901956	0	0	0	0	0	0	0	0	0	0	0	0	0	0	0	0	3	24	0	0	2	0	0	0	3	0	0	0	0	0	0	0	0	0	0	0	k__Bacteria; p__Proteobacteria; c__Alphaproteobacteria; o__Rhodospirillales; f__Acetobacteraceae; g__; s__
542066	0	0	0	0	0	0	0	0	0	0	0	0	0	0	0	0	0	0	0	0	0	0	0	0	0	6	0	0	0	0	0	0	0	0	0	0	k__Bacteria; p__Actinobacteria; c__Actinobacteria; o__Actinomycetales; f__; g__; s__
557456	0	0	0	0	0	0	0	0	0	0	0	0	0	0	0	0	4	1	0	0	0	0	0	0	0	0	0	0	0	0	0	0	0	0	0	0	k__Bacteria; p__Proteobacteria; c__Alphaproteobacteria; o__Sphingomonadales; f__Sphingomonadaceae; g__Sphingomonas; s__wittichii
766424	0	2	0	6	37	33	0	2	1	0	0	2	3	7	3	3	0	0	9	15	2	0	28	0	0	0	0	1	0	0	0	0	0	0	0	0	k__Bacteria; p__Acidobacteria; c__; o__; f__; g__; s__
537686	21	18	103	91	110	129	252	121	192	90	754	159	107	411	274	391	14	16	50	46	40	13	630	157	33	277	54	443	202	33	216	83	0	1	0	1	k__Bacteria; p__Proteobacteria; c__Alphaproteobacteria; o__Rhizobiales; f__; g__; s__
1105824	0	0	1	0	0	2	11	3	1	0	0	0	1	0	0	0	1	0	0	0	0	0	9	0	0	0	0	0	0	0	0	0	0	0	0	0	k__Bacteria; p__Planctomycetes; c__Planctomycetia; o__Gemmatales; f__Gemmataceae; g__; s__
260335	0	0	0	0	0	0	0	0	0	0	0	0	0	0	0	1	0	0	1	9	0	2	0	0	0	0	0	1	0	0	0	17	0	0	0	0	k__Bacteria; p__Proteobacteria; c__Deltaproteobacteria; o__Myxococcales; f__; g__; s__
1000757	0	0	2	0	0	1	0	0	0	0	0	0	2	2	3	0	0	1	0	0	4	0	0	0	0	0	0	1	0	0	0	0	0	0	0	0	k__Bacteria; p__Proteobacteria; c__Alphaproteobacteria; o__Rhizobiales; f__Bradyrhizobiaceae; g__; s__
255194	0	0	46	54	41	46	3	25	3	4	6	15	29	1	11	7	1	0	0	5	0	0	0	0	1	1	0	0	0	1	2	0	0	0	0	0	k__Bacteria; p__NC10; c__12-24; o__JH-WHS47; f__; g__; s__
885648	11	2	2	0	0	0	0	0	6	0	0	0	0	8	1	0	19	13	0	0	2	0	0	0	11	0	0	0	0	9	0	0	0	0	0	0	k__Bacteria; p__Proteobacteria; c__Deltaproteobacteria; o__Spirobacillales; f__; g__; s__
1143745	6	12	71	71	138	272	14	28	11	0	22	32	17	30	27	24	2	0	7	5	19	5	3	0	0	2	0	13	0	1	0	0	0	0	0	0	k__Bacteria; p__Nitrospirae; c__Nitrospira; o__Nitrospirales; f__0319-6A21; g__; s__
4369138	4	4	0	0	0	0	0	0	0	0	0	0	0	0	0	0	4	1	0	0	0	0	0	0	0	0	0	0	0	0	0	0	0	0	0	0	k__Bacteria; p__Proteobacteria; c__Betaproteobacteria; o__Procabacteriales; f__Procabacteriaceae; g__; s__
3174268	3	0	0	0	0	0	0	1	0	0	0	0	0	0	0	0	0	2	0	0	0	0	0	0	0	0	0	0	0	0	0	0	0	0	0	0	k__Bacteria; p__Actinobacteria; c__Actinobacteria; o__Actinomycetales; f__Promicromonosporaceae; g__; s__
809628	0	2	355	306	10	23	36	20	17	1	28	15	6	14	51	8	6	3	26	23	13	0	0	0	22	20	0	3	0	19	23	0	0	0	0	0	k__Bacteria; p__Bacteroidetes; c__Bacteroidia; o__Bacteroidales; f__; g__; s__
210507	0	0	0	1	0	0	38	0	2	2	6	2	5	0	0	0	1	0	0	1	0	0	0	0	0	1	1	0	0	0	0	0	0	0	0	0	k__Bacteria; p__Actinobacteria; c__Acidimicrobiia; o__Acidimicrobiales; f__; g__; s__
210052	0	0	1	2	5	1	0	1	1	3	13	2	0	4	15	4	7	8	0	0	0	1	4	0	0	17	0	7	6	0	5	95	0	0	0	0	k__Bacteria; p__Actinobacteria; c__Actinobacteria; o__Actinomycetales; f__Nocardiaceae; g__Nocardia; s__
535685	0	0	0	0	0	0	0	0	0	0	0	0	0	0	0	0	1	5	0	0	0	0	0	0	0	0	0	0	0	0	0	0	0	0	0	0	k__Bacteria; p__Bacteroidetes; c__Bacteroidia; o__Bacteroidales; f__Porphyromonadaceae; g__Dysgonomonas; s__
4440638	0	0	1	1	4	2	0	0	0	0	0	0	0	0	0	0	0	0	0	0	1	0	0	0	0	0	0	0	0	0	0	0	0	0	0	0	k__Bacteria; p__Acidobacteria; c__[Chloracidobacteria]; o__RB41; f__; g__; s__
929901	0	0	0	0	0	0	0	0	1	0	0	0	0	0	0	0	0	90	0	1	0	0	0	0	0	0	3	0	6	0	0	1	0	0	0	0	k__Bacteria; p__Actinobacteria; c__Actinobacteria; o__Actinomycetales; f__Micrococcaceae; g__; s__
1692229	0	0	2	0	0	0	2	0	2	2	3	1	3	4	1	1	0	0	0	0	3	0	5	0	1	3	2	2	0	0	2	0	0	0	0	0	k__Bacteria; p__Chloroflexi; c__Ellin6529; o__; f__; g__; s__
1692228	0	1	0	0	0	0	0	0	0	0	0	0	0	0	0	0	0	0	0	0	1	0	0	0	0	0	0	0	0	0	0	0	0	0	0	0	k__Bacteria; p__OP11; c__WCHB1-64; o__; f__; g__; s__
4384314	2	1	0	0	0	0	0	0	1	0	2	1	0	1	0	0	4	0	3	1	3	0	0	0	104	0	14	0	0	68	23	0	0	0	0	0	k__Bacteria; p__Bacteroidetes; c__Cytophagia; o__Cytophagales; f__Cytophagaceae; g__Leadbetterella; s__
614860	0	0	6	6	0	6	0	0	3	0	1	0	2	2	1	0	1	0	1	3	0	2	0	18	0	0	5	1	0	0	12	0	0	0	0	0	k__Bacteria; p__Proteobacteria; c__Betaproteobacteria; o__; f__; g__; s__
929908	0	2	6	8	1	1	0	0	1	0	1	0	0	0	0	1	0	0	1	1	1	0	0	0	1	0	1	0	0	0	0	0	0	0	0	0	k__Bacteria; p__Cyanobacteria; c__Chloroplast; o__Stramenopiles; f__; g__; s__
821651	0	0	0	0	0	0	0	0	0	0	0	0	0	0	1	0	0	0	1	3	0	0	0	0	0	0	0	0	0	0	0	0	0	0	0	0	k__Bacteria; p__BRC1; c__NPL-UPA2; o__; f__; g__; s__
821656	0	0	0	3	0	4	0	0	0	0	0	0	0	0	0	0	0	0	0	2	12	1	14	0	0	11	0	1	0	0	0	0	0	0	0	0	k__Bacteria; p__Proteobacteria; c__Deltaproteobacteria; o__Syntrophobacterales; f__Syntrophaceae; g__Desulfobacca; s__
850135	1	1	42	38	85	90	80	51	36	7	242	49	56	89	87	122	5	2	74	108	67	80	426	462	17	265	213	394	221	4	203	154	1	0	0	0	k__Bacteria; p__Proteobacteria; c__Betaproteobacteria; o__Burkholderiales; f__Comamonadaceae; g__; s__
805334	0	0	84	91	17	29	10	5	2	3	0	3	9	2	7	0	1	2	13	12	15	7	0	0	4	0	0	9	0	2	0	0	0	0	0	0	k__Bacteria; p__Proteobacteria; c__Betaproteobacteria; o__; f__; g__; s__
4349834	0	0	0	0	0	0	0	0	0	0	0	0	0	0	0	0	4	0	0	0	1	0	0	0	0	0	0	0	0	0	0	0	0	0	0	0	k__Bacteria; p__Verrucomicrobia; c__[Spartobacteria]; o__[Chthoniobacterales]; f__[Chthoniobacteraceae]; g__Candidatus Xiphinematobacter; s__
128717	0	0	0	0	0	0	0	0	3	0	0	0	0	1	1	0	472	978	69	101	1	0	0	115	6	0	6	0	24	5	0	79	0	0	0	0	k__Bacteria; p__Proteobacteria; c__Alphaproteobacteria; o__Rhodospirillales; f__Acetobacteraceae; g__Gluconobacter; s__
518694	0	1	5	11	16	17	5	6	4	0	3	7	2	4	10	3	0	0	6	1	42	81	11	1	0	6	0	26	0	0	13	1	0	0	0	0	k__Bacteria; p__Proteobacteria; c__Betaproteobacteria; o__SC-I-84; f__; g__; s__
6118	0	0	0	0	0	0	0	0	0	0	0	0	0	0	0	0	0	2	0	0	0	0	0	0	0	0	0	0	0	0	0	0	0	0	0	0	k__Bacteria; p__Proteobacteria; c__Alphaproteobacteria; o__Rickettsiales; f__Rickettsiaceae; g__Wolbachia; s__
718321	0	0	2	1	0	2	0	0	0	0	0	0	0	0	0	0	16	6	32	34	157	0	0	0	0	0	0	0	0	0	0	0	0	0	0	0	k__Bacteria; p__Cyanobacteria; c__Chloroplast; o__Stramenopiles; f__; g__; s__
4419564	0	0	0	0	0	0	0	0	0	0	0	1	0	0	0	0	0	0	0	1	35	0	0	0	0	0	0	0	0	0	0	0	0	0	0	0	k__Bacteria; p__Proteobacteria; c__Betaproteobacteria; o__Rhodocyclales; f__Rhodocyclaceae; g__Denitratisoma; s__
1130423	1	0	16	11	27	20	3	6	6	0	0	6	6	0	17	8	0	0	5	3	3	0	3	0	0	0	0	0	0	0	0	0	0	0	0	0	k__Bacteria; p__Verrucomicrobia; c__[Pedosphaerae]; o__[Pedosphaerales]; f__Ellin515; g__; s__
3802890	0	0	0	0	0	0	0	0	0	0	0	0	0	0	0	0	9	12	0	0	0	0	0	0	0	0	0	0	0	0	0	0	0	0	0	0	k__Bacteria; p__OP3; c__koll11; o__; f__; g__; s__
3802893	0	0	2	3	4	13	1	1	0	0	0	0	0	0	3	0	0	0	1	4	4	22	15	0	0	2	0	10	6	0	0	1	0	0	0	0	k__Bacteria; p__Proteobacteria; c__Betaproteobacteria; o__MND1; f__; g__; s__
984280	0	0	4	1	1	1	0	0	0	0	0	2	0	0	5	0	0	0	0	0	1	0	1	0	0	0	0	3	0	0	0	0	0	0	0	0	k__Bacteria; p__Nitrospirae; c__Nitrospira; o__Nitrospirales; f__Nitrospiraceae; g__Nitrospira; s__
2228264	0	1	2	0	3	0	0	0	1	0	5	0	0	3	1	1	0	3	0	1	0	0	70	7	2	0	0	36	0	0	0	0	0	0	0	0	k__Bacteria; p__Proteobacteria; c__Alphaproteobacteria; o__Rhodobacterales; f__Rhodobacteraceae; g__Rubellimicrobium; s__
531378	0	0	4	6	13	18	0	0	3	0	6	1	0	4	4	0	8	3	10	14	17	49	47	20	0	9	19	2	3	0	0	0	0	0	0	0	k__Bacteria; p__Elusimicrobia; c__Elusimicrobia; o__FAC88; f__; g__; s__
4306789	0	0	0	0	0	0	0	0	0	0	0	0	1	0	0	0	0	0	0	1	0	0	3	0	0	0	0	0	0	0	0	0	0	0	0	0	k__Bacteria; p__Proteobacteria; c__Deltaproteobacteria; o__Desulfobacterales; f__Desulfobulbaceae; g__; s__
4371773	2	0	2	2	0	0	0	1	1	3	18	7	1	8	0	0	1	2	1	2	0	1	0	3	0	1	0	1	0	0	0	3	0	0	0	0	k__Bacteria; p__Planctomycetes; c__Planctomycetia; o__B97; f__; g__; s__
4299274	0	1	1	0	0	0	0	0	0	0	0	0	0	0	0	0	1	3	2	1	1	1	0	0	6	0	0	0	0	0	0	0	0	0	0	0	k__Bacteria; p__Proteobacteria; c__Alphaproteobacteria; o__BD7-3; f__; g__; s__
937848	0	0	0	2	0	0	0	5	0	0	0	0	0	0	0	2	56	38	22	23	10	1	26	0	98	0	53	10	0	115	0	24	0	0	0	0	k__Bacteria; p__Verrucomicrobia; c__[Spartobacteria]; o__[Chthoniobacterales]; f__[Chthoniobacteraceae]; g__heteroC45_4W; s__
4299277	0	0	0	0	0	0	0	0	0	0	0	0	0	0	0	0	3	0	0	0	0	0	0	0	0	0	0	0	0	0	0	0	0	0	0	0	k__Bacteria; p__GN02; c__GKS2-174; o__; f__; g__; s__
4299270	0	0	0	0	0	0	0	0	0	0	0	0	0	0	0	0	0	3	0	0	0	0	0	0	0	0	0	0	0	0	0	0	0	0	0	0	k__Bacteria; p__Actinobacteria; c__Actinobacteria; o__Actinomycetales; f__Actinomycetaceae; g__; s__
4299272	0	1	0	1	0	0	0	0	0	0	0	0	0	0	0	1	3	0	12	18	1	1	0	0	0	0	0	0	0	0	0	0	0	0	0	0	k__Bacteria; p__OP3; c__PBS-25; o__; f__; g__; s__
548961	0	0	1	2	1	3	1	0	0	0	2	0	1	1	0	0	0	0	0	0	0	0	1	0	0	0	0	2	0	0	0	0	0	0	0	0	k__Bacteria; p__Proteobacteria; c__Gammaproteobacteria; o__Thiotrichales; f__Piscirickettsiaceae; g__; s__
4449013	0	1	0	0	0	0	0	0	0	0	0	0	0	0	0	0	0	0	0	0	1	0	0	0	0	0	0	0	0	0	0	3	0	0	0	0	k__Bacteria; p__Proteobacteria; c__Gammaproteobacteria; o__Pseudomonadales; f__Moraxellaceae; g__Acinetobacter; s__
4449012	0	0	2	4	2	0	0	0	1	0	0	0	0	0	0	0	0	0	0	0	0	0	0	0	0	0	0	0	0	0	0	0	0	0	0	0	k__Bacteria; p__Proteobacteria; c__Deltaproteobacteria; o__Desulfobacterales; f__Desulfobacteraceae; g__; s__
4449011	0	0	0	0	0	0	0	0	0	0	0	0	0	0	0	0	0	0	0	0	1	0	0	0	0	1	0	0	0	0	0	3	0	0	0	0	k__Bacteria; p__Firmicutes; c__Bacilli; o__Bacillales; f__Planococcaceae; g__Paenisporosarcina; s__
947121	0	0	0	0	0	0	0	0	0	0	0	0	0	0	0	0	5	39	0	3	0	1	0	0	0	0	0	0	0	0	0	0	0	0	0	0	k__Bacteria; p__Bacteroidetes; c__Flavobacteriia; o__Flavobacteriales; f__Flavobacteriaceae; g__Flavobacterium; s__
4449015	0	0	1	0	0	0	0	1	1	0	0	0	1	0	1	2	0	0	0	0	0	0	0	0	0	0	0	1	0	0	0	0	0	0	0	0	k__Bacteria; p__Proteobacteria; c__Deltaproteobacteria; o__Desulfobacterales; f__Desulfobulbaceae; g__; s__
4349122	0	2	11	11	0	2	20	18	20	17	37	12	11	16	7	17	15	5	63	54	14	5	71	74	3	78	106	21	16	6	236	84	0	0	0	0	k__Bacteria; p__Planctomycetes; c__Planctomycetia; o__Pirellulales; f__Pirellulaceae; g__; s__
113272	0	0	8	6	9	8	22	9	2	12	17	9	10	2	14	5	4	5	26	20	0	8	23	0	0	41	0	22	8	3	0	0	0	0	0	0	k__Bacteria; p__Planctomycetes; c__Planctomycetia; o__Pirellulales; f__Pirellulaceae; g__; s__
1126769	6	1	0	0	0	0	0	0	0	0	0	0	0	0	0	0	7	9	2	6	0	0	0	0	1	0	0	0	0	1	0	0	0	0	0	0	k__Bacteria; p__Proteobacteria; c__Alphaproteobacteria; o__Caulobacterales; f__Caulobacteraceae; g__Mycoplana; s__
102326	0	0	0	0	0	0	0	0	0	0	0	0	0	0	0	0	0	0	6	2	3	1	0	0	0	0	0	0	0	0	0	30	0	0	0	0	k__Bacteria; p__Proteobacteria; c__Alphaproteobacteria; o__Rhodospirillales; f__Rhodospirillaceae; g__; s__
2557796	0	0	0	0	0	0	0	0	0	0	0	0	0	0	0	0	2	3	0	0	0	0	0	0	0	0	0	0	0	0	22	0	0	0	0	0	k__Bacteria; p__Proteobacteria; c__Deltaproteobacteria; o__; f__; g__; s__
42997	0	0	0	0	0	0	0	0	0	0	0	0	0	0	0	0	2	0	0	0	0	0	0	0	0	0	0	0	0	0	0	0	0	0	0	0	k__Bacteria; p__Proteobacteria; c__Betaproteobacteria; o__; f__; g__; s__
209310	0	2	1	1	0	0	0	0	2	1	3	2	0	0	5	8	3	2	9	8	9	9	5	20	0	33	0	0	0	0	0	0	0	0	0	0	k__Bacteria; p__Proteobacteria; c__Betaproteobacteria; o__Rhodocyclales; f__Rhodocyclaceae; g__Sulfuritalea; s__
1014728	0	0	0	0	0	0	0	0	0	0	0	0	0	0	0	0	0	2	0	0	0	0	0	0	0	0	0	0	0	0	0	0	0	0	0	0	k__Bacteria; p__Bacteroidetes; c__Sphingobacteriia; o__Sphingobacteriales; f__Sphingobacteriaceae; g__; s__
338969	4	0	79	73	26	60	0	13	7	3	47	6	0	8	13	16	7	3	18	14	31	5	23	0	6	0	0	7	0	5	0	42	1	0	0	0	k__Bacteria; p__Verrucomicrobia; c__[Pedosphaerae]; o__[Pedosphaerales]; f__Ellin515; g__; s__
4245392	0	0	0	0	0	0	0	0	0	0	2	0	0	0	4	0	10	53	0	0	3	6	0	0	3	1	0	0	7	0	0	0	0	0	0	0	k__Bacteria; p__Proteobacteria; c__Alphaproteobacteria; o__Rhodobacterales; f__Rhodobacteraceae; g__Paracoccus; s__aminovorans
3239984	0	0	1	2	1	0	19	1	0	0	22	0	6	5	7	0	1	2	0	0	0	0	8	2	0	18	22	33	0	0	12	40	0	0	0	0	k__Bacteria; p__Proteobacteria; c__Alphaproteobacteria; o__Rhodobacterales; f__Rhodobacteraceae; g__Amaricoccus; s__
114263	0	1	2	1	0	0	0	1	0	0	0	0	0	0	0	1	0	0	61	94	19	20	0	0	0	0	0	3	0	0	0	47	0	0	0	0	k__Bacteria; p__Planctomycetes; c__Phycisphaerae; o__WD2101; f__; g__; s__
4260090	0	0	0	0	0	0	0	0	0	0	0	0	0	0	0	0	8	3	3	0	10	0	0	0	0	0	1	0	0	0	0	0	0	0	0	0	k__Bacteria; p__Bacteroidetes; c__[Saprospirae]; o__[Saprospirales]; f__Chitinophagaceae; g__; s__
236066	32	27	3	0	0	5	0	0	0	0	0	0	0	1	0	0	132	48	8	7	0	0	25	0	0	0	0	4	0	0	1	48	0	0	0	0	k__Bacteria; p__Bacteroidetes; c__Cytophagia; o__Cytophagales; f__Cytophagaceae; g__Emticicia; s__
112277	0	0	1	1	0	0	0	0	0	0	0	0	0	0	0	0	0	0	0	0	0	0	0	0	0	0	0	0	0	0	0	0	0	0	0	0	k__Bacteria; p__Proteobacteria; c__Alphaproteobacteria; o__Rhodospirillales; f__Acetobacteraceae; g__; s__
4472608	0	0	0	0	0	0	0	0	0	0	0	0	0	0	0	0	0	3	0	0	0	0	0	0	0	0	0	15	0	0	0	0	0	0	0	0	k__Bacteria; p__Proteobacteria; c__Alphaproteobacteria; o__Rhizobiales; f__Xanthobacteraceae; g__Blastochloris; s__
672612	0	0	6	3	0	11	20	2	2	0	11	2	8	7	5	3	0	0	0	0	0	0	0	0	0	0	0	0	0	0	0	0	0	0	0	0	k__Bacteria; p__Chloroflexi; c__Anaerolineae; o__SBR1031; f__oc28; g__; s__
568283	0	0	0	0	0	0	0	0	3	0	0	0	0	7	0	0	1	0	0	0	1	0	0	0	0	0	0	0	0	0	0	0	0	0	0	0	k__Bacteria; p__Proteobacteria; c__Gammaproteobacteria; o__Thiotrichales; f__Thiotrichaceae; g__Thiothrix; s__
1044436	0	1	19	15	9	30	0	5	1	0	0	0	4	0	0	3	2	3	4	12	149	1	3	0	2	0	0	8	0	2	0	0	0	0	0	0	k__Bacteria; p__Proteobacteria; c__Deltaproteobacteria; o__Syntrophobacterales; f__Syntrophobacteraceae; g__; s__
1107796	1	1	8	13	81	95	9	13	0	0	16	4	10	15	14	7	6	1	34	38	120	4	150	12	11	0	55	94	7	6	0	32	0	0	0	0	k__Bacteria; p__Gemmatimonadetes; c__Gemm-1; o__; f__; g__; s__
4422321	2	1	0	0	0	1	0	0	0	0	0	0	0	0	1	0	1	0	1	0	0	0	0	0	1	0	0	0	2	0	1	0	0	0	0	0	k__Bacteria; p__Proteobacteria; c__Betaproteobacteria; o__Burkholderiales; f__Comamonadaceae; g__; s__
4482706	0	0	0	1	0	0	0	0	0	0	0	0	0	0	0	0	0	5	0	0	0	0	0	0	0	0	0	0	0	0	0	0	0	0	0	0	k__Bacteria; p__Fibrobacteres; c__TG3; o__TG3-1; f__; g__; s__
141738	0	0	0	0	1	0	0	0	0	0	0	0	0	0	0	0	0	0	0	2	13	0	0	0	0	16	0	0	0	0	0	0	0	0	0	0	k__Bacteria; p__Chlorobi; c__SJA-28; o__; f__; g__; s__
4235445	0	0	0	0	0	0	0	0	0	0	0	0	0	0	0	0	0	0	0	0	5	0	0	0	0	5	0	0	0	1	1	0	0	0	0	0	k__Bacteria; p__Proteobacteria; c__Gammaproteobacteria; o__Pseudomonadales; f__Moraxellaceae; g__Acinetobacter; s__
875985	0	0	2	10	4	18	4	0	0	0	0	1	4	2	0	1	0	0	1	1	3	0	1	0	0	0	0	2	0	0	0	0	0	0	0	0	k__Bacteria; p__Proteobacteria; c__Betaproteobacteria; o__SC-I-84; f__; g__; s__
164811	0	0	0	0	0	0	0	0	0	0	0	0	0	0	0	0	0	2	0	0	0	0	0	0	0	0	0	0	0	0	0	0	0	0	0	0	k__Bacteria; p__Firmicutes; c__Clostridia; o__Clostridiales; f__Lachnospiraceae; g__; s__
542933	1	0	11	34	55	51	77	18	13	33	45	19	12	32	41	23	8	23	7	12	30	4	101	55	7	29	59	96	3	4	56	69	0	0	0	0	k__Bacteria; p__Actinobacteria; c__Acidimicrobiia; o__Acidimicrobiales; f__EB1017; g__; s__
3603301	0	0	0	3	6	5	2	2	9	5	35	6	9	10	19	8	1	47	12	21	7	11	93	70	2	66	174	148	88	1	52	117	0	0	0	0	k__Bacteria; p__Actinobacteria; c__Thermoleophilia; o__Gaiellales; f__; g__; s__
2447176	3	0	0	2	2	2	0	1	0	0	0	0	0	0	0	0	0	0	1	2	12	2	7	1	0	0	0	0	0	0	0	0	0	0	0	0	k__Bacteria; p__Acidobacteria; c__Acidobacteria-6; o__iii1-15; f__; g__; s__
720217	0	1	7	6	12	33	66	11	2	21	46	23	24	29	24	144	2	0	3	6	0	3	0	0	0	2	0	0	0	0	0	0	0	0	0	0	k__Bacteria; p__Proteobacteria; c__Deltaproteobacteria; o__Myxococcales; f__Haliangiaceae; g__; s__
312035	0	0	0	0	4	0	0	0	0	0	0	0	0	0	0	0	0	0	0	0	0	0	0	0	0	0	0	0	0	0	0	0	0	0	0	0	k__Bacteria; p__Cyanobacteria; c__Nostocophycideae; o__Nostocales; f__Nostocaceae; g__Nostoc; s__
4446565	0	0	1	0	0	12	2	0	0	0	0	2	0	3	1	0	0	5	0	3	7	33	10	0	0	0	0	0	0	0	1	0	0	0	0	0	k__Bacteria; p__Bacteroidetes; c__[Saprospirae]; o__[Saprospirales]; f__Chitinophagaceae; g__; s__
142389	0	1	0	0	0	0	0	0	0	0	0	0	0	0	0	0	0	4	0	0	0	0	0	0	0	0	0	0	0	0	0	0	0	0	0	0	k__Bacteria; p__Proteobacteria; c__Alphaproteobacteria; o__Sphingomonadales; f__Sphingomonadaceae; g__Kaistobacter; s__
538089	0	0	0	0	1	2	1	0	0	0	0	0	0	0	0	0	0	0	0	0	0	1	1	0	0	1	0	1	0	0	0	0	0	0	0	0	k__Bacteria; p__Proteobacteria; c__Betaproteobacteria; o__MND1; f__; g__; s__
4333673	0	0	0	0	0	0	0	0	0	0	0	0	0	0	0	0	0	0	0	0	0	1	0	0	0	0	0	0	1	0	0	0	0	0	0	0	k__Bacteria; p__Bacteroidetes; c__[Saprospirae]; o__[Saprospirales]; f__Chitinophagaceae; g__Segetibacter; s__
353158	0	2	0	0	0	0	0	0	0	0	0	0	0	0	0	0	0	5	0	0	0	0	0	0	0	0	0	0	0	0	0	0	0	0	0	0	k__Bacteria; p__Bacteroidetes; c__Cytophagia; o__Cytophagales; f__Cytophagaceae; g__Rudanella; s__
1144835	0	0	0	1	0	0	0	0	0	0	0	1	17	4	0	0	0	0	0	0	0	0	0	0	0	0	0	0	0	0	0	0	0	0	0	0	k__Bacteria; p__Chloroflexi; c__Anaerolineae; o__Caldilineales; f__Caldilineaceae; g__Caldilinea; s__
1141660	0	0	0	0	0	0	0	0	0	0	0	0	0	0	0	0	0	0	0	0	0	0	0	0	0	0	0	0	0	0	0	0	0	0	0	0	k__Bacteria; p__Proteobacteria; c__Betaproteobacteria; o__Neisseriales; f__Neisseriaceae; g__; s__
543083	0	2	24	28	12	44	0	10	2	0	9	2	0	7	2	0	1	0	1	1	16	3	0	0	0	0	0	0	0	0	0	0	0	0	0	0	k__Bacteria; p__Acidobacteria; c__BPC102; o__MVS-40; f__; g__; s__
142384	0	0	0	0	8	2	0	0	1	0	0	1	0	2	2	0	0	0	0	0	0	2	0	0	0	0	0	0	0	0	0	0	0	0	0	0	k__Bacteria; p__Proteobacteria; c__Betaproteobacteria; o__A21b; f__UD5; g__; s__
1144831	0	0	12	16	0	0	0	0	0	0	0	0	0	0	0	0	2	0	0	0	15	0	0	0	0	0	0	0	0	0	0	0	0	0	0	0	k__Bacteria; p__Chloroflexi; c__Anaerolineae; o__envOPS12; f__; g__; s__
4418394	0	0	0	0	0	0	0	0	0	0	0	0	0	0	0	0	0	7	0	0	0	0	0	0	0	0	0	0	0	0	0	0	0	0	0	0	k__Bacteria; p__Actinobacteria; c__Actinobacteria; o__Actinomycetales; f__Microbacteriaceae; g__Microbacterium; s__chocolatum
4320381	2	1	2	11	4	8	0	1	0	0	19	0	0	0	2	10	1	4	6	3	12	1	0	0	0	0	0	0	0	0	0	0	0	0	0	0	k__Bacteria; p__Proteobacteria; c__Gammaproteobacteria; o__Xanthomonadales; f__Sinobacteraceae; g__; s__
808716	0	0	0	2	0	0	0	0	0	0	0	0	0	0	0	0	0	0	8	11	6	0	24	0	0	0	0	1	0	0	0	0	0	0	0	0	k__Bacteria; p__Nitrospirae; c__Nitrospira; o__Nitrospirales; f__; g__; s__
3053045	0	0	1	0	0	0	0	0	0	0	0	0	0	0	0	0	11	8	0	0	1	10	0	0	0	0	0	0	0	0	0	0	0	0	0	0	k__Bacteria; p__Actinobacteria; c__Actinobacteria; o__Actinomycetales; f__Promicromonosporaceae; g__Cellulosimicrobium; s__
824076	10	5	1	0	6	2	14	1	4	10	3	1	8	4	9	7	4	3	0	0	0	0	11	0	5	73	0	24	2	2	35	0	0	0	0	0	k__Bacteria; p__Proteobacteria; c__Gammaproteobacteria; o__Methylococcales; f__Methylococcaceae; g__Methylocaldum; s__
555683	0	2	1	5	0	0	0	0	1	0	1	1	0	2	1	3	2	0	2	0	0	0	1	0	0	0	0	0	0	0	0	0	0	0	0	0	k__Bacteria; p__Proteobacteria; c__Betaproteobacteria; o__Rhodocyclales; f__Rhodocyclaceae; g__; s__
934122	0	3	66	32	0	0	0	1	0	0	0	2	0	2	0	5	0	0	6	7	2	2	0	0	0	0	0	0	0	0	0	0	0	0	0	2	k__Bacteria; p__Bacteroidetes; c__Bacteroidia; o__Bacteroidales; f__; g__; s__
4462876	0	0	4	3	1	3	11	1	0	0	0	0	0	0	4	0	0	0	0	2	0	0	3	0	0	0	6	0	0	0	0	0	2	0	0	0	k__Bacteria; p__Acidobacteria; c__; o__; f__; g__; s__
555684	0	0	46	43	49	50	31	16	8	0	25	12	29	17	16	14	2	1	7	16	29	12	20	17	0	0	0	8	0	0	5	0	0	0	0	0	k__Bacteria; p__Acidobacteria; c__Acidobacteria-6; o__CCU21; f__; g__; s__
811000	2	0	0	0	0	0	0	0	0	0	0	0	0	0	0	0	0	0	0	0	0	0	0	0	0	0	0	0	0	0	0	0	0	0	0	0	k__Bacteria; p__Actinobacteria; c__Acidimicrobiia; o__Acidimicrobiales; f__C111; g__; s__
1067268	0	0	0	0	0	0	0	0	2	0	0	0	0	0	0	0	0	2	0	1	0	0	0	0	1	0	0	6	0	0	0	0	0	0	0	0	k__Bacteria; p__Actinobacteria; c__Thermoleophilia; o__Solirubrobacterales; f__; g__; s__
275285	1	0	6	6	0	0	16	6	8	0	8	60	10	11	4	5	0	8	1	1	1	0	4	0	6	10	0	0	0	0	31	4	0	0	0	0	k__Bacteria; p__Actinobacteria; c__Thermoleophilia; o__; f__; g__; s__
233789	0	0	0	0	0	0	1	0	1	0	0	0	0	0	0	0	0	0	0	0	0	0	0	0	0	0	0	0	0	0	0	0	0	0	0	0	k__Bacteria; p__OP3; c__koll11; o__GIF10; f__kpj58rc; g__; s__
3931106	0	0	0	1	2	0	0	0	0	0	0	1	0	0	0	0	0	0	0	0	0	0	0	0	0	1	0	0	0	0	0	0	0	0	0	0	k__Bacteria; p__Proteobacteria; c__Gammaproteobacteria; o__[Marinicellales]; f__[Marinicellaceae]; g__; s__
2669173	3	1	153	135	180	225	87	121	108	33	43	156	54	165	120	91	13	4	73	122	12	5	256	59	24	71	35	160	12	8	114	20	0	0	0	1	k__Bacteria; p__Proteobacteria; c__Deltaproteobacteria; o__Syntrophobacterales; f__Syntrophobacteraceae; g__; s__
7932	0	0	0	0	0	1	26	8	0	5	0	3	5	0	0	0	0	2	0	0	0	0	1	2	0	0	0	0	0	0	0	0	0	0	0	0	k__Bacteria; p__Proteobacteria; c__Gammaproteobacteria; o__Legionellales; f__Legionellaceae; g__Legionella; s__
1136721	0	3	23	15	41	33	0	2	7	0	23	2	4	11	2	8	0	0	10	8	13	10	27	0	0	0	0	35	0	0	0	0	0	0	0	0	k__Bacteria; p__Acidobacteria; c__Solibacteres; o__Solibacterales; f__Solibacteraceae; g__Candidatus Solibacter; s__
1042351	1	19	65	67	128	199	10	42	11	14	25	30	15	4	10	32	2	2	25	13	109	14	36	11	6	2	0	8	0	4	44	0	0	0	0	0	k__Bacteria; p__Nitrospirae; c__Nitrospira; o__Nitrospirales; f__0319-6A21; g__; s__
533232	2	3	0	0	0	0	0	0	0	0	0	0	0	0	0	0	6	3	0	2	0	0	0	0	0	0	0	0	0	0	0	0	0	0	0	0	k__Bacteria; p__Proteobacteria; c__Betaproteobacteria; o__Rhodocyclales; f__Rhodocyclaceae; g__; s__
565220	1	0	0	0	0	0	0	0	0	0	0	0	0	0	4	0	0	0	2	2	24	5	2	0	0	0	0	1	0	0	0	0	0	0	0	0	k__Bacteria; p__Acidobacteria; c__Acidobacteria-6; o__iii1-15; f__; g__; s__
1136729	0	0	0	1	0	2	0	0	0	0	0	0	0	0	1	0	0	0	6	5	0	0	0	0	0	0	0	0	0	0	0	0	0	0	0	0	k__Bacteria; p__Proteobacteria; c__Deltaproteobacteria; o__Myxococcales; f__OM27; g__; s__
4446106	0	0	5	2	3	5	0	0	0	0	0	0	0	0	0	0	0	0	0	0	1	9	0	0	0	0	0	0	0	0	0	0	0	0	0	0	k__Bacteria; p__Acidobacteria; c__Acidobacteria-6; o__iii1-15; f__; g__; s__
3471578	0	0	8	4	0	0	16	0	1	0	0	0	0	1	4	0	2	0	12	11	4	0	0	6	0	2	0	16	16	0	11	0	0	0	0	0	k__Bacteria; p__Proteobacteria; c__Alphaproteobacteria; o__; f__; g__; s__
4313865	0	0	0	1	0	0	0	0	0	0	0	0	1	0	1	0	0	0	0	0	0	0	0	0	0	0	0	0	0	0	0	0	0	0	0	0	k__Bacteria; p__Proteobacteria; c__Betaproteobacteria; o__Burkholderiales; f__Comamonadaceae; g__Methylibium; s__petroleiphilum
246017	1	5	1	0	0	0	2	1	3	0	0	5	25	2	3	0	2	3	0	0	0	0	0	0	0	0	0	0	0	3	0	0	0	0	0	0	k__Bacteria; p__Firmicutes; c__Clostridia; o__Clostridiales; f__Lachnospiraceae; g__; s__
1064689	0	0	7	8	5	21	0	1	0	0	0	5	0	0	0	0	0	1	1	6	3	1	14	0	0	0	0	0	0	0	0	0	0	0	0	0	k__Bacteria; p__Proteobacteria; c__Deltaproteobacteria; o__Myxococcales; f__; g__; s__
1046117	0	2	2	4	3	9	0	1	2	0	0	4	10	14	3	6	0	1	0	1	4	3	0	0	0	0	0	0	0	0	0	0	0	0	0	0	k__Bacteria; p__Planctomycetes; c__Planctomycetia; o__Planctomycetales; f__Planctomycetaceae; g__Planctomyces; s__
143355	0	0	0	0	0	0	0	0	0	0	0	0	0	0	0	0	0	2	0	0	0	0	0	0	0	0	0	0	0	0	0	0	0	0	0	0	k__Bacteria; p__Firmicutes; c__Clostridia; o__Clostridiales; f__; g__; s__
208621	11	19	68	63	45	147	270	225	118	261	381	433	370	232	258	106	80	66	104	84	42	59	509	333	44	183	311	446	130	30	244	353	0	0	0	1	k__Bacteria; p__Planctomycetes; c__Planctomycetia; o__Pirellulales; f__Pirellulaceae; g__A17; s__
4377349	0	0	4	8	6	1	0	4	0	0	0	2	0	0	0	0	2	0	56	34	29	0	62	5	4	13	4	22	0	3	0	0	0	0	0	0	k__Bacteria; p__Proteobacteria; c__Betaproteobacteria; o__Methylophilales; f__Methylophilaceae; g__; s__
1118393	0	0	0	0	0	0	0	0	0	0	0	0	0	0	0	0	0	1	1	0	0	0	0	0	0	0	0	0	0	0	0	0	0	0	0	0	k__Bacteria; p__Gemmatimonadetes; c__Gemm-1; o__; f__; g__; s__
3471577	0	0	1	1	9	9	0	0	0	0	0	0	0	0	0	0	0	0	1	0	0	0	0	0	0	0	0	0	0	0	0	0	0	0	0	0	k__Bacteria; p__Proteobacteria; c__Gammaproteobacteria; o__Chromatiales; f__; g__; s__
2440019	0	0	0	0	0	0	0	0	0	0	0	0	0	0	0	0	6	2	0	0	0	0	0	0	0	0	0	0	0	0	0	0	0	0	0	0	k__Bacteria; p__Proteobacteria; c__Epsilonproteobacteria; o__Campylobacterales; f__Helicobacteraceae; g__Sulfurimonas; s__
585439	0	0	0	0	0	0	0	0	0	0	0	0	0	0	0	0	0	0	0	1	0	2	0	0	0	0	0	0	0	0	0	0	0	0	0	0	k__Bacteria; p__Proteobacteria; c__Gammaproteobacteria; o__HTCC2188; f__HTCC2089; g__; s__
591387	0	0	1	0	4	0	0	0	0	17	4	0	0	0	0	0	1	0	0	0	0	0	19	0	0	0	0	0	0	0	0	0	0	0	0	0	k__Bacteria; p__Armatimonadetes; c__[Fimbriimonadia]; o__[Fimbriimonadales]; f__[Fimbriimonadaceae]; g__Fimbriimonas; s__
143658	1	0	0	2	0	6	0	0	0	0	0	3	0	0	8	0	11	11	0	0	0	0	0	0	0	0	0	0	0	0	0	0	0	0	0	0	k__Bacteria; p__Cyanobacteria; c__4C0d-2; o__YS2; f__; g__; s__
751138	0	1	1	0	1	3	0	3	0	1	0	0	0	0	0	0	1	0	13	13	25	4	82	0	10	664	0	68	0	6	994	0	0	0	0	1	k__Bacteria; p__Proteobacteria; c__Gammaproteobacteria; o__Xanthomonadales; f__Xanthomonadaceae; g__Lysobacter; s__
1121555	0	0	6	1	0	11	0	0	0	0	2	3	0	2	3	1	0	0	2	0	12	0	0	0	0	0	0	0	0	0	0	0	0	0	0	0	k__Bacteria; p__Proteobacteria; c__Deltaproteobacteria; o__Syntrophobacterales; f__Syntrophobacteraceae; g__; s__
143650	1	6	12	20	0	0	0	0	0	0	3	0	0	0	0	4	5	0	0	0	0	0	0	0	0	0	0	0	0	0	0	0	0	0	0	0	k__Bacteria; p__Chloroflexi; c__Anaerolineae; o__Anaerolineales; f__Anaerolinaceae; g__; s__
284171	0	4	8	13	9	23	48	24	9	26	57	64	58	29	37	17	9	16	24	20	111	14	60	45	2	9	30	20	4	5	8	4	0	0	0	0	k__Bacteria; p__Chloroflexi; c__Ellin6529; o__; f__; g__; s__
4371756	16	16	44	55	46	32	10	3	14	7	12	6	0	25	18	16	5	18	21	21	137	43	43	1	23	44	0	78	2	4	0	0	0	0	0	0	k__Bacteria; p__Proteobacteria; c__Alphaproteobacteria; o__Sphingomonadales; f__Erythrobacteraceae; g__; s__
66932	0	0	7	4	0	0	0	0	0	0	0	0	0	0	0	0	2	0	0	1	0	0	0	0	0	0	0	0	0	0	0	0	0	0	0	0	k__Bacteria; p__Planctomycetes; c__Planctomycetia; o__Pirellulales; f__Pirellulaceae; g__; s__
1123533	0	0	14	5	11	27	1	2	4	0	23	3	0	0	0	1	0	0	0	1	1	1	0	0	7	0	0	0	0	3	0	0	0	0	0	0	k__Bacteria; p__Acidobacteria; c__Solibacteres; o__Solibacterales; f__; g__; s__
66939	0	0	33	22	0	0	0	3	3	0	0	0	0	0	10	2	0	1	0	0	0	0	0	0	0	0	0	0	0	0	0	0	0	0	0	0	k__Bacteria; p__Firmicutes; c__Clostridia; o__Clostridiales; f__[Mogibacteriaceae]; g__Anaerovorax; s__
2354411	0	0	0	0	0	0	0	0	0	0	0	0	0	0	0	0	0	3	0	0	0	0	0	0	0	0	0	0	0	0	0	0	0	0	0	0	k__Bacteria; p__Proteobacteria; c__Alphaproteobacteria; o__Rhizobiales; f__Hyphomicrobiaceae; g__Devosia; s__
145554	0	0	0	0	0	0	0	0	0	0	0	0	0	0	0	0	0	0	3	4	3	1	1	0	1	8	0	0	0	0	0	0	0	0	0	0	k__Bacteria; p__Acidobacteria; c__Solibacteres; o__Solibacterales; f__AKIW659; g__; s__
1122860	0	0	1	6	0	5	0	0	3	0	0	0	0	0	0	0	1	0	2	1	0	3	0	0	0	0	1	0	0	0	0	0	0	0	0	0	k__Bacteria; p__Proteobacteria; c__Alphaproteobacteria; o__Rhodobacterales; f__Hyphomonadaceae; g__; s__
110756	0	0	111	116	81	98	0	12	42	1	37	9	5	54	46	14	3	0	94	60	60	40	5	19	1	0	25	10	9	0	0	0	0	0	0	0	k__Bacteria; p__Verrucomicrobia; c__[Pedosphaerae]; o__[Pedosphaerales]; f__; g__; s__
4333206	0	0	0	0	0	1	0	0	0	0	0	0	0	0	0	0	3	14	0	0	0	0	0	0	0	0	1	0	0	0	0	0	0	0	0	0	k__Bacteria; p__Proteobacteria; c__Alphaproteobacteria; o__Rhizobiales; f__Rhizobiaceae; g__Agrobacterium; s__
659555	0	0	0	0	0	0	0	3	0	0	0	0	0	0	0	0	1	6	0	1	0	0	0	0	0	0	0	0	0	0	0	0	0	0	0	0	k__Bacteria; p__Firmicutes; c__Bacilli; o__Bacillales; f__Bacillaceae; g__Natronobacillus; s__
1118641	0	0	2	4	0	0	0	0	0	1	0	2	0	0	1	0	0	0	0	1	0	0	0	0	0	0	0	0	0	0	0	0	0	0	0	0	k__Bacteria; p__Chloroflexi; c__Anaerolineae; o__envOPS12; f__; g__; s__
526496	0	0	27	18	0	0	0	5	3	0	12	108	0	0	30	5	5	4	8	24	5	0	5	0	0	0	0	0	0	0	0	0	0	0	0	0	k__Bacteria; p__Bacteroidetes; c__Bacteroidia; o__Bacteroidales; f__; g__; s__
254938	0	0	0	0	0	0	0	0	0	0	0	0	0	0	0	0	0	0	1	0	0	0	0	0	0	0	0	0	0	0	0	0	0	3	0	0	k__Bacteria; p__Proteobacteria; c__Betaproteobacteria; o__Burkholderiales; f__Oxalobacteraceae; g__; s__
577345	0	0	0	0	0	1	1	0	0	0	0	0	0	0	1	0	4	3	3	0	1	0	0	0	2	34	0	0	0	0	0	20	0	0	0	0	k__Bacteria; p__Firmicutes; c__Clostridia; o__Clostridiales; f__Veillonellaceae; g__G07; s__
143386	0	0	3	0	0	1	0	1	1	0	1	0	0	0	0	0	0	0	0	0	5	2	0	0	0	0	0	1	0	0	0	0	0	0	0	0	k__Bacteria; p__Proteobacteria; c__Alphaproteobacteria; o__Sphingomonadales; f__Sphingomonadaceae; g__Kaistobacter; s__
838429	2	6	0	2	0	2	0	1	2	2	15	0	6	2	5	0	1	0	0	0	0	0	0	0	0	0	0	0	1	0	0	0	0	0	0	0	k__Bacteria; p__Firmicutes; c__Clostridia; o__Clostridiales; f__Clostridiaceae; g__Clostridium; s__
590209	0	0	0	0	0	0	0	0	0	0	0	0	0	0	0	0	0	0	0	2	0	0	0	0	0	0	0	0	0	0	0	0	0	0	0	0	k__Bacteria; p__Firmicutes; c__Clostridia; o__Clostridiales; f__; g__; s__
225607	0	0	0	0	0	0	0	0	0	0	0	0	0	0	0	1	0	0	5	5	7	1	0	0	0	0	0	0	0	0	0	0	0	0	0	0	k__Bacteria; p__Gemmatimonadetes; c__Gemm-5; o__; f__; g__; s__
205855	0	1	51	41	2	13	0	4	6	0	0	3	0	3	3	4	0	0	23	20	3	0	5	0	0	0	0	4	0	0	1	0	0	0	0	0	k__Bacteria; p__Bacteroidetes; c__Cytophagia; o__Cytophagales; f__Cytophagaceae; g__; s__
4301525	0	0	1	4	0	0	0	0	0	0	2	0	0	0	0	0	0	0	0	0	3	0	1	0	0	0	0	1	0	0	8	0	0	0	0	0	k__Bacteria; p__Proteobacteria; c__Alphaproteobacteria; o__Sphingomonadales; f__Sphingomonadaceae; g__Kaistobacter; s__
103037	0	0	0	0	0	0	0	0	0	0	0	0	0	0	0	0	1	1	5	8	13	0	0	0	0	11	0	3	0	1	0	0	0	0	0	0	k__Bacteria; p__Proteobacteria; c__Gammaproteobacteria; o__Chromatiales; f__; g__; s__
4294576	0	0	0	0	0	0	0	0	0	0	0	0	0	0	0	0	0	0	0	0	0	0	0	0	0	0	0	0	0	0	0	0	0	0	0	0	k__Bacteria; p__Cyanobacteria; c__Oscillatoriophycideae; o__Oscillatoriales; f__Phormidiaceae; g__; s__
156150	3	0	0	0	0	0	0	0	0	0	0	0	0	0	0	0	3	1	3	0	0	0	0	0	0	1	0	0	0	0	0	0	0	0	0	0	k__Bacteria; p__OP11; c__OP11-2; o__; f__; g__; s__
218704	1	2	0	1	0	3	0	0	0	0	0	0	0	1	0	0	0	1	1	4	2	0	0	0	0	0	0	0	0	0	0	0	0	0	0	0	k__Bacteria; p__Proteobacteria; c__Deltaproteobacteria; o__MIZ46; f__; g__; s__
591563	1	14	663	474	1498	1544	189	207	54	25	188	165	236	197	116	159	7	9	47	63	37	87	17	51	0	31	97	54	0	6	145	68	2	0	0	0	k__Bacteria; p__Chloroflexi; c__Anaerolineae; o__SBR1031; f__A4b; g__; s__
156154	0	1	3	2	4	4	0	0	0	0	0	0	0	0	0	1	0	0	0	2	4	3	0	0	0	0	0	0	0	0	0	0	0	0	0	0	k__Bacteria; p__Proteobacteria; c__Alphaproteobacteria; o__Ellin329; f__; g__; s__
4413510	0	0	5	3	0	0	0	1	0	0	0	0	0	0	0	0	4	3	7	2	3	0	0	0	0	138	37	0	17	0	39	28	0	0	0	0	k__Bacteria; p__Chloroflexi; c__Anaerolineae; o__SJA-15; f__; g__; s__
218700	0	0	0	0	0	0	0	0	0	0	0	0	0	0	0	3	0	0	0	0	0	0	0	0	0	0	0	0	0	0	0	0	0	0	0	0	k__Bacteria; p__Planctomycetes; c__Phycisphaerae; o__MSBL9; f__; g__; s__
613832	0	0	0	0	0	0	0	0	0	0	0	0	0	1	0	0	0	0	0	0	0	0	0	0	2	0	0	0	0	0	0	0	0	0	0	0	k__Bacteria; p__Proteobacteria; c__Gammaproteobacteria; o__Legionellales; f__Coxiellaceae; g__; s__
606431	0	0	0	0	4	6	0	0	0	0	0	0	0	0	0	0	1	0	0	0	1	0	0	0	0	0	0	1	0	0	0	0	0	0	0	0	k__Bacteria; p__Elusimicrobia; c__Elusimicrobia; o__Elusimicrobiales; f__; g__; s__
143475	0	0	3	1	0	0	0	0	0	0	0	0	0	0	0	0	1	3	0	0	2	0	0	0	0	0	0	0	0	0	0	0	0	0	0	0	k__Bacteria; p__BRC1; c__PRR-11; o__; f__; g__; s__
1140134	15	26	600	358	25	31	26	101	167	68	291	92	16	239	307	109	30	18	202	322	102	32	64	53	230	246	102	27	16	117	201	74	2	0	0	2	k__Bacteria; p__Bacteroidetes; c__Bacteroidia; o__Bacteroidales; f__SB-1; g__; s__
212427	0	0	0	3	0	2	0	0	0	1	0	0	0	0	0	0	3	0	5	0	3	6	0	0	0	0	0	0	0	2	0	0	0	0	0	0	k__Bacteria; p__Proteobacteria; c__Alphaproteobacteria; o__Ellin329; f__; g__; s__
4361215	1	0	0	0	0	0	8	0	0	0	0	0	0	0	0	1	0	0	0	0	0	0	0	0	0	0	0	0	0	0	0	0	0	0	0	0	k__Bacteria; p__GN02; c__BD1-5; o__; f__; g__; s__
287211	0	0	0	0	0	0	0	0	0	0	0	0	0	0	0	0	0	2	1	0	2	0	0	0	0	0	0	0	0	0	0	0	0	0	0	0	k__Bacteria; p__Proteobacteria; c__Alphaproteobacteria; o__Rhizobiales; f__; g__; s__
1106318	0	1	3	3	10	0	0	0	6	0	0	2	0	2	1	5	7	13	3	5	0	0	0	0	0	0	0	0	1	0	0	0	0	0	0	0	k__Bacteria; p__Bacteroidetes; c__Cytophagia; o__Cytophagales; f__Cytophagaceae; g__Rhodocytophaga; s__
4477959	0	0	8	3	11	24	12	6	0	0	0	106	3	0	1	4	0	0	1	0	1	0	1	0	0	0	0	0	0	0	0	0	0	0	0	0	k__Bacteria; p__Acidobacteria; c__iii1-8; o__SJA-36; f__; g__; s__
4445104	0	0	1	0	0	1	0	0	0	0	15	0	0	0	0	2	4	2	0	0	0	0	0	0	0	0	0	0	0	0	0	0	0	0	0	0	k__Bacteria; p__Proteobacteria; c__Betaproteobacteria; o__Burkholderiales; f__Oxalobacteraceae; g__; s__
4316910	0	0	1	1	1	13	8	0	0	0	0	0	0	0	0	1	0	0	3	0	0	0	0	0	0	0	0	0	3	0	0	0	0	0	0	0	k__Bacteria; p__Chloroflexi; c__Anaerolineae; o__SHA-20; f__; g__; s__
3100155	0	0	0	1	1	1	0	0	0	0	0	0	0	3	0	0	0	0	2	5	1	0	0	0	0	3	3	0	0	0	0	7	0	0	0	0	k__Bacteria; p__Proteobacteria; c__Deltaproteobacteria; o__Myxococcales; f__Haliangiaceae; g__; s__
4199936	0	0	0	0	0	0	0	0	0	0	0	0	0	0	0	0	0	0	1	0	0	0	3	0	0	0	0	0	0	0	0	0	0	0	0	0	k__Bacteria; p__Proteobacteria; c__Betaproteobacteria; o__; f__; g__; s__
434040	1	0	0	1	0	0	0	0	0	0	0	0	0	0	0	0	2	1	0	0	0	0	0	0	0	0	0	0	0	0	0	0	0	0	0	0	k__Bacteria; p__Actinobacteria; c__Acidimicrobiia; o__Acidimicrobiales; f__; g__; s__
968346	0	0	8	4	8	13	2	4	0	0	1	6	1	0	2	1	0	1	0	2	0	3	0	0	0	0	0	0	0	0	1	0	0	0	0	0	k__Bacteria; p__Acidobacteria; c__Acidobacteria-6; o__iii1-15; f__mb2424; g__; s__
4199935	8	10	0	0	0	0	0	0	4	0	0	0	0	0	0	0	0	0	0	0	0	0	0	0	0	0	0	0	0	0	0	0	0	0	0	0	k__Bacteria; p__Planctomycetes; c__Planctomycetia; o__Gemmatales; f__Isosphaeraceae; g__; s__
1069413	1	0	0	0	0	0	0	0	1	0	0	1	0	0	0	0	59	74	3	1	3	0	0	0	0	0	0	0	0	0	0	0	0	0	0	0	k__Bacteria; p__Bacteroidetes; c__Flavobacteriia; o__Flavobacteriales; f__Flavobacteriaceae; g__Flavobacterium; s__
819786	0	0	0	0	0	0	0	0	0	0	0	0	0	0	0	0	5	3	2	1	0	0	0	0	1	0	0	0	0	0	0	0	0	0	0	0	k__Bacteria; p__Verrucomicrobia; c__Verrucomicrobiae; o__Verrucomicrobiales; f__Verrucomicrobiaceae; g__Prosthecobacter; s__debontii
213088	0	0	0	0	1	6	26	14	8	1	24	28	22	7	7	7	0	0	0	0	0	0	0	0	0	0	0	0	2	0	0	0	0	0	0	0	k__Bacteria; p__Proteobacteria; c__Alphaproteobacteria; o__Sphingomonadales; f__Sphingomonadaceae; g__Novosphingobium; s__
4479935	0	1	11	8	0	6	0	3	6	0	23	4	2	1	1	1	14	9	6	37	37	65	27	0	12	10	69	79	0	13	3	0	0	0	0	0	k__Bacteria; p__Chloroflexi; c__S085; o__; f__; g__; s__
816965	1	0	0	0	0	0	0	0	0	0	0	0	0	0	0	0	3	0	2	0	0	0	0	0	0	0	0	0	0	0	0	0	0	0	0	0	k__Bacteria; p__Proteobacteria; c__Alphaproteobacteria; o__Rickettsiales; f__; g__; s__
4421008	0	0	0	0	0	0	0	0	0	0	0	0	0	0	0	0	0	2	0	0	0	0	0	0	0	0	0	0	0	0	0	0	0	0	0	0	k__Bacteria; p__Bacteroidetes; c__Cytophagia; o__Cytophagales; f__Cytophagaceae; g__Hymenobacter; s__
3292593	0	0	111	83	28	34	46	30	14	11	0	28	17	10	50	7	3	1	15	14	53	4	17	12	2	25	0	0	0	0	0	7	0	0	0	0	k__Bacteria; p__Acidobacteria; c__Solibacteres; o__Solibacterales; f__Solibacteraceae; g__Candidatus Solibacter; s__
308707	0	0	0	0	0	0	1	0	0	1	0	0	0	0	0	0	3	5	0	0	0	0	0	0	0	0	0	0	0	0	0	0	0	0	0	0	k__Bacteria; p__Firmicutes; c__Clostridia; o__Clostridiales; f__Peptostreptococcaceae; g__; s__
4385224	1	0	0	0	0	0	0	0	0	0	3	0	0	0	0	0	0	0	0	0	0	0	0	0	0	0	0	0	0	0	0	0	0	0	0	0	k__Bacteria; p__Actinobacteria; c__Actinobacteria; o__Actinomycetales; f__Microbacteriaceae; g__; s__
4385991	2	2	14	13	8	14	31	25	29	34	89	12	3	56	29	16	34	52	74	70	34	0	143	521	164	160	19	120	1340	93	263	199	2	0	0	0	k__Bacteria; p__Proteobacteria; c__Alphaproteobacteria; o__Rhizobiales; f__; g__; s__
774047	0	0	0	0	0	0	0	2	0	0	0	0	0	0	0	0	0	2	0	0	0	0	0	0	1	0	0	6	0	0	0	0	0	0	0	0	k__Bacteria; p__Firmicutes; c__Clostridia; o__Clostridiales; f__Lachnospiraceae; g__Coprococcus; s__
4117602	0	0	0	0	0	0	0	0	0	2	0	0	0	3	2	0	1	0	0	0	0	0	0	0	0	0	0	0	0	0	0	0	0	0	0	0	k__Bacteria; p__Cyanobacteria; c__4C0d-2; o__YS2; f__; g__; s__
749583	0	0	0	0	0	0	0	3	0	0	0	0	0	0	0	0	0	1	0	1	0	0	0	0	0	0	0	0	0	0	0	0	0	0	0	0	k__Bacteria; p__Proteobacteria; c__Deltaproteobacteria; o__; f__; g__; s__
267225	0	0	0	0	0	0	0	0	0	0	0	0	0	0	0	0	0	0	0	0	0	0	0	0	0	0	0	0	0	0	0	0	0	0	0	0	k__Bacteria; p__Planctomycetes; c__Planctomycetia; o__Pirellulales; f__Pirellulaceae; g__; s__
4385222	0	0	0	0	0	0	0	0	0	0	0	0	0	0	0	0	1	1	0	0	0	0	0	0	0	0	0	0	0	0	0	0	0	0	0	0	k__Bacteria; p__Proteobacteria; c__Alphaproteobacteria; o__Rhizobiales; f__Rhizobiaceae; g__Agrobacterium; s__
1075811	0	0	0	0	0	0	7	0	0	0	0	0	0	0	0	0	0	0	4	3	1	0	0	0	0	13	0	0	0	0	0	0	0	0	0	0	k__Bacteria; p__Proteobacteria; c__Deltaproteobacteria; o__Myxococcales; f__; g__; s__
328951	0	0	4	4	1	2	1	0	2	0	0	1	1	0	7	1	0	1	2	3	0	0	0	0	0	0	0	0	0	0	1	2	1	0	0	0	k__Bacteria; p__Nitrospirae; c__Nitrospira; o__Nitrospirales; f__Nitrospiraceae; g__Nitrospira; s__
4402516	0	0	0	0	0	1	0	0	0	0	0	0	0	0	0	0	0	0	0	0	0	0	0	1	0	0	1	0	2	0	0	0	0	0	0	0	k__Bacteria; p__Proteobacteria; c__Alphaproteobacteria; o__Rhodobacterales; f__Rhodobacteraceae; g__; s__
4433272	0	0	0	0	0	0	0	0	0	0	0	0	0	0	0	0	1	3	0	0	0	0	0	0	0	0	0	0	0	0	0	0	0	0	0	0	k__Bacteria; p__Firmicutes; c__Clostridia; o__Clostridiales; f__Veillonellaceae; g__; s__
4453710	19	9	0	4	0	3	1	6	3	0	13	7	6	7	11	1	25	19	3	8	5	1	33	2	8	0	4	0	1	2	0	9	2	1	0	1	k__Bacteria; p__Proteobacteria; c__Betaproteobacteria; o__Burkholderiales; f__Comamonadaceae; g__Rhodoferax; s__
266579	0	5	0	0	0	0	0	1	0	0	0	0	0	0	0	2	52	31	3	6	3	3	9	0	0	19	0	3	0	0	0	10	0	0	0	0	k__Bacteria; p__Proteobacteria; c__Alphaproteobacteria; o__Rhodospirillales; f__Rhodospirillaceae; g__; s__
4367778	2	0	34	25	1	12	0	0	5	0	2	3	0	0	2	0	14	6	60	56	17	25	8	18	0	19	0	32	2	2	0	0	0	0	0	0	k__Bacteria; p__Proteobacteria; c__Alphaproteobacteria; o__Rhodospirillales; f__Rhodospirillaceae; g__; s__
276225	0	0	0	0	0	0	0	0	0	2	0	0	0	0	0	0	0	0	0	0	0	0	0	0	0	0	0	0	0	0	0	0	0	0	0	0	k__Bacteria; p__Firmicutes; c__Bacilli; o__Bacillales; f__Bacillaceae; g__Bacillus; s__
952130	0	0	0	0	0	0	0	0	0	0	0	0	0	0	0	0	0	0	0	0	2	0	0	0	0	0	0	0	0	0	0	0	0	0	0	0	k__Bacteria; p__Verrucomicrobia; c__[Spartobacteria]; o__[Chthoniobacterales]; f__[Chthoniobacteraceae]; g__; s__
114049	0	0	40	9	195	144	16	8	14	1	8	11	1	39	8	18	1	1	212	216	28	86	3	0	0	1	2	2	0	0	49	0	0	0	0	0	k__Bacteria; p__Chloroflexi; c__Anaerolineae; o__SBR1031; f__A4b; g__; s__
311118	0	0	0	1	4	2	0	0	0	0	0	0	0	0	0	0	0	0	0	0	6	0	0	0	0	0	0	0	0	0	0	0	0	0	0	0	k__Bacteria; p__Actinobacteria; c__MB-A2-108; o__0319-7L14; f__; g__; s__
2345806	9	17	562	299	108	180	0	8	22	0	57	14	6	12	8	6	23	13	89	66	21	19	33	91	2	0	0	38	1	0	0	1	1	0	0	0	k__Bacteria; p__Cyanobacteria; c__Chloroplast; o__Stramenopiles; f__; g__; s__
848412	0	0	0	0	0	0	0	0	0	0	0	0	0	0	0	0	2	3	23	25	0	0	137	0	12	0	0	115	0	8	0	0	0	0	0	0	k__Bacteria; p__Acidobacteria; c__Acidobacteriia; o__Acidobacteriales; f__Koribacteraceae; g__; s__
1143021	0	0	77	75	149	198	131	73	33	4	190	187	141	46	78	113	4	2	36	51	1	2	72	158	8	80	52	57	55	2	28	114	2	1	0	0	k__Bacteria; p__Proteobacteria; c__Betaproteobacteria; o__Burkholderiales; f__Comamonadaceae; g__Rubrivivax; s__
1015017	0	1	17	11	7	23	66	2	24	4	23	3	37	22	8	1	12	8	61	69	31	33	63	17	16	11	20	30	2	9	11	25	0	0	0	0	k__Bacteria; p__Proteobacteria; c__Deltaproteobacteria; o__Myxococcales; f__Nannocystaceae; g__Nannocystis; s__exedens
800713	0	1	1	0	0	0	0	0	0	0	0	0	0	0	0	0	18	3	18	9	0	0	23	0	0	0	0	0	0	2	0	0	0	0	0	0	k__Bacteria; p__Bacteroidetes; c__Sphingobacteriia; o__Sphingobacteriales; f__; g__; s__
2954732	0	0	18	4	4	6	0	8	8	0	0	15	8	10	10	2	0	1	2	0	0	2	0	0	0	0	0	2	0	0	0	0	0	0	0	0	k__Bacteria; p__Proteobacteria; c__Gammaproteobacteria; o__Legionellales; f__Coxiellaceae; g__; s__
279567	1	0	1	3	46	50	0	0	1	0	14	0	0	9	1	9	2	5	11	28	0	0	0	0	0	0	0	0	13	0	0	0	0	0	0	0	k__Bacteria; p__Proteobacteria; c__Deltaproteobacteria; o__Myxococcales; f__Haliangiaceae; g__; s__
929489	1	7	0	0	0	0	0	0	0	0	4	0	0	0	0	0	49	39	16	5	16	1	4	0	3	0	0	2	0	0	0	0	0	0	0	0	k__Bacteria; p__Proteobacteria; c__Alphaproteobacteria; o__; f__; g__; s__
1023165	2	0	12	9	7	2	0	2	1	0	6	0	0	1	0	0	0	0	30	33	22	0	0	0	0	11	32	0	0	0	0	17	0	0	0	0	k__Bacteria; p__Verrucomicrobia; c__[Pedosphaerae]; o__[Pedosphaerales]; f__; g__; s__
733181	0	0	0	1	0	0	8	0	0	0	0	0	0	1	0	0	0	0	0	0	0	0	0	0	0	0	0	0	0	0	0	0	0	0	0	0	k__Bacteria; p__Verrucomicrobia; c__Verruco-5; o__LD1-PB3; f__; g__; s__
2294289	0	0	0	0	0	0	0	0	0	0	0	0	0	0	0	0	3	5	0	0	0	0	0	0	0	0	0	0	0	0	0	0	0	0	0	0	k__Bacteria; p__Bacteroidetes; c__Sphingobacteriia; o__Sphingobacteriales; f__Sphingobacteriaceae; g__; s__
4436954	0	0	3	1	0	0	0	0	0	0	4	1	0	0	0	0	0	1	6	5	2	1	2	0	0	0	0	1	0	0	0	17	0	0	0	0	k__Bacteria; p__Proteobacteria; c__Alphaproteobacteria; o__Rhizobiales; f__Hyphomicrobiaceae; g__Devosia; s__
114096	0	0	150	158	65	54	6	4	0	2	0	1	0	3	7	2	0	0	12	17	6	5	10	0	3	10	0	4	0	0	22	0	0	0	0	0	k__Bacteria; p__Proteobacteria; c__Alphaproteobacteria; o__Rhizobiales; f__Hyphomicrobiaceae; g__Rhodoplanes; s__
114095	0	0	0	0	0	0	0	0	0	0	0	1	0	0	0	0	0	0	0	0	0	0	1	0	0	1	0	0	0	0	0	2	0	0	0	0	k__Bacteria; p__Proteobacteria; c__Alphaproteobacteria; o__Rhodobacterales; f__Rhodobacteraceae; g__; s__
1112509	0	0	0	0	0	0	0	0	0	0	0	0	0	0	0	0	0	0	0	0	0	0	0	0	0	0	0	3	0	0	0	0	0	0	0	0	k__Bacteria; p__Acidobacteria; c__Acidobacteriia; o__Acidobacteriales; f__Koribacteraceae; g__Candidatus Koribacter; s__
73951	0	0	0	0	0	0	0	0	1	0	0	0	0	0	0	0	0	0	0	0	0	0	0	0	0	0	0	0	0	1	0	0	0	0	0	0	k__Bacteria; p__Firmicutes; c__Bacilli; o__Bacillales; f__Bacillaceae; g__Bacillus; s__humi
953084	4	0	0	0	0	0	0	0	0	0	0	0	0	0	0	0	6	4	0	0	0	0	0	0	0	0	0	0	0	0	0	0	0	0	0	0	k__Bacteria; p__Proteobacteria; c__Gammaproteobacteria; o__Pseudomonadales; f__Moraxellaceae; g__; s__
681669	0	0	43	16	58	50	0	0	2	0	0	0	0	0	0	0	1	0	16	1	12	1	0	0	0	0	0	0	0	0	0	0	0	0	0	0	k__Bacteria; p__Proteobacteria; c__Deltaproteobacteria; o__NB1-j; f__MND4; g__; s__
73954	2	0	1	8	0	0	31	0	4	0	5	3	5	1	20	11	16	11	5	2	14	0	11	0	24	0	0	0	0	18	0	0	0	0	0	0	k__Bacteria; p__Proteobacteria; c__Deltaproteobacteria; o__Desulfovibrionales; f__Desulfovibrionaceae; g__Desulfovibrio; s__mexicanus
1894040	0	0	1	0	0	0	0	0	0	0	0	0	0	0	0	0	0	0	0	0	0	0	0	0	3	0	0	0	0	0	0	0	0	0	0	0	k__Bacteria; p__Proteobacteria; c__Deltaproteobacteria; o__Syntrophobacterales; f__Syntrophaceae; g__; s__
4335450	0	0	0	0	0	0	0	0	0	0	0	3	0	0	0	0	0	0	0	0	0	0	0	0	0	0	0	0	0	0	0	0	0	0	0	0	k__Bacteria; p__Fusobacteria; c__Fusobacteriia; o__Fusobacteriales; f__Leptotrichiaceae; g__; s__
214791	0	0	0	0	2	2	0	1	0	0	0	0	0	0	0	0	0	0	2	5	1	0	2	0	4	0	0	3	0	0	0	0	0	0	0	0	k__Bacteria; p__Proteobacteria; c__Alphaproteobacteria; o__Rhizobiales; f__Hyphomicrobiaceae; g__Rhodoplanes; s__
318134	0	3	2	0	7	3	0	0	0	0	0	4	0	4	0	0	1	0	3	0	3	0	10	13	0	0	0	7	0	0	0	0	0	0	0	0	k__Bacteria; p__Proteobacteria; c__Gammaproteobacteria; o__Legionellales; f__; g__; s__
4384755	0	0	0	0	1	0	0	0	0	0	0	0	0	0	0	0	0	0	16	13	57	7	0	1	0	0	0	0	0	0	23	4	0	0	0	0	k__Bacteria; p__Gemmatimonadetes; c__Gemmatimonadetes; o__C114; f__; g__; s__
4389705	0	0	0	0	0	0	0	0	0	0	0	0	0	0	0	1	0	0	0	0	0	0	0	2	0	4	0	0	0	0	1	0	0	0	0	0	k__Bacteria; p__Proteobacteria; c__Betaproteobacteria; o__Burkholderiales; f__Comamonadaceae; g__Alicycliphilus; s__
254805	0	0	0	0	0	0	0	0	0	0	0	0	0	0	0	0	1	8	0	0	0	0	0	0	0	0	0	0	8	0	0	0	0	0	0	0	k__Bacteria; p__Proteobacteria; c__Alphaproteobacteria; o__Rhizobiales; f__; g__; s__
12074	0	0	0	0	0	0	0	0	0	0	6	0	0	0	0	0	0	0	0	0	0	0	0	0	0	0	0	0	0	0	0	0	0	0	0	0	k__Bacteria; p__Actinobacteria; c__Actinobacteria; o__Actinomycetales; f__Streptosporangiaceae; g__Streptosporangium; s__
1081618	0	0	0	1	3	0	0	0	0	2	0	1	0	0	0	0	0	5	0	0	4	6	0	0	0	0	0	1	0	2	0	0	0	0	0	0	k__Bacteria; p__Actinobacteria; c__Thermoleophilia; o__Solirubrobacterales; f__Patulibacteraceae; g__; s__
977222	2	3	0	0	0	3	0	0	0	0	0	0	0	0	0	0	2	1	0	1	0	0	0	1	0	1	0	0	0	0	0	1	0	0	0	0	k__Bacteria; p__Verrucomicrobia; c__Verrucomicrobiae; o__Verrucomicrobiales; f__Verrucomicrobiaceae; g__Luteolibacter; s__
334067	1	1	3	2	2	3	2	6	3	2	9	6	3	3	8	4	8	1	18	13	2	0	3	16	18	11	0	18	11	11	36	4	16	8	0	18	k__Bacteria; p__Proteobacteria; c__Betaproteobacteria; o__Burkholderiales; f__Comamonadaceae; g__Acidovorax; s__delafieldii
154435	1	6	9	2	4	0	0	1	0	0	0	1	0	0	0	0	6	13	30	44	16	11	13	7	4	145	93	19	94	7	53	61	0	0	0	0	k__Bacteria; p__Proteobacteria; c__Gammaproteobacteria; o__Xanthomonadales; f__Sinobacteraceae; g__; s__
545909	0	0	0	1	0	0	0	0	0	0	0	0	0	0	0	0	1	1	0	0	0	0	0	0	0	0	0	0	0	0	0	0	0	0	0	0	k__Bacteria; p__Proteobacteria; c__Gammaproteobacteria; o__Legionellales; f__Coxiellaceae; g__; s__
1716532	0	0	0	0	0	0	0	0	0	0	0	2	0	0	0	0	0	0	4	4	0	0	56	13	0	0	0	36	84	0	0	0	0	0	0	0	k__Bacteria; p__Proteobacteria; c__Deltaproteobacteria; o__Myxococcales; f__Haliangiaceae; g__; s__
210428	0	0	1	0	0	0	0	0	0	0	0	0	0	0	0	0	0	0	1	0	0	0	0	1	0	0	0	1	0	0	1	0	0	0	0	0	k__Bacteria; p__Proteobacteria; c__Alphaproteobacteria; o__; f__; g__; s__
250138	0	0	0	1	0	0	0	0	0	0	0	0	0	0	0	0	0	0	0	0	0	0	0	0	0	0	0	0	0	0	0	0	0	0	0	0	k__Bacteria; p__Actinobacteria; c__Acidimicrobiia; o__Acidimicrobiales; f__koll13; g__; s__
331956	0	0	0	0	0	0	0	0	0	0	0	0	0	4	0	0	0	0	0	0	6	0	0	0	0	0	0	0	0	0	0	0	0	0	0	0	k__Bacteria; p__Firmicutes; c__Bacilli; o__Bacillales; f__Bacillaceae; g__Bacillus; s__
249173	0	0	4	0	3	1	0	0	0	0	0	0	0	0	0	0	0	0	0	4	0	0	2	0	0	0	0	3	1	0	1	1	0	0	0	0	k__Bacteria; p__Proteobacteria; c__Alphaproteobacteria; o__Sphingomonadales; f__Sphingomonadaceae; g__Novosphingobium; s__
81664	0	0	0	0	0	0	0	0	0	0	15	0	0	0	0	0	0	1	0	0	2	1	4	0	0	0	22	0	0	0	0	0	0	0	0	0	k__Bacteria; p__Proteobacteria; c__Betaproteobacteria; o__Burkholderiales; f__Burkholderiaceae; g__; s__
354746	0	0	2	1	0	0	0	0	0	0	0	0	0	0	0	0	2	0	0	0	0	0	0	0	0	0	0	0	0	0	0	0	0	0	0	0	k__Bacteria; p__Chloroflexi; c__Anaerolineae; o__CFB-26; f__; g__; s__
825661	0	0	0	0	0	0	0	0	0	0	0	0	0	0	0	0	0	0	0	0	0	0	0	0	0	0	0	0	0	0	0	2	0	0	0	0	k__Bacteria; p__Firmicutes; c__Bacilli; o__Bacillales; f__; g__; s__
4479035	0	3	6	12	5	11	56	12	2	12	46	10	36	15	20	8	4	7	6	4	13	4	34	23	0	18	0	33	6	2	15	77	0	0	0	1	k__Bacteria; p__Actinobacteria; c__Thermoleophilia; o__Solirubrobacterales; f__; g__; s__
4440613	0	2	35	31	30	31	2	20	32	9	8	22	17	98	41	6	1	1	10	7	0	0	33	0	0	0	0	24	22	1	0	0	1	0	0	0	k__Bacteria; p__Proteobacteria; c__Deltaproteobacteria; o__; f__; g__; s__
1146658	1	0	3	3	16	30	0	9	0	0	0	9	8	0	0	5	0	0	4	7	2	3	13	0	0	0	0	25	0	0	0	0	0	0	0	0	k__Bacteria; p__Acidobacteria; c__RB25; o__; f__; g__; s__
1722519	0	0	1	5	0	0	0	0	0	0	0	4	0	0	0	0	0	0	0	0	0	0	0	0	0	0	0	0	0	0	0	0	0	0	0	0	k__Bacteria; p__Proteobacteria; c__Deltaproteobacteria; o__Syntrophobacterales; f__Syntrophorhabdaceae; g__; s__
3739088	0	0	0	0	0	0	0	1	0	0	0	1	0	0	0	1	0	0	1	0	0	0	0	0	0	0	0	0	0	0	1	0	0	0	0	0	k__Bacteria; p__Proteobacteria; c__Gammaproteobacteria; o__Legionellales; f__Legionellaceae; g__Legionella; s__
528651	0	0	0	0	0	0	0	0	0	0	0	0	0	0	0	0	0	0	0	0	0	2	0	0	0	0	0	0	0	0	0	0	0	0	0	0	k__Bacteria; p__Verrucomicrobia; c__Verrucomicrobiae; o__Verrucomicrobiales; f__Verrucomicrobiaceae; g__Luteolibacter; s__
4294646	0	0	2	6	3	15	1	5	0	0	5	4	0	4	0	2	4	13	55	44	75	24	1267	23	31	63	158	788	13	15	155	535	0	1	0	0	k__Bacteria; p__Proteobacteria; c__Alphaproteobacteria; o__Rhizobiales; f__Rhizobiaceae; g__; s__
4313529	0	0	5	3	0	7	0	0	3	0	0	0	0	0	0	0	0	0	1	2	10	1	0	0	0	0	0	0	0	0	0	0	0	0	0	0	k__Bacteria; p__Acidobacteria; c__Solibacteres; o__Solibacterales; f__; g__; s__
4319936	0	1	21	11	5	1	2	7	3	7	13	4	0	21	6	3	0	1	1	0	1	1	0	9	0	1	0	0	0	0	0	11	0	0	0	0	k__Bacteria; p__Proteobacteria; c__Deltaproteobacteria; o__Myxococcales; f__; g__; s__
330540	1	0	0	0	0	0	0	0	0	0	0	0	0	0	0	0	1	1	0	0	0	0	1	0	0	0	0	0	0	0	0	0	0	0	0	0	k__Bacteria; p__Bacteroidetes; c__[Saprospirae]; o__[Saprospirales]; f__Chitinophagaceae; g__; s__
184737	2	4	104	107	150	168	143	174	223	184	513	353	32	361	452	317	10	116	28	18	7	19	5	39	11	30	13	0	399	2	19	0	0	0	0	1	k__Bacteria; p__Proteobacteria; c__Alphaproteobacteria; o__Rhodobacterales; f__Rhodobacteraceae; g__Rhodobacter; s__
4405546	0	0	0	0	0	0	0	0	0	0	0	0	0	0	2	0	2	2	1	1	2	0	0	0	0	0	0	0	0	0	0	0	0	0	0	0	k__Bacteria; p__Proteobacteria; c__Betaproteobacteria; o__Neisseriales; f__Neisseriaceae; g__; s__
754088	1	0	1	1	0	0	0	1	3	0	3	9	0	0	1	2	0	0	0	1	0	0	1	1	0	0	0	0	1	0	0	0	0	0	0	0	k__Bacteria; p__Proteobacteria; c__Alphaproteobacteria; o__Rhodobacterales; f__Rhodobacteraceae; g__Rhodobacter; s__
500111	3	2	0	0	3	0	0	1	1	0	0	0	0	7	2	0	65	305	2	1	0	2	0	0	13	0	0	0	0	5	0	0	0	0	0	0	k__Bacteria; p__Proteobacteria; c__Alphaproteobacteria; o__Rhizobiales; f__Aurantimonadaceae; g__; s__
81732	0	0	0	3	0	0	0	0	0	0	0	0	0	0	0	0	0	0	0	0	0	0	0	0	0	0	0	0	0	0	0	0	0	0	0	0	k__Bacteria; p__Proteobacteria; c__Deltaproteobacteria; o__; f__; g__; s__
4370738	2	0	37	25	32	32	0	0	0	0	0	1	0	1	0	0	11	6	164	57	31	5	86	297	21	227	0	47	1250	12	286	104	0	1	1	0	k__Bacteria; p__Proteobacteria; c__Deltaproteobacteria; o__Myxococcales; f__; g__; s__
2554	5	7	0	0	0	0	0	0	3	0	42	0	0	0	0	18	8	4	1	0	0	0	0	0	0	2	0	0	0	0	0	0	0	0	0	0	k__Bacteria; p__Bacteroidetes; c__[Saprospirae]; o__[Saprospirales]; f__; g__; s__
113293	0	0	0	0	0	0	0	0	0	0	0	0	0	0	0	0	0	0	0	0	0	0	0	0	0	0	0	2	0	0	0	0	0	0	0	0	k__Bacteria; p__Gemmatimonadetes; c__Gemmatimonadetes; o__C114; f__; g__; s__
327891	0	0	0	1	0	0	0	0	0	0	0	0	5	0	0	0	0	0	0	0	0	0	0	0	0	0	0	0	0	0	0	0	0	0	0	0	k__Bacteria; p__Firmicutes; c__Clostridia; o__Clostridiales; f__Ruminococcaceae; g__Ruminococcus; s__
4320015	0	0	0	0	0	0	0	0	0	0	0	0	0	0	1	0	0	1	0	0	0	0	0	0	0	0	0	0	0	0	19	0	0	0	0	0	k__Bacteria; p__Firmicutes; c__Clostridia; o__Clostridiales; f__Lachnospiraceae; g__Epulopiscium; s__
310247	0	0	0	0	0	0	0	0	0	0	0	0	0	0	0	0	107	71	0	0	0	0	0	0	0	0	0	0	0	0	0	0	0	0	0	0	k__Bacteria; p__Bacteroidetes; c__Bacteroidia; o__Bacteroidales; f__Bacteroidaceae; g__Bacteroides; s__
579026	0	1	1	0	1	0	0	1	0	0	0	0	0	0	0	0	14	2	2	0	2	0	18	0	0	0	0	6	0	0	0	0	0	0	0	0	k__Bacteria; p__Proteobacteria; c__Alphaproteobacteria; o__Rickettsiales; f__; g__; s__
328573	0	0	0	1	0	0	4	0	0	0	2	1	0	0	0	0	0	0	0	0	0	0	0	0	1	0	2	1	2	0	1	0	0	0	0	0	k__Bacteria; p__Firmicutes; c__Clostridia; o__Clostridiales; f__Clostridiaceae; g__; s__
138926	0	0	0	0	0	0	0	0	0	0	0	0	0	0	0	0	0	0	0	0	2	0	0	0	0	0	0	0	0	0	0	0	0	0	0	0	k__Bacteria; p__Nitrospirae; c__Nitrospira; o__Nitrospirales; f__[Thermodesulfovibrionaceae]; g__GOUTA19; s__
515557	0	0	0	2	0	1	0	0	3	0	5	8	0	10	0	2	9	2	0	2	1	29	6	37	0	0	0	0	5	0	0	0	0	0	0	0	k__Bacteria; p__Chloroflexi; c__Anaerolineae; o__DRC31; f__; g__; s__
312863	0	0	0	4	0	0	0	3	1	0	2	3	0	1	4	0	0	0	3	0	0	0	0	0	0	2	0	0	0	0	2	0	0	0	0	0	k__Bacteria; p__Proteobacteria; c__Betaproteobacteria; o__Rhodocyclales; f__Rhodocyclaceae; g__Thauera; s__
856135	0	0	0	0	0	0	0	0	0	0	1	0	0	0	3	0	238	741	0	0	3	10	0	0	8	0	0	0	0	0	0	0	0	0	0	0	k__Bacteria; p__Bacteroidetes; c__Cytophagia; o__Cytophagales; f__Cytophagaceae; g__Dyadobacter; s__
2927689	0	0	2	2	44	20	0	0	0	0	0	0	0	0	0	0	0	1	0	0	0	0	0	0	0	0	0	0	0	0	0	0	0	0	0	0	k__Bacteria; p__Proteobacteria; c__Alphaproteobacteria; o__Rickettsiales; f__mitochondria; g__; s__
1077505	1	0	1	0	8	0	0	0	0	0	0	0	0	0	0	0	14	19	0	1	0	0	0	0	0	0	0	0	0	0	0	0	0	0	0	0	k__Bacteria; p__Bacteroidetes; c__[Saprospirae]; o__[Saprospirales]; f__Chitinophagaceae; g__; s__
837885	0	0	0	0	0	0	0	0	0	0	0	0	0	0	0	0	0	0	2	0	0	0	0	0	0	0	0	0	0	0	0	0	0	0	0	0	k__Bacteria; p__Firmicutes; c__Clostridia; o__Clostridiales; f__[Tissierellaceae]; g__Sedimentibacter; s__
556648	0	0	24	14	3	3	0	3	0	5	10	2	2	5	2	0	0	0	0	0	0	0	0	0	0	0	0	0	0	0	0	0	0	0	0	0	k__Bacteria; p__Acidobacteria; c__[Chloracidobacteria]; o__PK29; f__; g__; s__
806650	0	0	0	0	0	0	0	0	0	0	0	0	0	0	0	0	0	0	0	1	0	0	2	0	0	0	0	0	0	0	0	0	0	0	0	0	k__Bacteria; p__Proteobacteria; c__Gammaproteobacteria; o__Xanthomonadales; f__Xanthomonadaceae; g__; s__
105790	1	1	0	0	0	0	0	3	0	0	0	0	0	0	3	0	0	0	0	0	0	0	0	0	0	0	0	0	0	0	0	0	0	0	0	0	k__Bacteria; p__Proteobacteria; c__Betaproteobacteria; o__Methylophilales; f__Methylophilaceae; g__; s__
2193695	0	0	0	0	0	0	0	0	0	0	0	4	0	1	0	0	0	0	0	0	0	0	0	0	0	0	0	0	0	0	0	0	0	0	0	0	k__Bacteria; p__Planctomycetes; c__Planctomycetia; o__Pirellulales; f__Pirellulaceae; g__; s__
200014	0	1	0	0	0	0	0	0	0	0	1	0	0	0	0	0	0	0	1	1	1	0	4	0	0	0	0	15	0	0	0	0	0	0	0	0	k__Bacteria; p__Actinobacteria; c__Actinobacteria; o__Actinomycetales; f__Micromonosporaceae; g__Pilimelia; s__
561133	0	0	0	0	0	0	4	0	0	0	0	0	0	0	3	0	0	1	1	0	1	0	0	41	0	10	0	0	14	0	0	23	0	0	0	0	k__Bacteria; p__Firmicutes; c__Clostridia; o__Clostridiales; f__Ruminococcaceae; g__; s__
329153	0	0	0	1	1	0	1	0	0	1	1	0	0	0	0	0	0	0	0	0	0	0	0	0	0	0	2	0	0	0	4	0	0	0	0	0	k__Bacteria; p__Firmicutes; c__Clostridia; o__Clostridiales; f__Peptostreptococcaceae; g__; s__
808967	0	0	4	4	10	12	2	0	0	0	0	0	0	0	3	0	1	0	1	6	0	0	3	0	0	0	0	0	0	0	0	0	0	0	0	0	k__Bacteria; p__Proteobacteria; c__Betaproteobacteria; o__; f__; g__; s__
246579	0	0	0	0	0	0	0	0	0	0	0	0	0	0	0	0	0	0	0	2	2	0	0	0	0	0	0	0	0	0	0	0	0	0	0	0	k__Bacteria; p__Proteobacteria; c__Alphaproteobacteria; o__Rhodospirillales; f__Rhodospirillaceae; g__; s__
4339819	9	4	0	0	0	0	0	0	0	0	0	0	0	0	1	0	3	4	0	0	0	0	0	0	0	0	0	0	0	0	0	0	0	0	0	0	k__Bacteria; p__Proteobacteria; c__Betaproteobacteria; o__Rhodocyclales; f__Rhodocyclaceae; g__Dechloromonas; s__
1107899	0	0	0	0	0	2	0	0	0	0	0	0	0	0	0	0	0	0	0	0	0	0	0	0	0	0	0	0	0	0	0	0	0	0	0	0	k__Bacteria; p__Planctomycetes; c__Planctomycetia; o__Planctomycetales; f__Planctomycetaceae; g__Planctomyces; s__
130002	0	0	2	0	1	3	0	0	0	0	0	0	0	0	0	0	278	149	4	5	53	4	4	32	3	19	184	7	0	2	0	57	0	0	0	0	k__Bacteria; p__Proteobacteria; c__Gammaproteobacteria; o__Pseudomonadales; f__Pseudomonadaceae; g__Pseudomonas; s__viridiflava
817783	0	0	0	0	0	0	0	0	0	0	0	0	0	0	0	0	0	0	0	0	0	0	0	0	0	0	0	0	0	0	0	0	0	14	0	0	k__Bacteria; p__Proteobacteria; c__Alphaproteobacteria; o__Rhizobiales; f__Brucellaceae; g__Ochrobactrum; s__
547416	0	0	0	0	0	0	0	3	13	12	0	12	0	20	63	1	0	0	0	0	0	0	0	0	7	0	0	0	0	1	0	0	0	0	0	0	k__Bacteria; p__Verrucomicrobia; c__Verruco-5; o__LD1-PB3; f__; g__; s__
582590	0	0	3	0	0	0	0	1	0	0	0	0	0	0	23	0	1	0	0	0	2	0	0	0	0	0	0	0	0	0	0	0	0	0	0	0	k__Bacteria; p__Bacteroidetes; c__Bacteroidia; o__Bacteroidales; f__; g__; s__
4482278	0	0	0	0	1	0	0	0	0	0	0	0	0	1	1	0	0	0	0	0	0	0	1	1	0	0	0	0	0	0	0	0	0	0	0	0	k__Bacteria; p__Proteobacteria; c__Alphaproteobacteria; o__Rhodobacterales; f__Rhodobacteraceae; g__; s__
1068562	0	0	0	0	0	0	0	0	0	0	0	0	0	0	0	0	4	65	0	0	0	0	0	0	0	0	0	0	0	0	0	0	0	0	0	0	k__Bacteria; p__Proteobacteria; c__Alphaproteobacteria; o__Sphingomonadales; f__Sphingomonadaceae; g__Sphingomonas; s__
104773	0	0	0	0	0	0	0	0	0	0	0	0	0	0	0	0	0	2	0	0	0	0	0	0	0	0	0	0	0	0	0	0	0	0	0	0	k__Bacteria; p__OD1; c__ZB2; o__; f__; g__; s__
1116186	4	3	49	53	12	71	13	56	114	44	80	26	19	215	57	40	28	21	62	44	9	2	30	102	10	52	30	47	145	3	40	19	1	0	0	0	k__Bacteria; p__Chloroflexi; c__Anaerolineae; o__Caldilineales; f__Caldilineaceae; g__; s__
1058844	4	0	0	0	0	0	12	2	2	0	0	0	8	8	9	1	1	1	0	0	1	0	0	0	0	0	0	0	0	0	0	0	0	0	0	0	k__Bacteria; p__Proteobacteria; c__Alphaproteobacteria; o__Sphingomonadales; f__Sphingomonadaceae; g__; s__
1116183	0	0	7	7	2	0	0	2	0	0	24	11	0	0	0	1	0	0	0	0	0	0	0	0	0	0	0	0	0	0	0	0	0	0	0	0	k__Bacteria; p__Chloroflexi; c__Anaerolineae; o__pLW-97; f__; g__; s__
4314518	0	0	0	0	0	0	0	0	0	0	0	0	0	0	0	0	0	0	0	0	0	0	1	0	0	0	0	0	0	1	0	0	0	0	0	0	k__Bacteria; p__Proteobacteria; c__Deltaproteobacteria; o__Desulfuromonadales; f__Geobacteraceae; g__; s__
891898	0	4	25	24	6	10	48	25	50	27	34	25	21	64	23	22	32	11	62	85	20	64	112	157	3	41	175	91	233	2	294	329	0	0	0	0	k__Bacteria; p__Planctomycetes; c__Planctomycetia; o__Pirellulales; f__Pirellulaceae; g__Pirellula; s__
113044	0	0	0	0	0	0	0	0	0	0	0	0	0	3	0	0	0	0	0	0	1	0	2	0	0	0	0	0	0	0	0	0	0	0	0	0	k__Bacteria; p__Chloroflexi; c__Anaerolineae; o__Caldilineales; f__Caldilineaceae; g__; s__
4338491	2	0	0	0	0	0	0	0	0	0	0	0	0	0	0	0	1	0	0	0	0	0	0	0	0	0	0	0	0	0	0	0	0	0	0	0	k__Bacteria; p__Proteobacteria; c__Gammaproteobacteria; o__Legionellales; f__Legionellaceae; g__; s__
235273	0	0	0	0	0	0	0	0	0	0	0	0	0	0	0	0	0	0	0	0	0	0	0	7	0	0	0	0	0	0	0	0	0	0	0	0	k__Bacteria; p__Actinobacteria; c__Actinobacteria; o__Actinomycetales; f__Streptomycetaceae; g__Streptomyces; s__
574991	0	0	34	32	36	31	21	5	21	4	50	19	3	31	25	22	12	7	25	32	3	11	27	17	4	1	58	36	26	0	5	19	2	0	0	2	k__Bacteria; p__Proteobacteria; c__Betaproteobacteria; o__Burkholderiales; f__Comamonadaceae; g__Rubrivivax; s__
535322	0	0	0	0	0	0	0	0	0	0	0	0	0	0	0	0	2	0	0	1	0	0	0	0	0	0	0	0	0	0	0	0	0	0	0	0	k__Bacteria; p__Verrucomicrobia; c__Verrucomicrobiae; o__Verrucomicrobiales; f__Verrucomicrobiaceae; g__Luteolibacter; s__
3586756	0	0	0	0	0	0	0	0	0	0	0	0	0	0	0	0	1	0	2	6	0	0	12	1	0	0	0	4	0	0	0	0	0	0	0	0	k__Bacteria; p__GN02; c__BB34; o__; f__; g__; s__
974796	0	0	0	0	1	0	0	0	0	0	0	0	0	0	0	0	0	0	0	0	0	0	0	0	0	0	0	0	0	0	0	0	0	0	0	0	k__Bacteria; p__Planctomycetes; c__Planctomycetia; o__Gemmatales; f__Isosphaeraceae; g__; s__
974797	12	8	8	5	17	2	0	3	7	0	15	2	1	6	1	3	46	107	8	15	314	8	63	1	183	21	2	46	17	86	41	1	0	0	0	1	k__Bacteria; p__Proteobacteria; c__Betaproteobacteria; o__Burkholderiales; f__Comamonadaceae; g__; s__
1131272	0	0	12	6	11	22	18	5	0	0	0	3	0	1	0	0	23	26	32	44	6	5	21	0	0	0	0	3	0	0	0	23	0	0	0	0	k__Bacteria; p__Proteobacteria; c__Deltaproteobacteria; o__Bdellovibrionales; f__Bdellovibrionaceae; g__Bdellovibrio; s__
578087	0	0	0	0	0	0	0	0	0	0	0	0	0	0	0	0	62	26	0	0	0	0	10	0	0	0	0	0	0	0	0	0	0	0	0	0	k__Bacteria; p__Proteobacteria; c__Epsilonproteobacteria; o__Campylobacterales; f__Helicobacteraceae; g__Sulfurimonas; s__
819753	10	14	208	180	76	111	99	42	156	21	83	41	17	195	156	46	73	49	354	184	171	424	424	152	96	476	313	362	209	56	345	649	0	2	0	0	k__Bacteria; p__Proteobacteria; c__Gammaproteobacteria; o__Acidithiobacillales; f__; g__; s__
4395022	0	0	0	0	0	0	9	0	0	4	30	4	11	1	1	4	4	2	0	1	0	0	0	0	0	0	0	8	0	0	0	0	0	0	0	0	k__Bacteria; p__Firmicutes; c__Clostridia; o__Clostridiales; f__Veillonellaceae; g__BSV43; s__
111121	0	0	0	0	0	0	0	0	0	0	0	0	0	0	0	0	0	0	0	0	2	0	0	0	0	0	0	0	0	0	0	0	0	0	0	0	k__Bacteria; p__Firmicutes; c__Bacilli; o__Bacillales; f__Bacillaceae; g__Bacillus; s__
1121302	1	0	0	0	0	0	0	0	0	0	0	0	0	0	0	0	0	2	0	0	0	0	0	0	0	0	0	0	0	0	0	0	0	0	0	0	k__Bacteria; p__TM7; c__TM7-3; o__EW055; f__; g__; s__
1121301	0	0	0	0	0	0	0	0	0	0	0	3	0	0	0	0	0	0	0	0	0	0	0	0	0	0	0	0	0	0	0	0	0	0	0	0	k__Bacteria; p__GN02; c__BB34; o__; f__; g__; s__
172255	0	4	18	27	4	24	72	74	13	74	68	273	76	17	109	34	0	4	3	1	2	0	11	0	0	1	0	6	0	0	27	0	0	0	0	0	k__Bacteria; p__Chloroflexi; c__Anaerolineae; o__A31; f__S47; g__; s__
902118	0	0	0	1	0	0	0	0	0	0	0	0	0	0	0	0	0	0	0	0	0	0	0	0	0	0	0	0	0	0	0	0	0	0	0	0	k__Bacteria; p__Proteobacteria; c__Deltaproteobacteria; o__Myxococcales; f__Cystobacterineae; g__; s__
1121305	0	0	0	0	0	0	0	0	0	0	0	0	0	0	0	0	26	35	0	0	0	0	0	0	0	0	0	0	0	0	0	0	0	0	0	0	k__Bacteria; p__Proteobacteria; c__Betaproteobacteria; o__Procabacteriales; f__Procabacteriaceae; g__; s__
3197419	0	0	0	0	1	0	0	0	1	0	1	0	0	0	0	0	0	0	0	0	0	0	0	0	0	0	0	2	0	0	0	0	0	0	0	0	k__Bacteria; p__Firmicutes; c__Clostridia; o__Clostridiales; f__Lachnospiraceae; g__; s__
246713	0	1	69	66	37	114	22	25	11	0	0	0	0	6	39	18	2	0	1	7	33	1	0	0	0	0	0	0	0	0	0	0	0	0	0	0	k__Bacteria; p__Verrucomicrobia; c__[Pedosphaerae]; o__[Pedosphaerales]; f__; g__; s__
256272	0	0	4	1	0	11	0	0	0	0	0	0	0	0	0	0	0	0	1	0	4	0	0	0	0	0	0	0	0	0	0	0	0	0	0	0	k__Bacteria; p__Nitrospirae; c__Nitrospira; o__Nitrospirales; f__0319-6A21; g__; s__
303621	0	0	0	0	0	0	0	0	0	0	0	0	0	0	0	0	0	0	0	0	0	0	0	0	3	0	0	0	0	0	0	0	0	0	0	0	k__Bacteria; p__Bacteroidetes; c__Bacteroidia; o__Bacteroidales; f__; g__; s__
549954	2	8	3	6	3	17	19	26	15	41	64	9	24	26	9	6	5	15	4	2	35	4	40	50	2	22	1	41	34	1	37	21	0	0	0	0	k__Bacteria; p__Chloroflexi; c__Thermomicrobia; o__JG30-KF-CM45; f__; g__; s__
4051670	1	3	35	39	29	49	0	3	21	2	6	0	0	30	0	0	18	15	68	74	53	76	20	62	0	15	215	2	25	0	51	25	0	0	0	0	k__Bacteria; p__Proteobacteria; c__Deltaproteobacteria; o__Myxococcales; f__; g__; s__
4051676	5	4	151	172	89	209	151	115	115	75	103	251	113	225	205	66	2	6	100	113	23	31	120	25	29	322	304	203	90	29	370	164	2	0	0	0	k__Bacteria; p__Proteobacteria; c__Betaproteobacteria; o__SC-I-84; f__; g__; s__
21368	0	0	0	1	0	0	0	1	0	1	2	0	0	1	1	0	0	0	0	0	2	0	0	0	0	2	0	0	1	0	2	0	0	0	0	1	k__Bacteria; p__Proteobacteria; c__Betaproteobacteria; o__SBla14; f__; g__; s__
4304054	0	0	9	1	8	0	0	0	1	1	4	0	5	2	4	5	4	6	2	2	1	7	30	0	0	0	0	5	0	1	13	0	0	0	0	0	k__Bacteria; p__Proteobacteria; c__Alphaproteobacteria; o__Rickettsiales; f__; g__; s__
1897765	0	0	0	0	0	0	0	0	0	0	0	0	0	0	0	0	3	0	1	0	0	0	0	0	0	0	0	0	15	0	0	0	0	0	0	0	k__Bacteria; p__Planctomycetes; c__Planctomycetia; o__Pirellulales; f__Pirellulaceae; g__; s__
4304051	0	0	13	8	0	1	12	5	6	12	0	2	1	22	7	4	3	0	2	2	0	0	0	0	42	19	0	0	0	21	15	0	0	0	0	0	k__Bacteria; p__Proteobacteria; c__TA18; o__PHOS-HD29; f__; g__; s__
2536925	2	0	33	25	41	33	24	18	6	3	20	14	10	10	56	12	0	2	70	99	98	12	31	15	8	4	57	15	0	1	8	0	0	0	0	0	k__Bacteria; p__Gemmatimonadetes; c__Gemmatimonadetes; o__KD8-87; f__; g__; s__
609315	0	0	1	1	0	6	0	0	0	0	0	1	0	0	3	0	0	0	0	0	0	0	0	0	0	0	0	0	0	0	0	0	0	0	0	0	k__Bacteria; p__Nitrospirae; c__Nitrospira; o__Nitrospirales; f__[Thermodesulfovibrionaceae]; g__HB118; s__
1096572	0	3	7	13	32	40	357	69	12	54	315	57	120	42	82	35	17	24	4	8	22	21	212	10	12	65	24	312	8	5	80	50	0	0	0	1	k__Bacteria; p__Actinobacteria; c__Thermoleophilia; o__Gaiellales; f__Gaiellaceae; g__; s__
768729	2	0	0	0	6	10	0	3	16	0	16	3	0	20	9	13	0	0	0	0	0	0	0	0	0	0	0	0	0	0	0	0	0	0	0	0	k__Bacteria; p__Verrucomicrobia; c__[Spartobacteria]; o__[Chthoniobacterales]; f__[Chthoniobacteraceae]; g__; s__
254690	0	2	21	11	93	63	6	11	1	0	23	6	1	7	4	0	0	0	0	6	18	6	0	0	0	0	0	0	0	0	0	0	0	0	0	0	k__Bacteria; p__Verrucomicrobia; c__[Pedosphaerae]; o__[Pedosphaerales]; f__OPB35; g__; s__
278884	1	0	1	0	0	7	0	0	9	0	0	2	0	4	0	0	0	0	3	4	0	1	0	52	0	45	0	6	0	0	0	0	0	0	0	0	k__Bacteria; p__Planctomycetes; c__Planctomycetia; o__Gemmatales; f__Gemmataceae; g__; s__
128183	0	0	0	2	0	0	0	0	0	0	0	0	0	2	0	0	0	0	1	0	0	0	0	0	0	0	0	0	0	0	0	0	0	0	0	0	k__Bacteria; p__Chloroflexi; c__Thermomicrobia; o__JG30-KF-CM45; f__; g__; s__
4419796	0	0	0	0	0	0	0	0	0	0	0	0	5	0	0	0	3	9	0	0	0	0	0	0	19	0	0	2	0	33	23	0	0	0	0	0	k__Bacteria; p__TM6; c__SJA-4; o__; f__; g__; s__
1074498	0	0	0	0	0	0	0	0	0	0	0	0	0	0	0	0	0	0	0	0	0	2	0	0	0	0	0	0	0	0	0	0	0	0	0	0	k__Bacteria; p__Proteobacteria; c__Deltaproteobacteria; o__MIZ46; f__; g__; s__
4313987	0	0	0	0	0	0	0	0	0	0	0	0	0	0	0	0	3	3	0	0	0	0	1	0	0	0	0	0	0	0	0	0	0	0	0	0	k__Bacteria; p__Proteobacteria; c__Betaproteobacteria; o__Gallionellales; f__Gallionellaceae; g__Gallionella; s__
4313986	0	0	0	0	0	0	0	1	0	0	1	0	0	0	0	0	0	0	0	0	0	0	0	2	0	0	0	0	0	0	0	0	0	0	0	0	k__Bacteria; p__Firmicutes; c__Clostridia; o__Clostridiales; f__Christensenellaceae; g__; s__
4469039	2	1	138	52	29	119	174	123	103	173	238	749	180	219	104	87	37	9	168	173	73	34	302	58	0	34	0	339	62	4	165	157	0	0	0	0	k__Bacteria; p__Planctomycetes; c__Planctomycetia; o__Pirellulales; f__Pirellulaceae; g__; s__
132981	0	0	0	0	0	0	1	1	0	2	0	1	0	0	0	0	1	1	0	0	0	0	0	0	68	0	1	0	0	60	0	0	0	0	0	0	k__Bacteria; p__Proteobacteria; c__Alphaproteobacteria; o__Rhizobiales; f__Rhizobiaceae; g__Shinella; s__
1029521	0	0	1	0	0	0	1	0	0	0	2	0	0	0	2	1	0	0	0	0	0	0	0	0	0	0	0	1	0	0	0	0	0	0	0	0	k__Bacteria; p__Proteobacteria; c__Betaproteobacteria; o__Rhodocyclales; f__Rhodocyclaceae; g__Azospira; s__
346204	0	0	0	0	0	0	0	0	0	0	0	0	0	1	0	0	0	3	0	1	0	1	0	0	0	0	0	0	0	0	0	0	0	0	0	0	k__Bacteria; p__Proteobacteria; c__Alphaproteobacteria; o__Rhodospirillales; f__Acetobacteraceae; g__; s__
2651351	0	0	2	1	0	0	0	0	0	0	2	0	0	5	0	7	0	0	0	1	0	0	0	0	0	0	0	0	0	0	0	0	0	0	0	0	k__Bacteria; p__Proteobacteria; c__Betaproteobacteria; o__Burkholderiales; f__; g__; s__
813035	0	0	0	4	0	1	0	0	0	0	0	0	0	0	0	4	0	3	1	1	0	0	0	0	0	1	0	0	0	0	0	0	0	0	0	0	k__Bacteria; p__Chloroflexi; c__Anaerolineae; o__WCHB1-50; f__; g__; s__
826144	0	0	0	0	0	0	0	0	0	0	0	0	0	0	0	0	36	171	0	0	9	11	0	0	0	0	0	0	1	0	31	0	0	0	0	0	k__Bacteria; p__Bacteroidetes; c__Sphingobacteriia; o__Sphingobacteriales; f__Sphingobacteriaceae; g__Pedobacter; s__cryoconitis
1105141	0	1	1	0	0	2	0	0	4	1	0	0	3	10	0	0	5	2	9	8	12	6	27	0	3	0	0	19	60	0	0	12	0	0	0	0	k__Bacteria; p__Planctomycetes; c__Planctomycetia; o__Pirellulales; f__Pirellulaceae; g__; s__
1105026	1	0	0	0	0	0	0	0	0	0	0	0	0	0	0	0	1	0	0	0	0	0	0	0	0	0	0	0	0	0	0	0	0	0	0	0	k__Bacteria; p__Tenericutes; c__Mollicutes; o__RF39; f__; g__; s__
761601	6	28	549	692	916	1222	376	258	239	147	608	292	262	371	482	357	117	161	1645	1653	771	525	2000	1286	133	794	1258	1430	711	59	648	1477	2	2	0	2	k__Bacteria; p__Proteobacteria; c__Gammaproteobacteria; o__Xanthomonadales; f__Sinobacteraceae; g__; s__
3843951	1	8	11	36	105	130	541	87	43	47	626	105	174	61	134	108	15	49	17	24	55	5	523	5	20	59	0	775	18	17	28	36	1	0	0	0	k__Bacteria; p__Actinobacteria; c__Thermoleophilia; o__Gaiellales; f__Gaiellaceae; g__; s__
1105140	0	0	1	0	0	0	0	0	0	0	0	0	0	0	0	0	1	0	0	0	0	0	0	0	0	0	0	0	0	0	0	0	0	0	0	0	k__Bacteria; p__Nitrospirae; c__Nitrospira; o__Nitrospirales; f__[Thermodesulfovibrionaceae]; g__LCP-6; s__
512121	0	0	0	1	0	1	0	0	0	0	0	0	0	0	0	0	0	0	4	3	2	0	0	0	0	0	0	9	0	0	0	0	0	0	0	0	k__Bacteria; p__Armatimonadetes; c__0319-6E2; o__; f__; g__; s__
798097	14	20	0	2	0	3	0	0	1	0	14	1	0	2	0	0	248	825	6	4	11	10	5	0	7	0	10	3	0	2	0	22	0	0	0	1	k__Bacteria; p__Proteobacteria; c__Alphaproteobacteria; o__Rhizobiales; f__Hyphomicrobiaceae; g__Devosia; s__
2193690	0	0	3	0	0	2	0	0	1	0	4	2	6	1	0	0	0	0	2	0	0	3	0	0	0	0	0	0	0	0	0	0	0	0	0	0	k__Bacteria; p__Proteobacteria; c__Deltaproteobacteria; o__Myxococcales; f__; g__; s__
2341558	0	0	0	0	0	0	0	0	0	0	0	0	0	0	0	0	7	0	0	0	0	0	0	0	0	0	0	0	0	0	0	0	0	0	0	0	k__Bacteria; p__GN02; c__BD1-5; o__; f__; g__; s__
4332798	0	0	0	0	0	0	0	0	0	0	0	0	0	0	0	0	0	0	0	0	0	0	0	0	0	0	0	0	0	0	0	0	0	0	0	0	k__Bacteria; p__TM6; c__SJA-4; o__; f__; g__; s__
248219	0	0	0	0	0	0	0	0	0	0	0	0	0	0	0	0	5	3	0	0	0	0	0	0	0	0	0	0	0	0	0	0	0	0	0	0	k__Bacteria; p__Bacteroidetes; c__Flavobacteriia; o__Flavobacteriales; f__Flavobacteriaceae; g__Myroides; s__odoratimimus
1566691	0	0	0	0	0	0	0	0	0	1	0	3	0	0	0	0	0	0	0	0	4	0	2	0	0	3	1	0	1	0	1	1	284	0	0	168	k__Bacteria; p__Proteobacteria; c__Gammaproteobacteria; o__Pseudomonadales; f__Pseudomonadaceae; g__Pseudomonas; s__
1141209	3	1	0	0	0	0	0	0	0	0	0	0	0	0	0	0	1	1	0	0	0	0	1	6	0	0	0	0	0	0	0	0	0	0	0	0	k__Bacteria; p__Proteobacteria; c__Betaproteobacteria; o__; f__; g__; s__
29704	2	2	27	32	28	62	0	0	28	14	39	0	0	24	4	7	191	231	105	133	234	212	86	30	87	23	88	44	2	76	23	139	0	1	0	1	k__Bacteria; p__Proteobacteria; c__Betaproteobacteria; o__Burkholderiales; f__Comamonadaceae; g__; s__
4332797	0	0	0	3	0	0	2	1	1	5	0	2	0	0	11	0	0	0	0	0	0	0	0	0	0	0	0	0	0	0	0	0	0	0	0	0	k__Bacteria; p__OD1; c__; o__; f__; g__; s__
4332795	13	10	0	2	0	0	0	0	2	0	1	1	2	2	0	3	9	2	3	2	1	3	9	9	2	6	3	1	2	0	6	2	0	0	0	1	k__Bacteria; p__Proteobacteria; c__Betaproteobacteria; o__Burkholderiales; f__Comamonadaceae; g__Rhodoferax; s__
265330	0	0	0	0	1	0	0	0	0	0	0	0	0	0	0	0	0	0	1	0	0	0	0	0	0	0	0	0	0	0	0	0	0	0	0	0	k__Bacteria; p__Acidobacteria; c__Solibacteres; o__Solibacterales; f__Solibacteraceae; g__Candidatus Solibacter; s__
584642	0	0	1	4	0	0	141	17	13	30	29	19	39	22	23	16	0	9	1	3	3	2	83	14	0	2	25	144	0	0	0	8	0	0	0	0	k__Bacteria; p__Actinobacteria; c__Thermoleophilia; o__Gaiellales; f__Gaiellaceae; g__; s__
321618	0	0	23	15	0	0	30	1	0	0	1	0	3	1	4	0	1	5	45	30	2	0	1	1	0	8	0	5	1	3	12	5	0	0	0	0	k__Bacteria; p__Firmicutes; c__Bacilli; o__Bacillales; f__Bacillaceae; g__Bacillus; s__
269875	3	6	29	18	94	176	37	4	11	5	16	6	164	9	18	10	12	22	50	60	52	8	7	0	2	44	0	1	16	0	87	0	0	0	0	0	k__Bacteria; p__Proteobacteria; c__Deltaproteobacteria; o__Myxococcales; f__Haliangiaceae; g__; s__
269870	0	0	0	1	0	0	0	0	0	0	0	0	0	0	0	0	0	1	0	0	0	0	0	0	0	0	0	0	0	0	0	0	0	0	0	0	k__Bacteria; p__OP3; c__koll11; o__GIF10; f__kpj58rc; g__; s__
554795	0	0	4	13	1	2	0	1	19	0	1	2	0	9	4	2	0	0	0	0	0	0	0	0	1	1	0	0	0	0	0	0	0	0	0	0	k__Bacteria; p__Proteobacteria; c__Gammaproteobacteria; o__HOC36; f__; g__; s__
4412058	0	0	2	2	1	2	3	2	1	1	0	2	2	1	1	1	0	0	1	0	0	0	1	0	0	0	0	0	0	0	1	0	0	0	0	0	k__Bacteria; p__Proteobacteria; c__Gammaproteobacteria; o__[Marinicellales]; f__[Marinicellaceae]; g__; s__
384716	0	0	0	0	0	0	0	0	0	0	0	0	0	0	0	0	0	0	0	0	0	0	0	0	0	0	0	0	0	0	0	0	0	2	0	0	k__Bacteria; p__Firmicutes; c__Bacilli; o__Gemellales; f__; g__; s__
797272	0	2	12	8	0	4	0	2	3	6	0	0	0	0	1	0	3	0	11	6	8	2	4	0	1	18	103	4	0	0	0	11	0	0	0	0	k__Bacteria; p__BRC1; c__PRR-11; o__; f__; g__; s__
4469253	0	0	0	0	0	0	1	0	0	0	0	3	1	0	3	0	1	5	0	0	0	0	0	0	2	0	1	0	0	3	0	0	0	0	0	0	k__Bacteria; p__Proteobacteria; c__Alphaproteobacteria; o__Rhizobiales; f__; g__; s__
529067	48	47	179	182	50	146	119	115	273	165	581	83	95	561	140	346	150	105	154	155	80	34	294	386	114	211	75	117	564	114	252	340	1	0	0	4	k__Bacteria; p__Planctomycetes; c__Planctomycetia; o__Pirellulales; f__Pirellulaceae; g__; s__
4377284	0	0	7	3	5	7	0	0	0	0	0	0	0	0	0	0	0	0	1	2	18	2	12	0	0	0	0	0	0	0	0	0	0	0	0	0	k__Bacteria; p__Proteobacteria; c__Alphaproteobacteria; o__Rhodospirillales; f__Rhodospirillaceae; g__; s__
79085	0	2	35	21	12	37	33	47	30	14	81	58	30	40	59	40	0	0	2	4	0	1	17	1	0	0	0	12	0	0	19	8	0	0	0	0	k__Bacteria; p__Proteobacteria; c__Betaproteobacteria; o__Burkholderiales; f__Comamonadaceae; g__Methylibium; s__
647292	0	0	9	9	25	25	1	2	0	3	11	0	0	4	8	1	0	0	3	0	2	0	0	0	0	0	0	2	0	0	0	0	0	0	0	0	k__Bacteria; p__Proteobacteria; c__Betaproteobacteria; o__; f__; g__; s__
2593582	0	0	0	4	3	6	0	1	0	0	0	0	0	2	0	0	0	0	1	1	1	7	0	0	0	0	0	1	0	0	0	0	0	0	0	0	k__Bacteria; p__Chloroflexi; c__Anaerolineae; o__SBR1031; f__A4b; g__; s__
763765	40	39	0	1	0	0	0	0	0	0	0	0	0	0	0	0	0	0	0	0	0	0	0	0	0	0	0	0	0	0	0	0	0	0	0	0	k__Bacteria; p__Actinobacteria; c__Actinobacteria; o__Actinomycetales; f__ACK-M1; g__; s__
365796	0	0	0	0	0	2	0	0	0	0	0	0	0	0	0	0	0	0	3	4	2	0	2	0	0	0	0	2	0	0	0	0	0	0	0	0	k__Bacteria; p__Proteobacteria; c__Alphaproteobacteria; o__Rhodospirillales; f__Rhodospirillaceae; g__; s__
248104	0	0	0	0	0	4	0	0	0	0	0	0	0	0	0	0	0	3	0	1	1	0	4	0	0	0	0	0	0	0	0	0	0	0	0	0	k__Bacteria; p__Nitrospirae; c__Nitrospira; o__Nitrospirales; f__0319-6A21; g__; s__
1142110	0	0	0	0	0	0	0	0	0	0	1	0	0	0	0	1	0	0	0	0	0	0	0	0	0	0	0	0	0	0	0	0	0	0	0	0	k__Bacteria; p__Firmicutes; c__Clostridia; o__Clostridiales; f__Peptostreptococcaceae; g__; s__
1085916	0	0	0	0	1	0	0	0	0	0	0	0	0	0	0	0	1	0	0	0	0	0	0	0	0	0	0	0	0	0	0	0	0	0	0	0	k__Bacteria; p__Bacteroidetes; c__[Saprospirae]; o__[Saprospirales]; f__Chitinophagaceae; g__; s__
4397941	0	0	35	26	32	35	0	0	0	0	0	0	2	0	0	0	0	0	7	6	33	8	0	0	0	0	0	0	0	0	0	0	0	0	0	0	k__Bacteria; p__Acidobacteria; c__Solibacteres; o__Solibacterales; f__Solibacteraceae; g__Candidatus Solibacter; s__
2189086	0	0	0	0	0	0	0	0	2	0	0	0	0	3	0	1	20	17	55	21	6	0	4	2	16	9	0	0	15	24	0	0	0	0	0	0	k__Bacteria; p__Proteobacteria; c__Alphaproteobacteria; o__Rhodobacterales; f__Rhodobacteraceae; g__Rhodobacter; s__
171478	0	0	12	1	0	6	56	7	5	1	0	6	9	20	12	3	1	2	3	0	0	0	24	0	0	0	0	2	0	0	0	0	0	0	0	0	k__Bacteria; p__Proteobacteria; c__Gammaproteobacteria; o__Legionellales; f__; g__; s__
1889810	9	3	14	3	51	76	9	12	8	22	28	6	0	7	106	9	7	10	0	0	0	1	0	0	0	109	1	0	1	0	126	0	0	0	0	0	k__Bacteria; p__Bacteroidetes; c__Flavobacteriia; o__Flavobacteriales; f__Flavobacteriaceae; g__Flavobacterium; s__columnare
238813	0	0	1	0	0	0	15	0	0	0	0	0	0	0	0	0	0	1	0	0	1	0	0	0	1	0	0	0	0	0	0	0	0	0	0	0	k__Bacteria; p__Firmicutes; c__Clostridia; o__Clostridiales; f__Peptococcaceae; g__Desulfosporosinus; s__meridiei
4407334	0	1	29	19	0	3	0	9	3	10	0	0	0	1	3	4	3	1	12	23	12	2	9	47	0	0	0	0	0	1	1	0	0	0	0	0	k__Bacteria; p__Planctomycetes; c__Phycisphaerae; o__WD2101; f__; g__; s__
4367517	0	0	0	0	0	0	0	0	0	0	0	0	0	0	0	0	0	1	2	0	0	0	0	0	0	0	0	0	0	0	0	0	0	0	0	0	k__Bacteria; p__Proteobacteria; c__Alphaproteobacteria; o__Rhodospirillales; f__Rhodospirillaceae; g__; s__
588605	0	0	0	0	0	0	0	0	0	0	1	0	0	0	0	0	0	0	0	0	0	0	0	0	0	0	0	0	0	0	0	1	0	0	0	0	k__Bacteria; p__Actinobacteria; c__Actinobacteria; o__Actinomycetales; f__Micrococcaceae; g__Arthrobacter; s__
4407332	0	0	7	17	6	7	25	0	12	0	20	4	0	18	8	0	1	0	21	21	5	1	6	0	1	27	68	6	1	0	24	0	0	0	0	0	k__Bacteria; p__Planctomycetes; c__Phycisphaerae; o__Phycisphaerales; f__; g__; s__
275449	0	0	5	2	0	3	0	0	0	0	0	0	0	0	0	0	0	0	9	6	0	5	0	0	0	0	0	0	0	0	0	0	0	0	0	0	k__Bacteria; p__Proteobacteria; c__Alphaproteobacteria; o__; f__; g__; s__
1128054	0	4	78	62	118	175	2	10	0	3	4	5	1	5	18	0	5	6	115	169	40	1	38	60	8	0	0	46	0	6	0	0	0	0	0	0	k__Bacteria; p__Proteobacteria; c__; o__; f__; g__; s__
4429895	0	0	0	0	0	0	0	1	0	0	0	2	0	1	1	0	0	0	101	3	0	0	0	0	23	0	0	0	0	10	0	0	0	0	0	0	k__Bacteria; p__Bacteroidetes; c__Bacteroidia; o__Bacteroidales; f__SB-1; g__; s__
142247	0	3	47	25	64	54	38	4	15	0	41	2	14	22	16	16	39	40	945	616	171	251	165	427	0	66	78	135	666	2	53	458	0	0	0	0	k__Bacteria; p__Bacteroidetes; c__Cytophagia; o__Cytophagales; f__Cytophagaceae; g__; s__
4374558	0	0	0	0	0	0	0	0	0	0	0	0	0	0	2	0	0	0	0	0	0	0	0	0	0	0	1	0	0	0	0	0	0	0	0	0	k__Bacteria; p__Planctomycetes; c__Planctomycetia; o__Pirellulales; f__Pirellulaceae; g__; s__
543416	14	4	18	17	20	4	0	1	13	0	31	3	0	36	6	10	7	68	12	11	2	7	26	39	6	51	43	25	140	1	25	7	0	0	0	0	k__Bacteria; p__Proteobacteria; c__Alphaproteobacteria; o__Rhodobacterales; f__Rhodobacteraceae; g__Rhodobacter; s__
149523	0	1	14	24	28	50	324	39	12	0	20	45	195	10	4	19	0	2	9	3	3	3	0	4	0	0	0	13	4	0	36	0	0	0	0	0	k__Bacteria; p__Proteobacteria; c__Deltaproteobacteria; o__Desulfuromonadales; f__Geobacteraceae; g__Geobacter; s__
543414	0	0	2	3	1	2	7	8	11	1	0	6	5	5	29	3	0	0	2	5	0	0	110	0	0	0	0	72	0	2	0	0	0	0	0	0	k__Bacteria; p__Verrucomicrobia; c__Verruco-5; o__LD1-PB3; f__; g__; s__
1123234	0	0	0	0	0	0	0	0	0	0	0	0	0	0	0	0	1	3	14	45	38	2	0	0	0	0	0	0	0	0	0	0	0	0	0	0	k__Bacteria; p__Gemmatimonadetes; c__Gemmatimonadetes; o__C114; f__; g__; s__
4350694	20	88	182	252	277	529	84	311	121	538	656	245	112	260	100	182	84	83	35	49	252	84	164	137	37	70	179	332	25	50	74	228	3	2	0	2	k__Bacteria; p__Verrucomicrobia; c__[Spartobacteria]; o__[Chthoniobacterales]; f__[Chthoniobacteraceae]; g__Candidatus Xiphinematobacter; s__
1115985	0	0	5	1	0	0	0	1	0	0	0	0	0	0	0	0	0	0	1	5	0	0	0	0	0	0	0	0	0	2	24	0	0	0	0	0	k__Bacteria; p__Armatimonadetes; c__SJA-176; o__RB046; f__; g__; s__
333628	0	0	0	0	0	1	0	0	0	0	0	0	0	0	0	0	0	0	0	1	2	0	0	0	0	0	0	0	0	0	0	0	0	0	0	0	k__Bacteria; p__Proteobacteria; c__Gammaproteobacteria; o__Xanthomonadales; f__Xanthomonadaceae; g__Lysobacter; s__
4305235	0	0	6	0	0	0	0	0	0	0	0	0	0	0	0	0	0	0	0	0	0	0	0	0	0	0	0	0	0	0	0	0	0	0	0	0	k__Bacteria; p__Planctomycetes; c__Phycisphaerae; o__Phycisphaerales; f__; g__; s__
8079	6	5	1	5	0	1	12	30	37	18	52	56	19	49	40	14	2	8	5	1	6	0	0	0	0	0	0	0	5	0	0	0	0	0	0	0	k__Bacteria; p__Proteobacteria; c__Gammaproteobacteria; o__Methylococcales; f__Methylococcaceae; g__Methylomonas; s__
207690	1	0	0	1	0	0	4	6	1	1	0	9	0	3	7	2	6	1	3	3	2	0	16	0	5	0	0	10	0	1	6	0	0	0	0	0	k__Bacteria; p__Proteobacteria; c__Deltaproteobacteria; o__Myxococcales; f__; g__; s__
807278	31	24	0	0	0	0	0	0	0	0	0	0	0	0	0	0	0	0	0	0	0	0	0	0	0	0	0	0	0	0	0	0	0	0	0	0	k__Bacteria; p__Actinobacteria; c__Actinobacteria; o__Actinomycetales; f__ACK-M1; g__; s__
350772	0	0	15	13	5	5	0	2	0	0	0	0	0	0	0	0	2	3	13	7	4	17	0	0	0	0	0	8	0	0	0	0	0	0	0	0	k__Bacteria; p__Verrucomicrobia; c__Opitutae; o__Opitutales; f__Opitutaceae; g__Opitutus; s__
3334374	0	0	0	1	0	1	2	1	0	0	1	0	0	0	0	0	0	4	0	0	0	0	2	0	0	0	1	10	0	0	0	1	0	0	0	0	k__Bacteria; p__Actinobacteria; c__Thermoleophilia; o__Gaiellales; f__Gaiellaceae; g__; s__
211600	0	0	2	3	0	0	0	0	0	0	7	0	0	1	0	0	0	0	0	0	0	0	0	0	0	0	0	0	0	0	0	0	0	0	0	0	k__Bacteria; p__Acidobacteria; c__Solibacteres; o__Solibacterales; f__Solibacteraceae; g__Candidatus Solibacter; s__
1122011	0	0	0	0	0	0	0	0	0	0	0	3	0	0	0	0	4	2	1	0	2	5	5	0	0	0	0	4	0	0	0	0	0	0	0	0	k__Bacteria; p__Proteobacteria; c__Betaproteobacteria; o__Burkholderiales; f__Oxalobacteraceae; g__; s__
4347993	0	0	0	0	0	0	0	0	0	0	0	0	0	0	0	0	0	2	2	0	0	0	0	0	0	0	0	0	1	0	0	0	0	0	0	0	k__Bacteria; p__TM7; c__TM7-1; o__; f__; g__; s__
239940	0	1	0	0	0	0	0	2	0	0	0	1	0	0	0	0	1	4	4	3	25	2	2	0	0	0	0	3	0	0	0	0	0	0	0	0	k__Bacteria; p__Chlorobi; c__OPB56; o__; f__; g__; s__
257631	0	0	0	0	0	0	0	0	0	0	0	1	0	0	0	0	0	0	0	0	1	0	0	0	0	0	0	0	0	0	0	0	0	0	0	0	k__Bacteria; p__Actinobacteria; c__Acidimicrobiia; o__Acidimicrobiales; f__; g__; s__
574742	1	1	1	0	0	0	8	0	0	0	0	0	0	0	0	0	13	18	0	1	3	0	0	0	0	0	0	0	0	0	0	0	0	0	0	0	k__Bacteria; p__Firmicutes; c__Clostridia; o__Clostridiales; f__Clostridiaceae; g__Clostridium; s__
243874	0	0	9	9	12	15	0	3	1	0	0	2	0	1	0	0	1	0	4	3	1	0	0	0	0	0	0	6	0	0	0	0	0	0	0	0	k__Bacteria; p__Proteobacteria; c__Deltaproteobacteria; o__[Entotheonellales]; f__[Entotheonellaceae]; g__; s__
95597	0	0	0	0	0	0	0	0	1	0	0	0	0	1	0	2	0	2	2	2	1	0	0	0	0	0	0	21	0	0	0	0	0	0	0	0	k__Bacteria; p__Firmicutes; c__Clostridia; o__Clostridiales; f__Lachnospiraceae; g__Coprococcus; s__
230476	0	0	1	0	0	0	0	0	0	0	0	0	0	0	0	0	3	3	0	1	0	0	6	10	0	0	0	1	9	1	12	0	0	0	0	0	k__Bacteria; p__Proteobacteria; c__Gammaproteobacteria; o__Legionellales; f__Coxiellaceae; g__Aquicella; s__
1116069	6	7	1	0	0	1	0	0	0	0	0	0	0	0	0	0	33	13	2	0	5	6	0	0	0	0	0	0	1	0	0	0	0	0	0	0	k__Bacteria; p__Bacteroidetes; c__Cytophagia; o__Cytophagales; f__Cytophagaceae; g__; s__
574749	29	18	36	94	75	97	160	92	41	38	125	322	52	75	134	69	128	200	151	62	150	26	228	630	2554	307	77	197	2837	2167	560	227	0	1	0	0	k__Bacteria; p__Proteobacteria; c__Alphaproteobacteria; o__Rhizobiales; f__Rhizobiaceae; g__Agrobacterium; s__
963825	431	330	7	3	10	54	0	1	11	6	253	0	0	13	47	39	41	147	4	6	90	9	7	0	18	10	0	0	8	7	11	0	1	0	0	0	k__Bacteria; p__Bacteroidetes; c__Flavobacteriia; o__Flavobacteriales; f__Flavobacteriaceae; g__Flavobacterium; s__
273464	0	0	0	0	0	0	0	0	0	0	0	0	0	0	0	0	0	0	1	0	2	0	0	0	0	0	0	0	0	0	0	0	0	0	0	0	k__Bacteria; p__Actinobacteria; c__Actinobacteria; o__Actinomycetales; f__; g__; s__
137561	1	2	4	1	3	2	31	7	15	1	64	16	37	27	12	7	6	31	8	4	26	6	48	0	1	103	0	31	9	10	199	114	0	0	0	0	k__Bacteria; p__Firmicutes; c__Bacilli; o__Bacillales; f__Paenibacillaceae; g__; s__
151320	0	0	0	0	16	0	0	0	2	0	0	0	0	0	0	0	0	0	0	0	0	0	0	0	0	0	0	6	0	0	30	0	0	0	0	0	k__Bacteria; p__Firmicutes; c__Bacilli; o__Bacillales; f__Bacillaceae; g__Bacillus; s__
1115183	0	0	1	0	0	0	0	0	0	0	0	0	0	0	0	0	0	0	27	15	0	4	0	0	2	0	0	0	17	0	0	0	0	0	0	0	k__Bacteria; p__Acidobacteria; c__Solibacteres; o__Solibacterales; f__; g__; s__
2296710	4	5	35	33	53	48	73	27	9	21	93	27	39	35	78	40	14	4	10	17	64	10	180	38	14	46	55	187	60	6	45	18	1	0	0	0	k__Bacteria; p__Proteobacteria; c__Alphaproteobacteria; o__Rhizobiales; f__Hyphomicrobiaceae; g__Hyphomicrobium; s__
4432483	0	0	8	23	24	33	0	4	0	0	22	0	0	0	2	2	0	0	0	0	0	0	0	0	0	0	0	0	0	0	0	0	0	0	0	0	k__Bacteria; p__Proteobacteria; c__Deltaproteobacteria; o__Myxococcales; f__Haliangiaceae; g__Haliangium; s__
518990	0	0	1	1	0	0	0	1	0	0	0	0	0	0	0	0	0	3	0	0	0	0	0	0	0	0	0	0	0	0	0	0	0	0	0	0	k__Bacteria; p__TM6; c__SJA-4; o__; f__; g__; s__
136568	0	0	0	0	0	0	0	0	0	0	0	0	0	0	0	0	0	0	0	0	0	0	1	0	0	0	0	0	0	0	0	1	0	0	0	0	k__Bacteria; p__Actinobacteria; c__Actinobacteria; o__Actinomycetales; f__Streptomycetaceae; g__Streptomyces; s__
1104771	0	0	0	2	1	4	3	6	2	0	0	12	8	2	5	1	0	1	2	3	0	2	9	2	0	5	5	3	3	0	0	29	0	0	0	0	k__Bacteria; p__Verrucomicrobia; c__Verrucomicrobiae; o__Verrucomicrobiales; f__Verrucomicrobiaceae; g__; s__
381296	0	0	0	0	0	0	0	0	0	0	0	0	0	0	0	0	0	0	0	0	0	0	0	0	0	2	0	0	0	0	0	0	0	0	0	0	k__Bacteria; p__Proteobacteria; c__Gammaproteobacteria; o__Pseudomonadales; f__Moraxellaceae; g__Acinetobacter; s__
487725	0	0	0	0	0	0	0	0	0	0	0	0	0	0	0	0	13	28	0	0	0	0	0	11	0	0	0	0	0	0	0	0	0	0	0	0	k__Bacteria; p__Proteobacteria; c__Alphaproteobacteria; o__Sphingomonadales; f__Sphingomonadaceae; g__Sphingomonas; s__
204422	0	0	1	3	3	4	0	0	0	0	0	0	0	0	0	0	2	0	1	0	7	0	0	0	0	0	0	0	0	0	0	0	0	0	0	0	k__Bacteria; p__Chloroflexi; c__TK10; o__B07_WMSP1; f__FFCH4570; g__; s__
816208	0	0	6	6	11	6	11	12	11	15	0	9	8	2	17	10	1	0	0	0	2	8	3	0	0	0	0	42	0	0	0	0	0	0	0	0	k__Bacteria; p__Acidobacteria; c__; o__; f__; g__; s__
4461033	0	0	0	2	0	2	0	0	0	0	0	0	0	0	0	0	0	0	0	0	0	0	0	0	0	0	0	0	0	0	0	0	0	0	0	0	k__Bacteria; p__Proteobacteria; c__Deltaproteobacteria; o__; f__; g__; s__
153512	0	0	0	0	0	0	0	0	0	0	0	0	0	0	0	0	0	0	0	0	0	2	0	0	0	0	0	2	0	0	0	0	0	0	0	0	k__Bacteria; p__Proteobacteria; c__Betaproteobacteria; o__Burkholderiales; f__Alcaligenaceae; g__; s__
131185	0	0	0	0	0	0	0	0	0	0	0	0	0	0	0	0	0	0	0	0	0	0	0	0	0	12	0	0	0	0	0	0	0	0	0	0	k__Bacteria; p__Proteobacteria; c__Gammaproteobacteria; o__Legionellales; f__Coxiellaceae; g__Aquicella; s__
158132	0	0	5	0	0	0	0	0	0	0	0	0	0	0	0	0	0	1	0	0	0	0	0	0	0	0	0	0	0	0	0	0	0	0	0	0	k__Bacteria; p__Hyd24-12; c__WM88; o__; f__; g__; s__
238766	0	0	1	0	1	1	1	4	1	0	5	2	2	1	0	0	0	1	1	2	1	0	78	0	0	0	0	8	0	0	0	1	0	0	0	0	k__Bacteria; p__Chloroflexi; c__Chloroflexi; o__[Roseiflexales]; f__[Kouleothrixaceae]; g__; s__
114396	0	0	1	0	3	0	7	1	1	0	0	1	2	3	0	0	0	0	4	1	1	1	4	4	0	2	6	1	2	0	0	7	0	0	0	0	k__Bacteria; p__Proteobacteria; c__Alphaproteobacteria; o__Rhizobiales; f__Hyphomicrobiaceae; g__Rhodoplanes; s__
327440	0	0	0	0	0	0	0	0	0	0	0	0	0	0	0	0	2	0	4	13	0	1	0	69	0	0	0	0	0	0	0	0	0	0	0	0	k__Bacteria; p__Planctomycetes; c__Planctomycetia; o__Gemmatales; f__Gemmataceae; g__; s__
224494	0	0	0	0	0	0	0	0	0	0	0	0	0	0	0	0	2	0	0	0	0	0	0	0	0	0	0	0	0	0	0	0	0	0	0	0	k__Bacteria; p__Actinobacteria; c__Actinobacteria; o__Actinomycetales; f__Frankiaceae; g__; s__
1068955	0	0	0	0	0	0	2	0	0	0	0	0	0	0	0	0	0	0	0	0	0	0	0	0	0	0	0	0	0	0	0	0	0	6	0	0	k__Bacteria; p__Firmicutes; c__Bacilli; o__Bacillales; f__Staphylococcaceae; g__Staphylococcus; s__
154804	4	1	14	11	4	16	18	8	6	0	31	6	6	13	5	5	11	13	8	15	37	17	53	27	22	49	8	79	5	13	92	5	0	0	0	0	k__Bacteria; p__Actinobacteria; c__Acidimicrobiia; o__Acidimicrobiales; f__; g__; s__
2879601	0	0	0	1	0	0	0	0	0	0	0	0	0	0	0	0	0	0	0	1	0	0	0	0	0	0	0	0	0	6	0	0	0	0	0	0	k__Bacteria; p__Chlorobi; c__OPB56; o__; f__; g__; s__
1109588	14	12	0	1	0	0	0	0	0	0	1	0	0	0	0	0	7	1	1	3	0	0	0	0	30	0	0	0	0	16	0	0	0	0	0	0	k__Bacteria; p__Verrucomicrobia; c__Verruco-5; o__WCHB1-41; f__RFP12; g__; s__
142320	0	0	0	0	0	0	0	0	0	0	0	0	0	0	0	0	0	0	0	0	1	0	0	0	0	0	0	0	0	0	0	0	0	0	0	0	k__Bacteria; p__Proteobacteria; c__Gammaproteobacteria; o__Xanthomonadales; f__Xanthomonadaceae; g__Lysobacter; s__
4446648	0	0	3	4	0	0	0	0	0	0	0	0	0	0	0	0	0	0	0	0	0	0	0	0	0	0	0	0	0	0	0	0	0	0	0	0	k__Bacteria; p__Acidobacteria; c__[Chloracidobacteria]; o__RB41; f__; g__; s__
4319690	0	0	0	0	0	0	0	0	0	0	0	0	0	0	0	0	0	0	0	1	0	0	0	0	0	0	0	1	0	0	0	0	0	0	0	0	k__Bacteria; p__Firmicutes; c__Clostridia; o__Clostridiales; f__; g__; s__
642365	0	0	0	1	0	0	0	0	1	0	0	0	0	1	0	0	0	0	2	0	0	0	0	0	0	0	0	0	0	0	0	0	0	0	0	0	k__Bacteria; p__Proteobacteria; c__Alphaproteobacteria; o__; f__; g__; s__
570086	5	2	0	3	8	20	0	1	3	0	40	6	0	4	0	10	39	41	5	15	41	94	15	0	6	0	0	0	0	0	0	0	0	0	0	0	k__Bacteria; p__Bacteroidetes; c__Flavobacteriia; o__Flavobacteriales; f__Cryomorphaceae; g__Fluviicola; s__
4365344	1	0	0	0	0	0	0	0	0	0	0	0	0	0	0	0	30	58	0	0	3	0	0	0	1	0	0	1	0	1	0	0	0	0	0	0	k__Bacteria; p__Proteobacteria; c__Alphaproteobacteria; o__Rhizobiales; f__Hyphomicrobiaceae; g__Devosia; s__
4403901	0	0	0	0	0	0	0	0	0	0	0	1	0	0	0	0	4	7	0	0	0	0	0	0	0	7	0	1	0	0	0	0	0	0	0	0	k__Bacteria; p__Actinobacteria; c__Actinobacteria; o__Actinomycetales; f__Microbacteriaceae; g__Leucobacter; s__
207374	0	0	0	0	0	0	0	0	0	0	1	0	0	0	0	0	0	0	0	0	0	0	0	0	0	0	0	1	0	0	0	0	0	0	0	0	k__Bacteria; p__Proteobacteria; c__Alphaproteobacteria; o__Rhizobiales; f__Hyphomicrobiaceae; g__Rhodoplanes; s__
565643	0	1	23	24	0	0	0	1	4	10	0	4	3	5	17	8	4	1	1	9	12	2	12	9	6	36	0	12	4	8	86	0	0	0	0	0	k__Bacteria; p__Proteobacteria; c__Deltaproteobacteria; o__Myxococcales; f__; g__; s__
202863	0	0	0	0	0	0	0	0	0	0	0	0	0	1	0	0	0	0	0	0	0	0	0	0	4	0	0	0	0	10	0	0	0	1	0	0	k__Bacteria; p__Proteobacteria; c__Alphaproteobacteria; o__Rhizobiales; f__; g__; s__
1046904	0	0	0	0	0	0	0	0	0	0	0	0	0	0	0	0	69	267	0	1	2	3	0	0	4	0	0	0	0	0	0	0	0	0	0	0	k__Bacteria; p__Bacteroidetes; c__Cytophagia; o__Cytophagales; f__Cytophagaceae; g__Rudanella; s__
554120	0	0	0	0	0	0	0	0	0	0	0	0	0	0	0	0	2	0	0	0	0	0	0	0	0	0	0	0	0	0	0	0	0	0	0	0	k__Bacteria; p__Chlorobi; c__Chlorobia; o__Chlorobiales; f__Chlorobiaceae; g__Chlorobaculum; s__
3881469	0	0	0	0	1	0	0	2	3	0	1	2	0	7	2	1	2	2	0	0	0	0	2	0	0	6	0	0	0	0	0	1	0	0	0	0	k__Bacteria; p__Actinobacteria; c__Actinobacteria; o__Actinomycetales; f__Nocardioidaceae; g__Nocardioides; s__
114170	0	2	55	39	65	84	40	15	35	29	36	23	9	34	123	29	0	2	12	8	13	7	18	0	3	0	0	12	3	2	0	1	0	0	0	0	k__Bacteria; p__Proteobacteria; c__Deltaproteobacteria; o__Myxococcales; f__; g__; s__
361234	0	0	37	24	23	7	39	16	4	15	4	19	33	19	46	14	1	0	119	14	0	0	11	5	1	29	0	26	0	0	27	0	1	0	0	0	k__Bacteria; p__Acidobacteria; c__Holophagae; o__Holophagales; f__Holophagaceae; g__Geothrix; s__
1121898	8	13	228	247	327	249	111	202	23	74	94	96	137	105	110	42	37	32	65	79	129	30	104	0	3	282	0	6	3	5	250	47	0	0	0	0	k__Bacteria; p__Chloroflexi; c__Anaerolineae; o__GCA004; f__; g__; s__
312655	0	0	0	1	0	2	0	0	0	0	0	0	0	0	0	0	0	0	16	25	0	0	0	3	0	0	0	1	0	0	0	0	0	0	0	0	k__Bacteria; p__Proteobacteria; c__Alphaproteobacteria; o__Ellin329; f__; g__; s__
114176	0	2	1	3	2	8	0	16	11	6	22	6	2	36	22	5	6	4	14	10	4	5	29	48	3	50	0	60	159	8	28	131	0	0	0	0	k__Bacteria; p__Chloroflexi; c__Chloroflexi; o__Chloroflexales; f__Oscillochloridaceae; g__Oscillochloris; s__
4307495	0	0	0	0	0	0	0	0	0	0	0	0	0	0	0	0	0	0	0	0	0	0	0	0	0	0	0	2	0	0	0	0	0	0	0	0	k__Bacteria; p__Firmicutes; c__Clostridia; o__OPB54; f__; g__; s__
226410	0	0	0	0	0	0	0	0	0	0	0	0	0	1	0	0	0	0	5	2	0	0	0	17	0	24	1	0	0	0	0	4	0	0	0	0	k__Bacteria; p__Proteobacteria; c__Deltaproteobacteria; o__MIZ46; f__; g__; s__
3756823	0	0	1	1	0	0	0	0	0	0	0	0	0	0	0	0	0	0	0	0	0	0	0	0	0	0	0	0	0	0	0	0	0	0	0	0	k__Bacteria; p__Bacteroidetes; c__[Saprospirae]; o__[Saprospirales]; f__Saprospiraceae; g__; s__
1112700	0	0	77	61	115	99	41	8	11	49	0	18	18	0	19	24	1	0	19	17	4	0	29	0	0	0	0	0	0	0	0	0	0	0	0	0	k__Bacteria; p__Verrucomicrobia; c__[Pedosphaerae]; o__[Pedosphaerales]; f__; g__; s__
132722	0	1	11	0	15	7	0	2	0	0	0	0	0	0	0	4	1	0	0	1	17	1	0	0	6	0	89	0	0	0	0	65	0	0	0	1	k__Bacteria; p__Verrucomicrobia; c__[Pedosphaerae]; o__[Pedosphaerales]; f__; g__; s__
1131914	1	1	16	30	1	2	170	2	0	0	0	1	18	2	1	0	0	2	6	4	18	26	0	0	0	0	0	0	0	0	0	0	0	0	0	0	k__Bacteria; p__Proteobacteria; c__Gammaproteobacteria; o__Xanthomonadales; f__Sinobacteraceae; g__Steroidobacter; s__
968845	2	4	1	0	0	0	5	29	18	5	52	24	16	13	7	26	4	0	1	1	0	0	0	0	0	3	0	0	0	0	0	0	0	0	0	0	k__Bacteria; p__Proteobacteria; c__Gammaproteobacteria; o__Methylococcales; f__Methylococcaceae; g__Methylomonas; s__
897649	0	0	0	0	0	0	0	0	0	0	0	0	0	0	0	0	1	1	0	0	0	0	0	0	0	0	0	0	0	0	0	0	0	0	0	0	k__Bacteria; p__Cyanobacteria; c__ML635J-21; o__; f__; g__; s__
4301261	0	0	2	3	36	44	0	5	1	0	18	3	2	0	6	2	1	0	24	32	3	3	91	0	4	0	12	80	2	6	0	0	0	1	0	0	k__Bacteria; p__Proteobacteria; c__Betaproteobacteria; o__; f__; g__; s__
4301260	0	0	1	0	0	0	0	0	0	0	0	0	0	0	0	0	0	0	2	0	0	0	0	0	0	0	0	0	0	0	0	0	0	0	0	0	k__Bacteria; p__Planctomycetes; c__OM190; o__CL500-15; f__; g__; s__
570888	0	0	2	0	0	0	0	0	0	0	1	0	0	0	1	0	0	0	0	0	0	0	0	0	0	0	0	1	0	0	0	0	0	0	0	0	k__Bacteria; p__Proteobacteria; c__Betaproteobacteria; o__Burkholderiales; f__; g__; s__
4306810	1	0	0	0	0	0	0	0	0	0	1	0	0	0	0	0	3	9	1	4	1	0	3	0	1	15	6	1	0	2	27	11	0	0	0	0	k__Bacteria; p__Firmicutes; c__Clostridia; o__Clostridiales; f__Peptococcaceae; g__Desulfotomaculum; s__
697989	0	0	0	0	0	5	0	1	0	0	0	0	0	0	0	0	0	0	0	0	0	0	0	0	0	0	0	0	0	0	0	0	0	0	0	0	k__Bacteria; p__Acidobacteria; c__[Chloracidobacteria]; o__RB41; f__; g__; s__
4341330	0	0	5	3	0	0	0	0	0	0	0	0	0	0	0	0	2	0	90	2	17	7	0	0	0	0	0	1	0	0	0	0	0	0	0	0	k__Bacteria; p__Bacteroidetes; c__[Saprospirae]; o__[Saprospirales]; f__Chitinophagaceae; g__Niastella; s__
147648	17	4	3	3	3	3	0	2	2	0	0	0	0	0	6	3	13	63	16	9	6	10	9	22	0	24	0	1	15	0	0	0	0	0	0	0	k__Bacteria; p__Proteobacteria; c__Alphaproteobacteria; o__Sphingomonadales; f__Sphingomonadaceae; g__; s__
278332	0	0	5	5	6	5	31	4	22	4	0	1	10	22	15	2	1	3	4	2	1	1	120	0	0	13	0	108	0	1	7	0	0	0	0	0	k__Bacteria; p__Verrucomicrobia; c__Verruco-5; o__LD1-PB3; f__; g__; s__
537808	0	0	5	2	17	19	3	1	1	0	1	3	0	0	1	1	0	0	1	3	0	0	0	0	0	0	0	2	0	0	0	0	0	0	0	0	k__Bacteria; p__WS3; c__PRR-12; o__Sediment-1; f__; g__; s__
4203522	0	0	0	0	2	0	0	0	0	0	0	0	0	0	0	0	0	0	0	1	0	0	0	0	0	0	0	0	0	0	0	0	0	0	0	0	k__Bacteria; p__Acidobacteria; c__Solibacteres; o__Solibacterales; f__; g__; s__
4307148	3	19	76	72	40	101	325	238	156	159	323	455	305	310	270	131	54	57	105	68	27	25	324	253	38	404	57	222	272	27	588	519	0	0	0	2	k__Bacteria; p__Planctomycetes; c__Planctomycetia; o__Pirellulales; f__Pirellulaceae; g__A17; s__
224948	0	0	23	21	0	0	0	0	0	0	4	0	0	0	0	0	2	1	6	1	1	1	7	0	0	0	0	0	0	0	77	0	0	0	0	0	k__Bacteria; p__Proteobacteria; c__Betaproteobacteria; o__Burkholderiales; f__Oxalobacteraceae; g__; s__
1041956	0	0	0	0	0	0	0	0	0	0	0	0	0	0	0	0	9	7	0	0	3	6	0	0	1	0	0	0	0	0	0	0	0	0	0	0	k__Bacteria; p__Bacteroidetes; c__Flavobacteriia; o__Flavobacteriales; f__Flavobacteriaceae; g__Flavobacterium; s__
56625	0	0	0	0	0	0	0	0	0	0	0	0	0	0	0	0	0	0	0	0	0	0	0	0	0	0	0	0	0	0	1	0	0	0	0	0	k__Bacteria; p__Actinobacteria; c__Actinobacteria; o__Actinomycetales; f__Micrococcaceae; g__; s__
589123	0	0	5	0	0	1	0	0	0	0	0	0	0	0	0	0	1	3	1	2	3	1	0	0	0	0	0	0	0	0	0	0	0	0	0	0	k__Bacteria; p__Proteobacteria; c__Betaproteobacteria; o__Burkholderiales; f__Oxalobacteraceae; g__; s__
4343660	0	0	0	0	0	0	0	0	0	0	0	0	0	0	0	0	2	0	0	0	0	0	0	0	0	0	0	0	0	0	0	0	0	0	0	0	k__Bacteria; p__Proteobacteria; c__Deltaproteobacteria; o__; f__; g__; s__
1113935	0	0	0	0	0	0	0	0	0	0	0	0	0	0	0	0	0	1	0	0	0	0	1	0	1	0	1	0	0	0	2	3	0	0	0	0	k__Bacteria; p__Firmicutes; c__Bacilli; o__Bacillales; f__Bacillaceae; g__Bacillus; s__
321251	0	0	0	0	0	0	0	0	0	0	0	0	0	0	0	0	1	4	0	0	0	0	3	0	0	0	0	0	0	0	0	0	0	0	0	0	k__Bacteria; p__Firmicutes; c__Clostridia; o__Clostridiales; f__Ruminococcaceae; g__Ruminococcus; s__
4343665	2	0	0	0	0	0	0	0	0	0	0	0	0	0	0	0	0	5	0	0	0	0	0	0	0	0	0	0	0	0	0	0	0	0	0	0	k__Bacteria; p__Proteobacteria; c__Gammaproteobacteria; o__Legionellales; f__Legionellaceae; g__; s__
337786	1	0	21	35	50	73	36	40	17	13	23	38	19	11	34	14	0	0	6	15	2	2	25	1	0	0	0	36	0	2	0	0	1	0	0	0	k__Bacteria; p__Acidobacteria; c__iii1-8; o__SJA-36; f__; g__; s__
151819	0	0	0	0	6	3	0	1	1	1	0	0	0	7	4	0	3	4	47	18	12	55	0	0	2	9	0	1	25	0	0	0	0	0	0	0	k__Bacteria; p__Bacteroidetes; c__Cytophagia; o__Cytophagales; f__Cytophagaceae; g__; s__
817152	12	7	21	29	22	58	15	10	29	19	98	159	2	53	57	47	9	130	36	34	14	4	70	152	17	30	0	31	1413	0	117	14	0	0	0	0	k__Bacteria; p__Actinobacteria; c__Acidimicrobiia; o__Acidimicrobiales; f__C111; g__; s__
562367	0	0	0	0	0	0	0	0	0	0	0	0	0	0	0	0	8	3	4	2	5	0	9	0	0	0	0	4	0	0	0	0	0	0	0	0	k__Bacteria; p__Actinobacteria; c__Acidimicrobiia; o__Acidimicrobiales; f__; g__; s__
4384895	0	0	0	0	2	0	0	0	0	0	0	0	0	0	0	0	0	1	2	2	2	8	0	0	0	0	0	6	0	0	0	0	0	0	0	0	k__Bacteria; p__Verrucomicrobia; c__[Pedosphaerae]; o__[Pedosphaerales]; f__; g__; s__
3758893	0	0	9	22	9	19	51	33	9	0	40	33	44	10	11	35	0	2	2	3	25	3	27	0	0	0	0	19	0	0	0	0	0	0	0	0	k__Bacteria; p__Proteobacteria; c__Deltaproteobacteria; o__Desulfuromonadales; f__Geobacteraceae; g__Geobacter; s__
809814	1	1	0	8	0	3	0	1	0	0	0	0	0	0	2	0	0	0	0	0	0	0	0	0	0	0	0	0	0	1	0	0	0	0	0	0	k__Bacteria; p__Proteobacteria; c__Betaproteobacteria; o__Burkholderiales; f__Comamonadaceae; g__Rubrivivax; s__
262429	0	0	1	2	0	0	0	0	0	0	0	0	0	0	0	0	0	0	0	0	0	0	0	0	0	0	0	0	0	0	0	0	0	0	0	0	k__Bacteria; p__Chloroflexi; c__Anaerolineae; o__SJA-15; f__; g__; s__
795504	3	0	5	9	4	6	0	0	1	0	16	0	2	9	1	1	13	8	3	7	4	22	0	0	0	1	0	0	0	0	0	0	0	0	0	0	k__Bacteria; p__Cyanobacteria; c__Chloroplast; o__Stramenopiles; f__; g__; s__
253630	0	0	0	1	0	0	0	0	0	0	0	0	0	0	0	0	0	1	0	0	0	3	0	0	0	0	0	0	0	0	0	0	0	0	0	0	k__Bacteria; p__Proteobacteria; c__Betaproteobacteria; o__MND1; f__; g__; s__
340065	0	1	5	2	5	18	22	2	13	5	66	128	15	21	26	7	73	635	22	39	10	1	38	29	84	58	25	24	117	49	94	122	0	0	0	0	k__Bacteria; p__Proteobacteria; c__Alphaproteobacteria; o__Rhodospirillales; f__; g__; s__
807447	0	0	0	0	7	0	0	0	0	0	0	0	0	0	0	0	0	0	0	0	0	0	0	0	0	0	0	0	0	0	0	0	0	0	0	0	k__Bacteria; p__Bacteroidetes; c__Flavobacteriia; o__Flavobacteriales; f__Cryomorphaceae; g__; s__
113170	0	0	0	0	1	1	0	0	0	0	0	0	1	0	0	0	0	0	0	0	0	0	0	0	0	0	0	0	0	0	0	0	0	0	0	0	k__Bacteria; p__Chloroflexi; c__TK10; o__B07_WMSP1; f__; g__; s__
555568	12	13	11	5	11	15	4	24	34	27	100	27	4	75	120	47	0	0	0	3	1	0	3	0	0	2	0	1	3	0	2	0	0	0	0	0	k__Bacteria; p__Proteobacteria; c__Alphaproteobacteria; o__Rhodobacterales; f__Rhodobacteraceae; g__; s__
1116372	0	0	0	0	0	0	0	0	0	0	0	0	0	0	0	0	6	39	0	0	0	0	0	0	0	0	0	0	0	1	0	0	0	0	0	0	k__Bacteria; p__Proteobacteria; c__Alphaproteobacteria; o__Rhizobiales; f__Aurantimonadaceae; g__; s__
830392	0	0	0	0	0	2	1	2	0	1	2	69	0	1	4	0	0	1	2	0	1	1	25	0	3	0	3	12	0	0	8	0	0	0	0	0	k__Bacteria; p__Proteobacteria; c__Gammaproteobacteria; o__Legionellales; f__Coxiellaceae; g__; s__
429841	0	0	0	0	0	0	0	0	0	0	0	0	0	0	0	0	0	2	0	0	3	1	0	0	0	0	0	0	0	0	0	0	0	0	0	0	k__Bacteria; p__Bacteroidetes; c__Flavobacteriia; o__Flavobacteriales; f__Flavobacteriaceae; g__Flavobacterium; s__
214555	0	0	0	0	0	0	0	0	0	0	0	0	0	0	0	0	0	0	0	0	0	0	1	0	0	0	0	0	0	0	0	0	0	0	0	0	k__Bacteria; p__Proteobacteria; c__Gammaproteobacteria; o__Xanthomonadales; f__Xanthomonadaceae; g__; s__
559149	1	3	0	0	0	0	0	0	0	0	0	0	0	0	0	0	0	0	0	0	0	0	0	0	0	0	0	0	0	0	0	0	0	0	0	0	k__Bacteria; p__Cyanobacteria; c__4C0d-2; o__YS2; f__; g__; s__
155317	0	0	0	0	0	0	11	0	0	5	4	0	6	3	0	0	3	1	0	0	0	0	0	0	5	0	0	0	0	0	0	0	0	0	0	0	k__Bacteria; p__Proteobacteria; c__Gammaproteobacteria; o__Legionellales; f__; g__; s__
150497	0	1	21	42	33	41	56	30	22	7	42	21	27	36	32	18	0	0	0	0	0	0	0	0	0	0	0	0	0	0	0	0	0	0	0	0	k__Bacteria; p__Proteobacteria; c__Gammaproteobacteria; o__HOC36; f__; g__; s__
277340	0	0	2	1	0	0	2	0	0	0	0	0	0	0	0	0	0	0	1	1	0	0	0	0	0	0	0	0	0	0	0	0	0	0	0	0	k__Bacteria; p__Firmicutes; c__Bacilli; o__Bacillales; f__Bacillaceae; g__Bacillus; s__
253326	3	7	31	19	62	147	113	56	2	21	68	50	60	34	22	36	9	3	1	10	2	2	217	0	0	1	0	158	0	0	0	0	0	0	0	0	k__Bacteria; p__Planctomycetes; c__Planctomycetia; o__Planctomycetales; f__Planctomycetaceae; g__Planctomyces; s__
942894	9	10	0	0	0	0	0	0	0	0	0	0	0	0	0	0	6	2	0	0	3	0	0	0	0	0	0	0	0	0	0	0	0	0	0	0	k__Bacteria; p__Bacteroidetes; c__Flavobacteriia; o__Flavobacteriales; f__Cryomorphaceae; g__Fluviicola; s__
1131498	1	0	1	6	2	3	0	0	2	0	0	0	0	0	0	5	1	0	6	13	20	4	0	13	4	0	9	3	5	5	0	50	0	0	0	1	k__Bacteria; p__Proteobacteria; c__Deltaproteobacteria; o__Myxococcales; f__; g__; s__
4405643	2	0	3	1	0	4	0	0	0	0	0	0	0	0	0	0	1	0	0	0	3	1	0	0	0	0	0	0	0	0	0	0	0	0	0	0	k__Bacteria; p__Planctomycetes; c__Phycisphaerae; o__WD2101; f__; g__; s__
633998	0	0	0	0	0	0	0	0	0	0	0	0	0	0	0	0	3	1	3	0	0	0	0	0	0	0	0	0	0	0	0	0	0	0	0	0	k__Bacteria; p__Proteobacteria; c__Gammaproteobacteria; o__Legionellales; f__Coxiellaceae; g__Aquicella; s__
4365856	0	0	73	58	79	110	21	15	10	4	8	15	5	18	34	8	0	0	1	0	0	0	1	0	1	7	0	0	0	1	3	0	2	0	0	0	k__Bacteria; p__Proteobacteria; c__Betaproteobacteria; o__Rhodocyclales; f__Rhodocyclaceae; g__; s__
349582	0	1	4	1	0	0	0	0	0	0	0	0	0	0	0	0	32	24	7	5	2	24	0	0	2	0	0	0	0	0	0	0	0	0	0	0	k__Bacteria; p__Proteobacteria; c__Gammaproteobacteria; o__Oceanospirillales; f__Oleiphilaceae; g__; s__
4365850	0	0	5	6	9	28	9	3	5	4	0	5	2	2	2	9	0	0	3	4	0	0	81	0	1	0	0	40	0	0	15	0	0	0	0	0	k__Bacteria; p__Proteobacteria; c__Alphaproteobacteria; o__Rhodobacterales; f__Hyphomonadaceae; g__; s__
763169	0	1	2	0	5	0	0	0	0	0	0	0	0	0	0	0	1	1	103	91	4	7	0	0	0	0	0	5	1	0	0	0	0	0	0	0	k__Bacteria; p__Proteobacteria; c__Gammaproteobacteria; o__; f__; g__; s__
1814864	0	0	1	1	0	0	0	0	0	0	0	0	0	0	0	0	0	0	0	0	0	0	0	0	0	0	0	0	0	0	0	0	0	0	0	0	k__Bacteria; p__NKB19; c__TSBW08; o__; f__; g__; s__
4379427	0	0	3	1	4	2	0	0	3	0	0	0	0	5	0	0	0	2	20	18	0	0	0	0	0	0	0	0	0	0	0	0	0	0	0	0	k__Bacteria; p__Acidobacteria; c__[Chloracidobacteria]; o__; f__; g__; s__
771804	25	31	3	0	0	0	0	4	4	1	35	0	0	6	2	28	31	40	17	7	0	3	0	133	4	12	0	4	170	10	22	0	0	0	0	0	k__Bacteria; p__Planctomycetes; c__Planctomycetia; o__Pirellulales; f__Pirellulaceae; g__; s__
304640	38	80	0	0	0	0	0	0	0	0	0	0	0	0	0	0	7	1	0	1	0	0	0	0	0	0	0	0	0	0	0	0	0	0	0	0	k__Bacteria; p__Bacteroidetes; c__Cytophagia; o__Cytophagales; f__Cytophagaceae; g__; s__
4367981	0	0	0	0	0	0	0	0	0	0	0	0	0	0	0	0	0	2	0	0	0	0	0	0	0	0	0	0	0	0	0	0	0	0	0	0	k__Bacteria; p__Proteobacteria; c__Alphaproteobacteria; o__; f__; g__; s__
915764	0	0	0	0	0	0	0	0	0	0	0	0	0	0	0	0	2	0	0	1	4	0	0	0	0	0	0	5	0	2	0	0	0	0	0	0	k__Bacteria; p__Proteobacteria; c__Deltaproteobacteria; o__Myxococcales; f__; g__; s__
838940	12	6	0	0	0	0	0	0	0	0	0	0	0	0	0	0	0	0	0	0	0	0	0	0	0	0	0	0	0	0	0	0	0	0	0	0	k__Bacteria; p__Actinobacteria; c__Actinobacteria; o__Actinomycetales; f__Microbacteriaceae; g__; s__
1139932	1	0	0	0	1	0	0	0	0	0	0	0	0	0	0	0	23	33	0	2	30	3	0	7	2	0	32	3	4	1	0	7	0	0	0	0	k__Bacteria; p__Proteobacteria; c__Gammaproteobacteria; o__Xanthomonadales; f__Xanthomonadaceae; g__; s__
873621	0	0	0	0	0	0	0	0	0	0	0	0	0	0	0	0	1	0	0	0	0	0	0	0	0	0	0	0	0	1	0	0	0	0	0	0	k__Bacteria; p__Proteobacteria; c__Deltaproteobacteria; o__Spirobacillales; f__; g__; s__
947115	1	4	0	0	0	0	0	0	0	0	0	0	0	0	0	0	9	85	0	0	0	0	0	0	0	0	0	0	0	0	0	0	0	0	0	0	k__Bacteria; p__Bacteroidetes; c__Cytophagia; o__Cytophagales; f__Cytophagaceae; g__Spirosoma; s__
233934	0	0	0	0	0	0	0	0	0	0	0	0	0	1	0	0	0	0	2	0	25	33	0	0	0	0	0	0	0	0	0	0	0	0	0	0	k__Bacteria; p__Proteobacteria; c__Betaproteobacteria; o__Rhodocyclales; f__Rhodocyclaceae; g__Dechloromonas; s__
12798	0	0	0	0	0	0	0	0	0	0	0	0	0	0	0	0	0	3	1	0	3	4	0	0	1	0	0	0	0	0	0	0	0	0	0	0	k__Bacteria; p__Actinobacteria; c__Actinobacteria; o__Actinomycetales; f__Nocardioidaceae; g__Pimelobacter; s__
578508	4	22	55	72	83	257	6	102	41	64	129	66	65	101	65	60	7	11	1	3	17	4	27	0	1	0	0	0	0	4	0	0	1	0	0	0	k__Bacteria; p__Verrucomicrobia; c__[Spartobacteria]; o__[Chthoniobacterales]; f__[Chthoniobacteraceae]; g__Candidatus Xiphinematobacter; s__
4360820	0	0	0	0	0	0	0	0	0	0	0	0	0	0	0	0	1	1	8	0	0	0	0	0	0	0	0	0	0	0	0	0	0	0	0	0	k__Bacteria; p__Planctomycetes; c__Planctomycetia; o__Pirellulales; f__Pirellulaceae; g__Pirellula; s__
3623039	2	1	3	6	0	1	0	0	0	0	0	0	0	0	0	0	20	5	1	3	3	1	0	0	0	0	0	0	0	0	0	18	0	0	0	0	k__Bacteria; p__Proteobacteria; c__Deltaproteobacteria; o__Myxococcales; f__; g__; s__
4375708	0	0	0	0	0	0	0	0	0	0	0	0	0	0	0	0	1	0	0	0	2	0	0	0	0	0	0	0	0	0	0	0	0	0	0	0	k__Bacteria; p__Actinobacteria; c__OPB41; o__; f__; g__; s__
4440610	0	0	0	0	0	0	0	0	0	0	0	0	0	0	0	0	1	0	0	0	0	0	0	0	0	0	0	0	0	0	0	0	0	0	0	0	k__Bacteria; p__Proteobacteria; c__Alphaproteobacteria; o__; f__; g__; s__
4378081	0	0	0	0	0	0	0	0	0	0	0	0	0	0	0	0	3	0	0	0	0	0	0	0	0	0	0	0	0	0	0	0	0	0	0	0	k__Bacteria; p__Bacteroidetes; c__Bacteroidia; o__Bacteroidales; f__Bacteroidaceae; g__Bacteroides; s__
4431353	0	0	0	0	0	0	0	0	0	0	0	0	0	0	3	0	1	1	0	0	0	0	3	1	0	0	0	0	0	0	0	0	0	0	0	0	k__Bacteria; p__Proteobacteria; c__Gammaproteobacteria; o__Legionellales; f__Legionellaceae; g__; s__
510993	15	42	6	3	4	7	0	2	24	15	44	5	0	64	3	54	39	15	63	99	74	80	39	37	47	54	63	0	30	20	48	115	0	0	0	0	k__Bacteria; p__Verrucomicrobia; c__Verrucomicrobiae; o__Verrucomicrobiales; f__Verrucomicrobiaceae; g__Luteolibacter; s__
362845	0	2	5	8	12	18	0	4	0	0	2	2	0	1	4	0	1	2	2	8	27	3	2	0	0	0	0	0	0	0	0	0	0	0	0	0	k__Bacteria; p__Proteobacteria; c__Alphaproteobacteria; o__Rhodospirillales; f__Rhodospirillaceae; g__; s__
328525	10	16	0	0	0	0	0	0	4	0	1	0	0	0	2	0	569	713	31	37	62	0	0	19	0	1	114	0	12	0	0	16	0	0	0	0	k__Bacteria; p__Proteobacteria; c__Alphaproteobacteria; o__Rhodospirillales; f__Rhodospirillaceae; g__Magnetospirillum; s__
322919	0	3	3	0	0	8	10	0	0	0	17	0	0	2	0	2	0	0	0	0	3	7	17	0	0	0	0	0	0	0	0	0	0	0	0	0	k__Bacteria; p__Acidobacteria; c__Acidobacteria-6; o__iii1-15; f__; g__; s__
510999	0	0	6	5	0	0	0	4	10	0	2	6	5	12	19	23	0	0	1	0	0	3	0	0	1	0	0	0	1	0	0	0	0	0	0	0	k__Bacteria; p__Proteobacteria; c__Alphaproteobacteria; o__Rhizobiales; f__Hyphomicrobiaceae; g__Hyphomicrobium; s__
558364	1	1	133	152	146	291	27	41	31	12	7	18	33	31	22	24	5	4	49	47	86	4	36	13	15	79	14	11	7	8	37	61	1	0	1	0	k__Bacteria; p__Proteobacteria; c__Deltaproteobacteria; o__NB1-j; f__; g__; s__
1013089	0	0	0	0	0	0	0	0	0	0	0	0	0	0	0	0	1	1	0	0	0	3	0	0	0	0	0	0	0	0	0	0	0	0	0	0	k__Bacteria; p__Bacteroidetes; c__Flavobacteriia; o__Flavobacteriales; f__Flavobacteriaceae; g__Flavobacterium; s__
1109495	0	2	2	1	11	12	0	1	0	0	0	1	0	0	4	0	0	0	10	6	0	0	1	0	2	0	0	3	0	0	0	0	0	0	0	0	k__Bacteria; p__Proteobacteria; c__Alphaproteobacteria; o__Rhodospirillales; f__Rhodospirillaceae; g__; s__
1120320	0	2	6	3	0	3	28	35	5	46	3	18	30	22	27	18	5	4	17	9	3	15	12	0	3	17	74	9	0	0	60	22	0	0	0	0	k__Bacteria; p__Planctomycetes; c__Planctomycetia; o__Gemmatales; f__Gemmataceae; g__; s__
4253643	0	0	0	0	2	3	0	0	0	0	0	0	0	0	0	0	0	1	2	0	0	0	0	0	0	0	0	0	0	0	0	0	0	0	0	0	k__Bacteria; p__Proteobacteria; c__Alphaproteobacteria; o__Rhodospirillales; f__Rhodospirillaceae; g__; s__
4253641	1	1	54	39	12	46	15	7	22	47	29	21	16	25	87	16	4	1	25	42	2	12	125	0	1	0	23	79	9	2	16	0	0	0	0	0	k__Bacteria; p__Acidobacteria; c__[Chloracidobacteria]; o__PK29; f__; g__; s__
4449035	0	1	95	106	107	82	16	7	13	10	14	12	13	12	17	24	6	3	92	72	63	2	134	0	11	37	46	42	0	3	51	21	0	0	0	0	k__Bacteria; p__Proteobacteria; c__Deltaproteobacteria; o__Desulfuromonadales; f__Geobacteraceae; g__Geobacter; s__
1101476	0	0	3	0	12	6	1	0	0	0	0	0	0	0	0	0	0	0	0	1	0	0	0	0	0	0	0	2	0	0	0	0	0	0	0	0	k__Bacteria; p__Actinobacteria; c__Acidimicrobiia; o__Acidimicrobiales; f__EB1017; g__; s__
358664	0	0	4	5	3	10	0	4	1	0	0	0	0	2	0	0	2	0	0	0	15	0	0	0	0	0	0	0	0	0	0	0	0	0	0	0	k__Bacteria; p__Verrucomicrobia; c__[Spartobacteria]; o__[Chthoniobacterales]; f__[Chthoniobacteraceae]; g__; s__
[truncated: 13,584 more rows]

## Sheet: 3a.Dataset_phyla-set1
# Constructed from biom file
#OTU ID	biofilmP	waterhizoT	biofilmT	waterhizoP	waterP	waterT
k__Bacteria;p__Acidobacteria	0.0933364	0.103227	0.0540242	0.121114	0.00897727	0.0138712
k__Bacteria;p__Actinobacteria	0.091903	0.0324886	0.0719667	0.0329129	0.00743182	0.0705455
k__Bacteria;p__Armatimonadetes	0.00129394	0.00118182	0.00121818	0.00101136	8.33333e-05	0.0005
k__Bacteria;p__Bacteroidetes	0.0783606	0.180875	0.0995545	0.103572	0.189462	0.140273
k__Bacteria;p__Chlorobi	0.00918182	0.00568561	0.00430909	0.0109811	0.000507576	0.000818182
k__Bacteria;p__Chloroflexi	0.0638697	0.0518182	0.0494788	0.0725076	0.00614394	0.021
k__Bacteria;p__Cyanobacteria	0.00862727	0.00294318	0.00723333	0.00136364	0.000893939	0.00715909
k__Bacteria;p__Elusimicrobia	0.000266667	0.000761364	0.000360606	0.00101136	0.000166667	0.000333333
k__Bacteria;p__Fibrobacteres	0.000342424	0.00137121	0.000421212	4.92424e-05	1.51515e-05	0.000537879
k__Bacteria;p__Firmicutes	0.00680909	0.00710227	0.0648	0.00160227	0.00239394	0.119205
k__Bacteria;p__Fusobacteria	0.0001	0.00153788	8.78788e-05	3.40909e-05	0.00291667	0.00793939
k__Bacteria;p__GN04	0.00114545	0.00217424	0.0011303	0.00194697	0.000128788	0.000530303
k__Bacteria;p__GOUTA4	0.000466667	0.000234848	0.000263636	0.000594697	0	5.30303e-05
k__Bacteria;p__Gemmatimonadetes	0.00443636	0.00879545	0.00348182	0.0102197	0.000431818	0.00117424
k__Bacteria;p__NC10	0.000281818	0.000409091	0.000366667	0.00142424	6.06061e-05	3.0303e-05
k__Bacteria;p__NKB19	0.00050303	0.000806818	0.000363636	0.00067803	0	7.57576e-06
k__Bacteria;p__Nitrospirae	0.0104091	0.0159659	0.00387273	0.0349508	0.00196212	0.00224242
k__Bacteria;p__OC31	4.84848e-05	0.000340909	6.9697e-05	0.00094697	3.0303e-05	1.51515e-05
k__Bacteria;p__OD1	0.000315152	1.51515e-05	0.000127273	0.000534091	5.30303e-05	0.000386364
k__Bacteria;p__OP3	0.000621212	0.000212121	0.000151515	0.00107197	0.00158333	0.00291667
k__Bacteria;p__Planctomycetes	0.0966333	0.0608826	0.0777667	0.0490682	0.0178788	0.0393485
k__Bacteria;p__Proteobacteria	0.454409	0.40211	0.49393	0.459856	0.608932	0.536614
k__Bacteria;p__SBR1093	0.000257576	2.65152e-05	0.000175758	0.000431818	2.27273e-05	2.27273e-05
k__Bacteria;p__Spirochaetes	0.000524242	0.00148485	0.00143636	0.00236742	0.000492424	0.00130303
k__Bacteria;p__Verrucomicrobia	0.0656273	0.108731	0.0572879	0.0752273	0.148652	0.0321439
k__Bacteria;p__WS3	0.0102303	0.00881818	0.00612121	0.0145227	0.000780303	0.0010303

## Sheet: 3b.Dataset_phyla-set2
# Constructed from biom file
#OTU ID	biofilmP	waterhizoT	biofilmT	waterhizoP	waterP	waterT
k__Bacteria;p__Acidobacteria	0.0945545	0.104511	0.0537909	0.119114	0.00968182	0.0139924
k__Bacteria;p__Actinobacteria	0.0907848	0.0319583	0.0712061	0.0333788	0.00710606	0.070053
k__Bacteria;p__Armatimonadetes	0.00128788	0.00104924	0.00132121	0.000859848	9.09091e-05	0.000416667
k__Bacteria;p__Bacteroidetes	0.0788	0.180621	0.0989212	0.103629	0.19047	0.141174
k__Bacteria;p__Chlorobi	0.00936061	0.00546591	0.00442121	0.0108902	0.000348485	0.000856061
k__Bacteria;p__Chloroflexi	0.0635606	0.0520758	0.0502091	0.0726629	0.00618182	0.0207727
k__Bacteria;p__Cyanobacteria	0.00840909	0.00303409	0.00773636	0.00137121	0.00094697	0.00681818
k__Bacteria;p__Elusimicrobia	0.000284848	0.00080303	0.000275758	0.00110985	9.09091e-05	0.000325758
k__Bacteria;p__Fibrobacteres	0.000342424	0.00131818	0.000369697	5.30303e-05	7.57576e-06	0.000590909
k__Bacteria;p__Firmicutes	0.00671818	0.00742045	0.0650545	0.00157197	0.0022803	0.118894
k__Bacteria;p__Fusobacteria	7.57576e-05	0.00140909	7.87879e-05	4.92424e-05	0.00312121	0.00843182
k__Bacteria;p__GN04	0.00113939	0.00243182	0.00125455	0.00212121	0.000128788	0.000462121
k__Bacteria;p__GOUTA4	0.000451515	0.000340909	0.000212121	0.000636364	0	6.06061e-05
k__Bacteria;p__Gemmatimonadetes	0.00450606	0.00892803	0.00348485	0.0103447	0.000484848	0.00105303
k__Bacteria;p__NC10	0.000272727	0.00030303	0.000306061	0.00139015	7.57576e-05	6.81818e-05
k__Bacteria;p__NKB19	0.000454545	0.000840909	0.000348485	0.000757576	4.54545e-05	5.30303e-05
k__Bacteria;p__Nitrospirae	0.0106212	0.0158068	0.00375455	0.0346364	0.00217424	0.00180303
k__Bacteria;p__OC31	5.15152e-05	0.000299242	4.84848e-05	0.000837121	2.27273e-05	7.57576e-06
k__Bacteria;p__OD1	0.000272727	2.65152e-05	0.000112121	0.000515152	6.81818e-05	0.000325758
k__Bacteria;p__OP3	0.000548485	0.000265152	0.000136364	0.00108712	0.00145455	0.00277273
k__Bacteria;p__Planctomycetes	0.0969636	0.0601402	0.0776636	0.0491705	0.0167955	0.0402576
k__Bacteria;p__Proteobacteria	0.453691	0.401939	0.495048	0.461375	0.609144	0.535818
k__Bacteria;p__SBR1093	0.000257576	1.89394e-05	0.000124242	0.000481061	2.27273e-05	2.27273e-05
k__Bacteria;p__Spirochaetes	0.000548485	0.00160985	0.00135758	0.00238636	0.000545455	0.00116667
k__Bacteria;p__Verrucomicrobia	0.0658515	0.108572	0.0565606	0.0746667	0.147765	0.0327424
k__Bacteria;p__WS3	0.0101909	0.00881061	0.00620303	0.0149053	0.00094697	0.00106061

## Sheet: 4. Plant_OTUs
# Constructed from biom file
#OTU ID	PW1	PW2	Pr1	Pr2	Pr3	Pr4	P1a	P2a	P3a	P4a	P5a	P1b	P2b	P3b	P4b	P5b	TW3	TW4	Tr1	Tr2	Tr3	Tr4	T1a	T2a	T3a	T4a	T5a	T1b	T2b	T3b	T4b	T5b	sNTC1	sNTC2	sNTC3	sNTC4	ConsensusLineage
309271	0	0	0	0	0	0	0	0	0	0	0	0	0	1	1	0	1	0	0	0	0	1	0	0	0	0	0	0	0	0	0	0	0	0	0	0	k__Bacteria; p__Cyanobacteria; c__Chloroplast; o__Stramenopiles; f__; g__; s__
361839	0	0	0	0	0	0	0	0	0	0	0	0	0	0	0	0	8	1	7	2	19	0	4	0	0	0	0	3	0	0	0	0	0	0	0	0	k__Bacteria; p__Cyanobacteria; c__Chloroplast; o__Stramenopiles; f__; g__; s__
4365343	0	2	0	0	0	0	0	0	0	0	0	0	0	0	0	0	2	0	0	0	0	0	0	0	0	0	0	0	0	0	0	0	0	0	0	0	k__Bacteria; p__Cyanobacteria; c__Chloroplast; o__Chlorophyta; f__Trebouxiophyceae; g__; s__
4453316	0	0	0	0	0	0	0	2	0	0	0	0	0	0	2	5	0	1	0	0	0	0	0	1	0	0	1	0	1	5	2	14	0	0	0	0	k__Bacteria; p__Proteobacteria; c__Alphaproteobacteria; o__Rickettsiales; f__mitochondria; g__; s__
3536	0	0	8	0	0	0	0	0	0	0	0	0	0	0	0	0	2	34	15	21	5	13	0	0	101	0	0	0	0	0	0	0	0	0	0	0	k__Bacteria; p__Cyanobacteria; c__Chloroplast; o__Streptophyta; f__; g__; s__
529902	0	0	0	0	0	11	0	0	0	0	0	0	0	0	0	0	0	0	0	0	0	0	0	0	0	0	0	0	0	0	0	0	0	0	0	0	k__Bacteria; p__Cyanobacteria; c__Chloroplast; o__Euglenozoa; f__; g__; s__
1118847	1	1	0	0	0	0	0	0	0	0	0	0	0	0	0	0	0	0	0	0	0	0	0	0	0	0	0	0	0	0	0	0	0	0	0	0	k__Bacteria; p__Cyanobacteria; c__Chloroplast; o__Chlorophyta; f__Trebouxiophyceae; g__; s__
576419	0	0	0	0	0	0	0	0	0	0	0	0	0	0	0	0	9	18	13	16	12	3	0	0	0	0	0	0	37	0	67	0	0	0	0	0	k__Bacteria; p__Cyanobacteria; c__Chloroplast; o__Stramenopiles; f__; g__; s__
929908	0	2	6	8	1	1	0	0	1	0	1	0	0	0	0	1	0	0	1	1	1	0	0	0	1	0	1	0	0	0	0	0	0	0	0	0	k__Bacteria; p__Cyanobacteria; c__Chloroplast; o__Stramenopiles; f__; g__; s__
718321	0	0	2	1	0	2	0	0	0	0	0	0	0	0	0	0	16	6	32	34	157	0	0	0	0	0	0	0	0	0	0	0	0	0	0	0	k__Bacteria; p__Cyanobacteria; c__Chloroplast; o__Stramenopiles; f__; g__; s__
2345806	9	17	562	299	108	180	0	8	22	0	57	14	6	12	8	6	23	13	89	66	21	19	33	91	2	0	0	38	1	0	0	1	1	0	0	0	k__Bacteria; p__Cyanobacteria; c__Chloroplast; o__Stramenopiles; f__; g__; s__
2927689	0	0	2	2	44	20	0	0	0	0	0	0	0	0	0	0	0	1	0	0	0	0	0	0	0	0	0	0	0	0	0	0	0	0	0	0	k__Bacteria; p__Proteobacteria; c__Alphaproteobacteria; o__Rickettsiales; f__mitochondria; g__; s__
795504	3	0	5	9	4	6	0	0	1	0	16	0	2	9	1	1	13	8	3	7	4	22	0	0	0	1	0	0	0	0	0	0	0	0	0	0	k__Bacteria; p__Cyanobacteria; c__Chloroplast; o__Stramenopiles; f__; g__; s__
592858	3	14	14	10	67	11	0	0	2	0	51	2	0	6	2	11	30	140	7	10	17	36	0	0	1	0	0	0	0	4	0	0	0	0	0	0	k__Bacteria; p__Cyanobacteria; c__Chloroplast; o__Stramenopiles; f__; g__; s__
1646259	0	0	0	0	0	0	0	0	0	0	0	0	0	0	0	0	0	0	2	0	0	0	0	0	0	0	0	0	0	0	0	0	0	0	0	0	k__Bacteria; p__Proteobacteria; c__Alphaproteobacteria; o__Rickettsiales; f__mitochondria; g__; s__
3244303	0	0	0	0	0	1	0	0	0	0	0	0	0	0	0	0	10	152	0	1	0	0	0	0	0	0	0	0	0	0	0	0	0	0	0	0	k__Bacteria; p__Cyanobacteria; c__Chloroplast; o__Chlorophyta; f__; g__; s__
2755928	0	0	0	0	0	0	0	0	0	0	0	0	0	0	0	1	1	3	0	0	0	0	0	0	0	1	0	0	0	0	3	0	0	0	0	0	k__Bacteria; p__Cyanobacteria; c__Chloroplast; o__Chlorophyta; f__Trebouxiophyceae; g__; s__
307798	1	2	0	0	0	0	0	0	0	0	0	0	0	0	0	0	0	0	0	0	0	0	0	0	0	0	0	0	0	0	0	0	0	0	0	0	k__Bacteria; p__Cyanobacteria; c__Chloroplast; o__Euglenozoa; f__; g__; s__
824790	0	0	0	0	0	0	0	0	0	0	0	0	0	0	0	0	25	7	0	1	0	0	0	0	0	0	0	0	0	5	0	0	0	0	0	0	k__Bacteria; p__Cyanobacteria; c__Chloroplast; o__Chlorophyta; f__; g__; s__
1141758	0	0	0	0	0	0	0	0	0	0	0	0	0	0	0	0	0	0	0	0	0	0	1	0	0	0	0	0	0	0	0	0	0	0	0	0	k__Bacteria; p__Cyanobacteria; c__Chloroplast; o__Streptophyta; f__; g__; s__
730039	0	0	0	0	0	0	0	0	0	0	0	0	0	0	0	0	0	2	0	0	0	1	0	0	0	0	0	0	0	0	0	0	0	0	0	0	k__Bacteria; p__Proteobacteria; c__Alphaproteobacteria; o__Rickettsiales; f__mitochondria; g__; s__
209603	0	1	0	0	0	0	0	0	0	0	0	0	0	0	0	0	0	0	0	0	3	9	0	0	0	0	0	0	0	0	0	0	0	0	0	0	k__Bacteria; p__Cyanobacteria; c__Chloroplast; o__Cryptophyta; f__; g__; s__
2743763	0	0	0	2	0	0	0	0	0	0	0	0	0	0	0	0	0	0	0	0	0	0	0	0	0	0	1	0	0	0	0	0	0	0	0	0	k__Bacteria; p__Cyanobacteria; c__Chloroplast; o__Chlorophyta; f__; g__; s__
847080	0	0	1	8	1	3	0	0	0	2	0	0	0	2	2	0	8	14	12	25	1	0	0	0	6	0	37	3	13	4	0	24	0	0	0	0	k__Bacteria; p__Cyanobacteria; c__Chloroplast; o__Chlorophyta; f__Chlamydomonadaceae; g__; s__
348903	0	0	0	0	0	1	0	0	0	0	0	0	0	0	0	0	0	0	1	0	0	1	0	0	0	0	0	0	0	0	0	0	1	0	0	0	k__Bacteria; p__Cyanobacteria; c__Chloroplast; o__Stramenopiles; f__; g__; s__
3702532	6	3	5	0	0	3	0	0	0	0	0	0	0	0	0	0	2	4	2	11	0	0	0	0	0	0	0	0	0	0	0	0	0	0	0	0	k__Bacteria; p__Cyanobacteria; c__Chloroplast; o__Stramenopiles; f__; g__; s__
4352799	1	1	4	0	0	0	0	0	0	0	0	0	0	0	0	0	2	8	0	0	0	0	0	0	0	0	0	1	0	0	0	0	0	0	0	0	k__Bacteria; p__Cyanobacteria; c__Chloroplast; o__Chlorophyta; f__; g__; s__
143403	3	2	0	0	0	0	0	0	0	0	0	0	0	0	0	0	1	2	0	0	0	0	0	0	0	0	0	0	0	0	0	0	0	0	0	0	k__Bacteria; p__Cyanobacteria; c__Chloroplast; o__Stramenopiles; f__; g__; s__
313351	0	1	0	0	0	0	0	0	0	0	0	0	1	0	0	0	18	18	4	0	2	3	28	0	0	0	0	0	0	0	0	0	0	0	0	0	k__Bacteria; p__Cyanobacteria; c__Chloroplast; o__Stramenopiles; f__; g__; s__
3990168	0	1	0	0	0	0	0	0	1	0	0	0	0	0	1	1	408	360	162	153	146	0	0	0	3	38	0	0	0	0	0	0	0	0	0	0	k__Bacteria; p__Proteobacteria; c__Alphaproteobacteria; o__Rickettsiales; f__mitochondria; g__; s__
1846254	0	0	0	0	0	0	0	0	0	0	0	0	0	0	0	0	1	0	0	1	0	0	0	0	0	0	0	0	0	0	0	0	0	0	0	0	k__Bacteria; p__Cyanobacteria; c__Chloroplast; o__; f__; g__; s__
2020091	0	3	0	0	2	0	0	0	0	0	0	0	0	0	0	0	0	51	0	0	1	0	0	0	0	0	0	0	0	0	0	0	0	0	0	0	k__Bacteria; p__Cyanobacteria; c__Chloroplast; o__Chlorophyta; f__; g__; s__
593577	0	0	0	0	0	0	0	0	0	0	0	0	0	0	0	0	0	0	1	1	0	0	0	0	0	0	0	0	0	0	0	0	0	0	0	0	k__Bacteria; p__Cyanobacteria; c__Chloroplast; o__Chlorophyta; f__Chlamydomonadaceae; g__; s__
223377	0	0	0	0	0	2	0	0	0	0	0	0	0	0	0	0	0	10	6	1	0	0	0	0	0	0	0	0	0	0	0	0	0	0	0	0	k__Bacteria; p__Cyanobacteria; c__Chloroplast; o__Chlorophyta; f__; g__; s__
3495	0	1	5	6	0	13	0	6	3	0	0	14	0	0	6	0	447	1113	15	12	11	3	0	0	27	0	0	0	0	4	0	68	1	0	0	0	k__Bacteria; p__Cyanobacteria; c__Chloroplast; o__Chlorophyta; f__; g__; s__
128551	1	0	0	0	0	0	0	0	0	0	0	0	0	0	0	0	0	0	1	0	7	0	0	0	0	0	0	0	0	0	0	0	0	0	0	0	k__Bacteria; p__Cyanobacteria; c__Chloroplast; o__Euglenozoa; f__; g__; s__
83959	17	10	0	0	0	0	0	0	0	0	0	0	0	0	0	0	0	0	0	0	0	0	0	0	0	0	0	0	0	0	0	0	0	0	0	0	k__Bacteria; p__Cyanobacteria; c__Chloroplast; o__Stramenopiles; f__; g__; s__
4224746	0	0	0	0	0	0	0	0	0	0	0	0	0	0	0	0	3	2	0	0	0	0	0	0	0	0	0	0	0	0	0	0	0	0	0	0	k__Bacteria; p__Cyanobacteria; c__Chloroplast; o__Chlorophyta; f__; g__; s__
4340753	7	7	3	1	0	0	0	0	0	0	0	0	0	0	0	0	3	19	0	1	0	0	0	0	0	0	0	0	0	0	0	0	0	0	0	0	k__Bacteria; p__Cyanobacteria; c__Chloroplast; o__; f__; g__; s__
4425240	1	0	0	0	0	0	0	0	0	0	0	0	0	0	0	0	4	0	0	0	2	1	0	0	0	0	0	0	0	0	0	0	0	0	0	0	k__Bacteria; p__Proteobacteria; c__Alphaproteobacteria; o__Rickettsiales; f__mitochondria; g__; s__
2343601	672	342	436	1124	89	150	2	2	48	0	6	0	7	0	1	5	1865	659	123	112	37	250	6	0	3	264	0	0	0	6	150	0	3	1	0	0	k__Bacteria; p__Proteobacteria; c__Alphaproteobacteria; o__Rickettsiales; f__mitochondria; g__; s__
3359884	0	0	9	0	0	14	0	0	0	0	0	0	0	0	0	0	2	1	0	0	0	5	0	0	0	0	0	0	0	0	0	0	0	0	0	0	k__Bacteria; p__Cyanobacteria; c__Chloroplast; o__Streptophyta; f__; g__; s__
103868	4	3	0	0	0	4	0	0	0	0	0	0	0	0	0	2	0	1	0	0	0	0	0	0	0	0	0	0	0	0	0	0	0	0	0	0	k__Bacteria; p__Cyanobacteria; c__Chloroplast; o__Stramenopiles; f__; g__; s__
2542324	0	2	0	0	0	0	0	0	0	0	0	0	0	0	0	0	0	0	0	0	0	0	0	0	0	0	0	0	0	0	0	0	0	0	0	0	k__Bacteria; p__Proteobacteria; c__Alphaproteobacteria; o__Rickettsiales; f__mitochondria; g__; s__
4351400	0	0	1	0	0	0	0	0	0	0	0	2	0	0	0	0	6	5	10	26	0	0	5	0	4	0	0	1	10	7	0	0	0	0	0	0	k__Bacteria; p__Cyanobacteria; c__Chloroplast; o__Chlorophyta; f__Chlamydomonadaceae; g__; s__
203466	7	9	0	0	0	8	0	0	0	0	0	0	0	1	1	0	54	452	8	13	0	12	14	0	0	27	0	27	0	5	0	0	0	0	0	0	k__Bacteria; p__Cyanobacteria; c__Chloroplast; o__Chlorophyta; f__; g__; s__
1029559	0	4	13	11	21	11	0	2	2	0	98	0	0	15	1	17	1148	957	1622	1503	381	257	666	756	58	45	63	217	29	16	92	105	0	0	0	1	k__Bacteria; p__Cyanobacteria; c__Chloroplast; o__Stramenopiles; f__; g__; s__
30150	0	0	0	0	0	0	0	0	0	0	0	0	0	0	0	0	0	4	0	0	0	0	0	0	7	0	0	0	0	0	22	0	0	0	0	0	k__Bacteria; p__Cyanobacteria; c__Chloroplast; o__Haptophyceae; f__; g__; s__
4421800	0	0	0	0	0	0	0	0	0	0	0	0	0	0	0	0	1	3	0	0	3	0	0	0	0	0	0	0	0	0	0	0	0	0	0	0	k__Bacteria; p__Cyanobacteria; c__Chloroplast; o__Stramenopiles; f__; g__; s__
2224034	0	0	0	0	0	0	0	0	0	0	0	0	0	0	0	0	0	4	16	14	2	0	31	45	0	0	0	0	0	0	0	0	0	0	0	0	k__Bacteria; p__Cyanobacteria; c__Chloroplast; o__Stramenopiles; f__; g__; s__
38733	0	1	0	0	0	0	0	0	0	0	0	0	0	0	0	0	0	0	0	1	9	0	0	0	0	0	0	0	0	0	0	0	0	0	0	0	k__Bacteria; p__Cyanobacteria; c__Chloroplast; o__Stramenopiles; f__; g__; s__
317794	1	0	2	0	2	1	0	0	0	0	0	0	0	0	0	0	2	2	8	3	5	3	0	1	1	0	0	0	0	0	0	0	0	0	0	0	k__Bacteria; p__Cyanobacteria; c__Chloroplast; o__Stramenopiles; f__; g__; s__
2986479	1	2	4	0	22	16	0	0	1	0	0	0	0	0	0	0	8	8	3	2	10	8	0	0	0	0	0	0	0	0	0	0	0	0	0	0	k__Bacteria; p__Cyanobacteria; c__Chloroplast; o__Stramenopiles; f__; g__; s__
4315885	1	0	1	1	1	1	0	0	0	0	0	0	0	0	0	0	2	0	7	3	1	2	0	0	0	0	0	0	0	0	0	0	0	0	0	0	k__Bacteria; p__Cyanobacteria; c__Chloroplast; o__Stramenopiles; f__; g__; s__
538872	4	1	0	0	0	0	0	0	0	0	0	0	0	0	0	0	0	0	0	0	0	0	0	0	0	0	0	0	0	0	0	0	0	0	0	0	k__Bacteria; p__Cyanobacteria; c__Chloroplast; o__Euglenozoa; f__; g__; s__
347931	1	2	0	1	0	0	0	0	0	0	0	0	0	0	0	0	5	5	18	22	16	0	41	0	2	0	0	13	32	0	0	0	0	0	0	0	k__Bacteria; p__Cyanobacteria; c__Chloroplast; o__Stramenopiles; f__; g__; s__
3115292	0	0	0	0	0	0	0	0	0	0	0	0	0	0	0	0	0	0	1	1	16	0	0	0	0	0	0	0	0	0	0	0	0	0	0	0	k__Bacteria; p__Cyanobacteria; c__Chloroplast; o__Streptophyta; f__; g__; s__
574920	0	0	0	0	0	0	0	0	0	0	0	0	0	0	0	0	0	2	0	0	1	0	0	0	0	0	0	0	0	0	0	0	0	0	0	0	k__Bacteria; p__Cyanobacteria; c__Chloroplast; o__Stramenopiles; f__; g__; s__
1837676	0	0	30	9	0	3	0	9	2	0	7	35	0	9	2	6	37	123	11	12	0	17	0	0	33	1	0	6	0	125	0	0	0	0	0	0	k__Bacteria; p__Proteobacteria; c__Alphaproteobacteria; o__Rickettsiales; f__mitochondria; g__; s__
583906	2	9	0	0	0	0	0	0	0	0	0	0	0	0	0	0	0	0	0	0	0	0	0	0	0	0	0	0	0	0	0	0	0	0	0	0	k__Bacteria; p__Cyanobacteria; c__Chloroplast; o__Chlorophyta; f__Chlamydomonadaceae; g__; s__
722695	0	0	0	0	0	0	0	0	0	0	0	0	0	6	0	0	0	0	0	0	0	0	0	0	0	0	0	0	0	0	0	0	0	0	0	0	k__Bacteria; p__Cyanobacteria; c__Chloroplast; o__Chlorophyta; f__Chlamydomonadaceae; g__; s__
1112584	0	0	0	0	0	0	0	0	0	0	0	0	0	0	0	0	0	2	0	0	1	0	0	0	0	0	0	0	0	0	0	0	0	0	0	0	k__Bacteria; p__Cyanobacteria; c__Chloroplast; o__Chlorophyta; f__Chlamydomonadaceae; g__; s__
2209141	0	1	0	0	0	0	0	0	0	0	0	0	0	0	0	0	0	0	0	560	0	0	0	0	0	0	0	0	0	0	0	0	0	0	0	0	k__Bacteria; p__Cyanobacteria; c__Chloroplast; o__Streptophyta; f__; g__; s__
111684	0	0	0	0	0	3	0	0	0	0	0	0	0	0	0	0	0	0	0	0	0	0	0	0	0	0	0	0	0	0	0	0	0	0	0	0	k__Bacteria; p__Cyanobacteria; c__Chloroplast; o__Euglenozoa; f__; g__; s__
1573488	0	0	0	0	0	0	0	0	0	0	0	0	0	0	0	0	0	0	2	0	0	0	0	0	0	0	0	0	0	0	0	0	0	0	0	0	k__Bacteria; p__Cyanobacteria; c__Chloroplast; o__Cryptophyta; f__; g__; s__
4438491	0	0	0	0	2	0	0	0	0	0	0	0	0	0	0	0	1	12	4	5	0	0	0	0	14	0	0	0	0	0	0	0	0	0	0	0	k__Bacteria; p__Proteobacteria; c__Alphaproteobacteria; o__Rickettsiales; f__mitochondria; g__; s__
3225199	0	0	0	0	0	0	0	0	0	0	0	0	2	0	0	0	1	0	0	0	0	0	0	0	0	0	0	0	0	0	0	0	0	0	0	0	k__Bacteria; p__Proteobacteria; c__Alphaproteobacteria; o__Rickettsiales; f__mitochondria; g__; s__
4377549	0	0	0	0	0	0	0	0	0	0	0	0	0	0	0	0	6	11	30	22	0	0	0	0	0	1	21	0	0	0	0	0	0	0	0	0	k__Bacteria; p__Cyanobacteria; c__Chloroplast; o__Streptophyta; f__; g__; s__
4402734	25	31	159	97	87	122	0	1	37	17	40	7	11	52	0	13	410	368	665	412	172	162	69	239	35	1	0	91	12	15	7	1	0	0	0	0	k__Bacteria; p__Cyanobacteria; c__Chloroplast; o__Stramenopiles; f__; g__; s__
829354	0	0	0	0	0	0	0	0	0	0	0	0	0	0	0	0	0	0	6	13	0	0	0	0	0	0	0	0	0	0	0	0	0	0	0	0	k__Bacteria; p__Cyanobacteria; c__Chloroplast; o__Streptophyta; f__; g__; s__
128457	1	1	0	0	0	0	0	0	0	0	0	0	0	0	0	0	12	13	1	0	0	0	0	0	0	0	0	0	0	2	0	0	0	0	0	0	k__Bacteria; p__Cyanobacteria; c__Chloroplast; o__Euglenozoa; f__; g__; s__
754800	7	14	14	5	0	14	14	3	2	13	15	4	9	16	16	2	13	21	12	11	1	2	3	0	6	0	0	0	0	9	0	23	0	0	0	0	k__Bacteria; p__Cyanobacteria; c__Chloroplast; o__Stramenopiles; f__; g__; s__
340298	65	54	95	87	58	81	7	10	9	0	83	7	39	53	45	5	81	94	257	253	111	109	3	2	9	0	0	30	88	1	1	0	0	0	0	0	k__Bacteria; p__Cyanobacteria; c__Chloroplast; o__Stramenopiles; f__; g__; s__
661946	2	0	0	0	0	0	0	0	0	0	0	0	0	0	0	0	3	3	9	12	55	1	0	0	0	0	0	0	0	0	0	0	0	0	0	0	k__Bacteria; p__Proteobacteria; c__Alphaproteobacteria; o__Rickettsiales; f__mitochondria; g__; s__
831596	0	0	0	0	0	0	0	0	0	0	0	0	0	0	0	0	9	66	0	0	0	0	0	0	0	0	0	0	0	0	0	0	0	0	0	0	k__Bacteria; p__Cyanobacteria; c__Chloroplast; o__Stramenopiles; f__; g__; s__
102748	0	0	0	0	0	0	0	0	0	0	0	0	0	0	0	0	0	2	3	1	0	0	0	0	0	0	0	0	0	0	0	0	0	0	0	0	k__Bacteria; p__Cyanobacteria; c__Chloroplast; o__Euglenozoa; f__; g__; s__
129048	0	0	0	0	0	0	0	0	0	0	0	0	0	0	0	0	0	0	0	0	0	0	0	0	0	0	0	0	0	1	0	1	0	0	0	0	k__Bacteria; p__Cyanobacteria; c__Chloroplast; o__Streptophyta; f__; g__; s__
4471279	0	0	0	0	3	0	0	1	1	0	1	0	0	0	0	0	5	1	0	4	2	0	0	0	0	0	1	0	0	1	0	5	0	0	0	0	k__Bacteria; p__Cyanobacteria; c__Chloroplast; o__Streptophyta; f__; g__; s__
369386	0	0	1	0	0	6	0	0	0	0	0	0	0	0	0	0	0	0	3	5	0	0	0	0	0	0	0	0	0	0	0	0	0	0	0	0	k__Bacteria; p__Cyanobacteria; c__Chloroplast; o__Chlorophyta; f__Chlamydomonadaceae; g__; s__
708851	364	389	0	0	0	0	0	0	0	0	0	0	0	0	0	0	0	0	0	0	0	0	0	0	0	0	0	0	0	0	1	0	0	0	0	0	k__Bacteria; p__Cyanobacteria; c__Chloroplast; o__Cryptophyta; f__; g__; s__
106691	0	1	14	3	0	7	0	0	0	64	32	0	0	0	0	1	0	0	0	0	0	0	0	0	0	0	0	0	0	0	0	0	0	0	0	0	k__Bacteria; p__Cyanobacteria; c__Chloroplast; o__Stramenopiles; f__; g__; s__
4466932	0	0	0	0	2	0	0	0	0	0	0	0	0	0	0	0	0	0	0	2	0	0	0	0	0	0	0	0	0	0	0	142	0	0	0	0	k__Bacteria; p__Cyanobacteria; c__Chloroplast; o__; f__; g__; s__
4415094	0	0	1	2	0	0	0	0	0	0	0	0	0	0	0	0	3	83	16	15	0	0	0	0	2	22	0	0	0	11	0	0	0	0	0	0	k__Bacteria; p__Proteobacteria; c__Alphaproteobacteria; o__Rickettsiales; f__mitochondria; g__; s__
4462470	0	0	3	2	1	5	0	0	0	0	0	0	0	0	0	0	325	126	60	88	48	17	0	0	0	0	0	0	0	0	0	0	0	0	0	0	k__Bacteria; p__Cyanobacteria; c__Chloroplast; o__Streptophyta; f__; g__; s__
4420570	0	0	7	9	107	94	0	0	1	5	0	5	0	0	0	0	244	109	7	1	1	0	0	0	0	0	0	0	0	0	0	0	0	0	0	0	k__Bacteria; p__Cyanobacteria; c__Chloroplast; o__Streptophyta; f__; g__; s__
44394	5	7	0	0	0	0	0	0	0	0	0	0	0	0	0	0	0	0	0	0	0	0	0	0	0	0	0	0	0	0	0	0	0	0	0	0	k__Bacteria; p__Cyanobacteria; c__Chloroplast; o__Stramenopiles; f__; g__; s__
550329	30	24	0	0	0	0	0	0	0	0	0	0	0	0	0	0	2	0	0	0	0	0	0	0	0	0	0	0	0	0	0	0	0	0	0	0	k__Bacteria; p__Cyanobacteria; c__Chloroplast; o__Cryptophyta; f__; g__; s__
817300	75	37	19	13	29	12	0	1	7	1	1	0	0	14	17	7	804	932	2584	1617	1256	440	174	410	230	321	415	109	783	156	320	701	0	0	2	1	k__Bacteria; p__Cyanobacteria; c__Chloroplast; o__Stramenopiles; f__; g__; s__
1133273	0	0	0	0	5	0	0	0	0	0	0	0	0	0	0	0	0	1	0	0	0	0	0	0	0	0	0	0	0	0	0	0	0	0	0	0	k__Bacteria; p__Cyanobacteria; c__Chloroplast; o__Stramenopiles; f__; g__; s__
2813895	0	0	1	2	0	4	0	0	4	0	0	0	0	0	0	0	1	10	0	0	0	0	0	0	0	0	0	0	0	0	0	0	0	0	0	0	k__Bacteria; p__Cyanobacteria; c__Chloroplast; o__Chlorophyta; f__; g__; s__
555067	0	0	0	0	0	0	0	0	0	0	0	0	0	0	0	0	1	0	0	2	0	0	6	0	0	0	0	0	0	2	0	0	0	0	0	0	k__Bacteria; p__Cyanobacteria; c__Chloroplast; o__Stramenopiles; f__; g__; s__
2632914	0	0	0	0	1	0	0	0	0	0	0	0	0	0	0	0	0	1	0	0	0	0	0	0	0	0	0	0	0	0	0	0	0	0	0	0	k__Bacteria; p__Cyanobacteria; c__Chloroplast; o__Chlorophyta; f__Chlamydomonadaceae; g__; s__
328856	0	0	0	0	0	1	0	0	0	0	0	0	0	0	0	0	1	0	0	0	0	0	0	0	0	0	0	0	0	0	0	0	0	0	0	0	k__Bacteria; p__Cyanobacteria; c__Chloroplast; o__Euglenozoa; f__; g__; s__
3899192	0	0	0	0	0	0	0	0	0	0	0	0	0	0	0	0	0	0	1	3	0	0	0	0	0	0	0	0	0	0	0	0	0	0	0	0	k__Bacteria; p__Proteobacteria; c__Alphaproteobacteria; o__Rickettsiales; f__mitochondria; g__; s__
195168	5	23	1	0	0	8	0	0	0	0	0	0	3	0	5	3	15	26	1	4	0	0	0	0	2	0	0	0	0	2	0	0	0	0	0	0	k__Bacteria; p__Cyanobacteria; c__Chloroplast; o__Chlorophyta; f__; g__; s__
575555	0	0	13	0	3	14	0	0	3	0	0	0	25	0	0	0	2	2	0	2	1	3	0	0	0	0	0	0	0	0	0	0	0	0	0	0	k__Bacteria; p__Cyanobacteria; c__Chloroplast; o__Stramenopiles; f__; g__; s__
822577	0	0	0	0	0	0	0	0	0	0	0	0	0	0	0	0	0	2	0	0	0	0	0	0	0	0	0	0	0	0	0	0	0	0	0	0	k__Bacteria; p__Proteobacteria; c__Alphaproteobacteria; o__Rickettsiales; f__mitochondria; g__; s__
4431803	0	24	6	6	2	2	25	22	5	10	46	18	111	32	17	41	55	465	939	4669	4603	18	957	2296	173	418	1244	712	4524	3724	1237	19211	3	1	0	2	k__Bacteria; p__Cyanobacteria; c__Chloroplast; o__Streptophyta; f__; g__; s__
794792	0	0	0	2	0	0	0	0	0	0	0	0	0	0	0	0	0	0	0	0	0	0	0	0	0	0	0	0	0	0	0	0	0	0	0	0	k__Bacteria; p__Cyanobacteria; c__Chloroplast; o__Euglenozoa; f__; g__; s__
660336	14	30	88	61	14	32	0	0	2	0	37	0	0	9	2	13	0	0	1	2	96	0	0	0	1	1	0	0	0	0	0	0	0	0	0	1	k__Bacteria; p__Cyanobacteria; c__Chloroplast; o__Stramenopiles; f__; g__; s__
1109647	9	13	143	99	6	53	5	2	4	16	26	0	0	11	1	5	75	149	159	149	16	15	0	28	17	0	0	0	61	8	95	87	0	0	0	0	k__Bacteria; p__Cyanobacteria; c__Chloroplast; o__Stramenopiles; f__; g__; s__
4151747	0	0	0	0	0	0	0	0	0	0	0	0	0	0	0	0	0	11	1	1	0	0	0	0	0	0	0	0	0	0	0	0	0	0	0	0	k__Bacteria; p__Proteobacteria; c__Alphaproteobacteria; o__Rickettsiales; f__mitochondria; g__; s__
537781	4	7	13	8	0	7	0	3	0	0	30	0	0	0	1	0	24	200	83	45	16	18	0	0	9	51	0	0	0	20	0	0	0	0	0	0	k__Bacteria; p__Cyanobacteria; c__Chloroplast; o__Stramenopiles; f__; g__; s__
3594973	42	26	0	4	17	8	0	0	1	12	0	0	0	0	10	0	595	272	22	12	17	74	0	0	0	0	0	0	0	0	0	0	0	0	0	0	k__Bacteria; p__Proteobacteria; c__Alphaproteobacteria; o__Rickettsiales; f__mitochondria; g__; s__
563065	0	3	0	0	0	0	0	0	0	0	0	0	0	0	0	0	0	0	0	0	0	0	0	0	0	0	0	0	0	0	0	0	0	0	0	0	k__Bacteria; p__Cyanobacteria; c__Chloroplast; o__Stramenopiles; f__; g__; s__
4363754	0	2	0	5	0	0	29	0	0	0	0	0	0	0	0	0	0	0	0	0	0	0	0	0	0	0	0	0	0	0	0	0	0	0	0	0	k__Bacteria; p__Cyanobacteria; c__Chloroplast; o__Chlorophyta; f__; g__; s__
532888	10	11	84	46	26	43	0	0	3	0	0	0	0	21	0	2	89	68	168	84	166	127	3	3	8	0	0	24	19	4	1	1	0	0	0	0	k__Bacteria; p__Cyanobacteria; c__Chloroplast; o__Stramenopiles; f__; g__; s__
2140618	0	0	0	0	0	0	0	0	0	0	0	0	0	0	0	0	1	2	0	2	1	0	0	0	0	2	0	1	2	1	0	1	0	0	0	0	k__Bacteria; p__Cyanobacteria; c__Chloroplast; o__Stramenopiles; f__; g__; s__
891804	0	0	33	15	9	25	0	0	0	0	0	0	0	0	0	0	23	7	44	106	10	0	0	0	0	0	0	0	0	0	0	0	0	0	0	0	k__Bacteria; p__Cyanobacteria; c__Chloroplast; o__Stramenopiles; f__; g__; s__
4386317	1	1	66	54	4	49	1103	609	313	455	1843	827	3896	845	771	2027	2	0	1	0	1	0	1	1	1	37	1	0	0	8	1	1	0	1	0	0	k__Bacteria; p__Cyanobacteria; c__Chloroplast; o__Streptophyta; f__; g__; s__
4432362	0	0	13	10	1	16	0	0	0	0	0	0	0	0	0	0	0	0	0	0	0	9	0	0	0	0	0	0	0	0	0	0	1	0	0	0	k__Bacteria; p__Cyanobacteria; c__Chloroplast; o__Streptophyta; f__; g__; s__
153978	0	0	1	0	0	0	3	3	1	3	10	8	18	4	10	14	0	0	0	0	0	0	0	0	0	2	0	0	0	0	0	0	0	0	0	0	k__Bacteria; p__Cyanobacteria; c__Chloroplast; o__Streptophyta; f__; g__; s__
2544158	0	0	0	0	0	0	0	0	0	0	0	0	0	0	0	0	0	0	5	1	0	0	0	0	0	0	0	0	0	0	0	0	0	0	0	0	k__Bacteria; p__Cyanobacteria; c__Chloroplast; o__Streptophyta; f__; g__; s__
616053	4	8	0	0	0	0	0	0	0	0	0	0	0	0	0	0	1	0	0	0	3	0	0	0	0	0	0	0	0	0	0	0	0	0	0	0	k__Bacteria; p__Cyanobacteria; c__Chloroplast; o__Cryptophyta; f__; g__; s__
616310	0	0	0	0	0	0	1	0	0	0	0	0	0	0	0	0	0	0	0	0	0	0	0	0	0	0	0	0	0	0	0	0	0	0	0	0	k__Bacteria; p__Cyanobacteria; c__Chloroplast; o__Streptophyta; f__; g__; s__
327536	0	0	5	0	1	0	0	0	0	0	0	0	0	0	0	1	1	0	1	1	1	0	0	0	0	0	0	0	0	0	0	0	0	0	0	0	k__Bacteria; p__Cyanobacteria; c__Chloroplast; o__Stramenopiles; f__; g__; s__
225743	0	2	0	0	0	0	0	0	0	0	0	0	0	0	0	2	2	5	1	0	0	1	0	0	0	1	0	0	0	0	0	0	0	0	0	0	k__Bacteria; p__Cyanobacteria; c__Chloroplast; o__Chlorophyta; f__; g__; s__
717487	0	0	2	6	0	2	2	1	0	0	0	5	0	5	0	0	0	0	10	1	0	0	0	0	0	0	0	0	0	0	0	0	0	0	0	0	k__Bacteria; p__Proteobacteria; c__Alphaproteobacteria; o__Rickettsiales; f__mitochondria; g__; s__
141143	100	156	0	0	0	0	0	0	0	0	0	0	0	0	0	0	0	0	0	0	0	0	0	0	0	0	0	0	0	0	0	0	0	0	0	0	k__Bacteria; p__Cyanobacteria; c__Chloroplast; o__Cryptophyta; f__; g__; s__
1843326	0	1	2	2	2	0	0	0	0	0	0	0	0	0	0	0	0	0	0	0	2	0	0	0	0	0	0	0	0	0	0	0	0	0	0	0	k__Bacteria; p__Cyanobacteria; c__Chloroplast; o__Chlorophyta; f__; g__; s__
648526	0	3	0	0	0	1	0	0	0	0	0	0	0	0	0	0	2	1	3	0	0	0	0	0	0	0	0	0	0	0	0	0	0	0	0	0	k__Bacteria; p__Cyanobacteria; c__Chloroplast; o__Stramenopiles; f__; g__; s__
3792137	0	0	0	0	0	0	0	0	0	0	0	0	0	0	1	0	41	153	0	0	0	0	0	0	0	0	0	0	0	0	0	0	0	0	0	0	k__Bacteria; p__Cyanobacteria; c__Chloroplast; o__; f__; g__; s__
1916598	24	22	23	265	1	5	0	0	6	0	0	1	0	0	0	0	655	228	70	12	0	5	0	0	0	1	0	0	0	0	0	0	0	0	0	1	k__Bacteria; p__Proteobacteria; c__Alphaproteobacteria; o__Rickettsiales; f__mitochondria; g__; s__
524541	0	0	0	0	1	0	0	0	0	0	0	0	0	0	0	0	0	0	0	0	0	0	0	0	0	0	0	0	0	0	0	0	0	0	0	0	k__Bacteria; p__Cyanobacteria; c__Chloroplast; o__Euglenozoa; f__; g__; s__
2307137	0	0	0	1	0	0	0	0	0	0	0	0	0	0	0	0	0	0	0	0	0	5	0	0	0	0	0	0	0	0	0	0	0	0	0	0	k__Bacteria; p__Cyanobacteria; c__Chloroplast; o__Streptophyta; f__; g__; s__
317660	42	43	48	21	45	47	0	3	1	0	40	5	0	2	0	7	155	80	110	66	494	291	70	10	25	14	0	8	28	3	44	118	0	0	0	0	k__Bacteria; p__Cyanobacteria; c__Chloroplast; o__Stramenopiles; f__; g__; s__
1132020	0	0	1	0	0	0	2	1	0	1	1	0	0	1	1	2	0	3	6	17	20	0	2	6	1	1	5	3	13	31	1	39	0	0	0	0	k__Bacteria; p__Cyanobacteria; c__Chloroplast; o__Streptophyta; f__; g__; s__
1918929	0	1	125	42	1	11	776	318	160	122	462	484	860	240	593	545	56	191	149	646	251	4	160	474	181	127	136	156	1052	1545	372	5595	0	1	0	1	k__Bacteria; p__Proteobacteria; c__Alphaproteobacteria; o__Rickettsiales; f__mitochondria; g__; s__
733241	0	0	1	0	0	0	0	0	0	0	0	0	0	0	0	0	0	1	0	0	0	0	0	0	0	0	0	0	0	0	0	0	0	0	0	0	k__Bacteria; p__Cyanobacteria; c__Chloroplast; o__Streptophyta; f__; g__; s__
758258	11	1	1	0	0	2	0	0	0	0	0	0	0	0	0	0	0	2	0	0	4	5	0	0	0	0	0	0	0	0	0	0	0	0	0	0	k__Bacteria; p__Cyanobacteria; c__Chloroplast; o__Stramenopiles; f__; g__; s__
699298	1	7	6	11	0	0	0	0	0	0	0	0	0	0	0	0	12	27	17	14	4	2	0	0	0	0	0	0	0	11	0	0	0	0	0	0	k__Bacteria; p__Cyanobacteria; c__Chloroplast; o__Stramenopiles; f__; g__; s__
325174	0	0	0	2	1	1	0	0	0	0	0	0	0	0	0	0	0	0	0	0	0	0	0	0	0	0	0	0	0	0	0	0	0	0	0	0	k__Bacteria; p__Cyanobacteria; c__Chloroplast; o__Stramenopiles; f__; g__; s__
587227	0	0	0	0	0	0	0	0	0	0	0	0	0	0	0	0	26	68	0	1	0	1	1	0	0	0	0	0	25	1	0	0	0	0	0	0	k__Bacteria; p__Cyanobacteria; c__Chloroplast; o__Chlorophyta; f__Trebouxiophyceae; g__; s__
4332202	0	4	0	1	0	0	5	3	1	1	2	3	8	2	3	6	2	21	19	178	199	1	46	70	7	10	40	24	146	105	41	510	1	0	0	0	k__Bacteria; p__Cyanobacteria; c__Chloroplast; o__Streptophyta; f__; g__; s__
210139	423	539	1	0	0	0	0	0	0	0	0	0	0	0	12	0	1	2	0	0	0	0	0	0	0	0	0	0	0	0	0	0	0	0	0	0	k__Bacteria; p__Cyanobacteria; c__Chloroplast; o__Stramenopiles; f__; g__; s__
579331	1153	1598	0	0	0	2	0	1	0	0	0	0	0	0	0	0	2	2	0	0	1	0	0	0	1	0	0	0	0	0	0	56	0	0	0	0	k__Bacteria; p__Cyanobacteria; c__Chloroplast; o__Cryptophyta; f__; g__; s__
4350498	11	34	112	67	56	30	14	69	509	79	22	64	49	1077	213	6	4	6	2	0	0	0	0	3	1	0	0	0	0	0	0	0	0	0	0	0	k__Bacteria; p__Cyanobacteria; c__Chloroplast; o__Stramenopiles; f__; g__; s__
721132	2	8	442	210	92	96	0	20	20	12	83	9	2	50	1	14	7	38	91	73	5	23	1	0	0	1	0	26	0	12	0	0	0	0	0	0	k__Bacteria; p__Cyanobacteria; c__Chloroplast; o__Stramenopiles; f__; g__; s__
4463769	0	0	1	7	0	0	1	0	0	0	7	0	0	0	0	4	7	6	4	6	7	7	0	0	4	0	0	5	8	0	0	0	0	0	0	0	k__Bacteria; p__Cyanobacteria; c__Chloroplast; o__Chlorophyta; f__; g__; s__
620105	0	0	0	2	0	0	0	0	0	0	0	0	0	0	0	0	0	0	0	0	0	0	0	0	0	0	0	0	0	0	0	0	0	0	0	0	k__Bacteria; p__Cyanobacteria; c__Chloroplast; o__Euglenozoa; f__; g__; s__
762645	0	0	0	0	0	0	0	0	0	0	0	0	0	0	0	0	3	0	4	2	1	0	10	0	5	0	0	0	0	0	0	0	0	0	0	0	k__Bacteria; p__Cyanobacteria; c__Chloroplast; o__Stramenopiles; f__; g__; s__
3746876	0	0	0	0	0	0	0	0	0	0	1	0	1	0	2	0	0	0	0	0	0	0	0	0	0	0	0	0	0	1	0	2	0	0	0	0	k__Bacteria; p__Proteobacteria; c__Alphaproteobacteria; o__Rickettsiales; f__mitochondria; g__; s__
587648	0	4	4	0	0	0	0	0	0	0	0	0	0	11	0	0	55	25	92	65	109	91	0	0	0	0	0	0	0	0	0	0	0	0	0	0	k__Bacteria; p__Cyanobacteria; c__Chloroplast; o__Stramenopiles; f__; g__; s__
219098	0	2	0	0	3	4	0	0	0	0	0	0	0	1	0	3	2	20	0	1	2	0	0	0	0	0	0	0	0	4	0	0	0	0	0	0	k__Bacteria; p__Cyanobacteria; c__Chloroplast; o__Chlorophyta; f__; g__; s__
4213092	1	4	0	2	0	2	0	0	0	0	0	0	4	0	0	0	0	0	0	0	0	0	0	0	0	0	0	0	0	0	0	0	0	0	0	0	k__Bacteria; p__Cyanobacteria; c__Chloroplast; o__Chlorophyta; f__Chlamydomonadaceae; g__; s__
337487	3	41	21	15	33	18	0	0	5	0	0	0	0	0	3	1	68	27	101	58	45	10	0	2	1	2	0	1	5	12	0	2	0	0	0	0	k__Bacteria; p__Cyanobacteria; c__Chloroplast; o__Stramenopiles; f__; g__; s__

## Sheet: 5. No plant_OTUs
#OTU ID	PW1	PW2	Pr1	Pr2	Pr3	Pr4	P1a	P2a	P3a	P4a	P5a	P1b	P2b	P3b	P4b	P5b	TW3	TW4	Tr1	Tr2	Tr3	Tr4	T1a	T2a	T3a	T4a	T5a	T1b	T2b	T3b	T4b	T5b	sNTC1	sNTC2	sNTC3	sNTC4	ConsensusLineage
4479946	0	0	4	0	0	0	0	0	0	0	0	0	0	0	0	0	5	0	2	5	0	0	3	7	0	1	0	7	0	0	15	0	0	0	0	0	k__Bacteria; p__Proteobacteria; c__Betaproteobacteria; o__MND1; f__; g__; s__
145205	1	0	3	5	0	0	0	0	0	0	0	0	0	0	0	0	3	2	0	0	0	0	0	0	0	0	0	0	0	0	0	0	0	0	0	0	k__Bacteria; p__Proteobacteria; c__Deltaproteobacteria; o__Syntrophobacterales; f__Syntrophaceae; g__Syntrophus; s__
4479944	4	8	64	108	77	148	774	195	132	316	743	696	347	233	424	126	51	83	125	168	245	74	431	282	39	366	292	720	213	18	365	620	0	0	0	1	k__Bacteria; p__Actinobacteria; c__MB-A2-108; o__0319-7L14; f__; g__; s__
339039	0	0	2	1	0	1	0	0	0	0	0	0	0	0	0	0	1	0	10	15	7	2	8	0	0	0	0	0	0	1	0	0	0	0	0	0	k__Bacteria; p__Proteobacteria; c__Alphaproteobacteria; o__Rhodospirillales; f__Rhodospirillaceae; g__; s__
4479940	0	0	2	0	0	0	0	0	0	0	5	2	0	3	5	0	0	0	0	0	0	0	6	0	0	0	0	0	0	0	0	0	0	0	0	0	k__Bacteria; p__Proteobacteria; c__Gammaproteobacteria; o__Legionellales; f__Coxiellaceae; g__; s__
4307314	0	0	0	0	0	0	0	0	0	0	0	0	0	0	0	0	0	1	1	0	0	0	1	0	0	0	1	0	0	0	0	0	0	0	0	0	k__Bacteria; p__Firmicutes; c__Clostridia; o__Clostridiales; f__Christensenellaceae; g__; s__
4375032	0	0	0	0	0	0	0	0	0	0	0	0	0	0	0	0	0	0	1	1	3	0	0	0	0	0	0	0	0	0	0	0	0	0	0	0	k__Bacteria; p__Gemmatimonadetes; c__Gemmatimonadetes; o__C114; f__; g__; s__
541139	0	0	0	0	0	3	0	0	0	0	0	0	0	0	0	0	40	50	0	0	0	7	0	0	0	0	0	0	0	0	0	0	0	0	0	0	k__Bacteria; p__Tenericutes; c__Mollicutes; o__; f__; g__; s__
3780777	0	0	42	33	29	31	0	2	4	0	5	14	1	16	25	1	0	1	16	15	1	1	0	3	2	7	1	5	19	2	4	2	0	0	0	0	k__Bacteria; p__Proteobacteria; c__Betaproteobacteria; o__; f__; g__; s__
185100	1	2	0	1	0	0	0	0	0	1	0	0	0	0	0	0	2	10	3	1	1	2	0	26	3	0	0	1	3	3	0	4	0	0	0	0	k__Bacteria; p__Proteobacteria; c__Deltaproteobacteria; o__Bdellovibrionales; f__Bacteriovoracaceae; g__; s__
741867	0	0	0	0	0	0	0	0	0	0	0	0	0	0	0	0	0	4	0	0	0	0	0	0	0	0	0	0	0	0	0	0	0	0	0	0	k__Bacteria; p__Actinobacteria; c__Actinobacteria; o__Actinomycetales; f__Dermabacteraceae; g__; s__
11544	0	0	10	6	1	12	8	0	0	3	24	0	3	0	4	0	9	53	0	1	10	1	13	1	2	6	0	2	5	0	19	0	0	0	0	0	k__Bacteria; p__Actinobacteria; c__Actinobacteria; o__Actinomycetales; f__Frankiaceae; g__Frankia; s__
460067	0	0	3	3	0	1	0	0	0	0	8	0	0	0	0	0	1	0	0	2	3	0	0	0	1	0	0	0	0	0	0	0	0	0	0	0	k__Bacteria; p__Proteobacteria; c__Deltaproteobacteria; o__Syntrophobacterales; f__Syntrophaceae; g__; s__
217479	0	0	0	1	0	0	0	0	0	0	0	6	0	0	0	0	0	0	0	0	0	0	0	0	0	0	0	0	0	0	0	0	0	0	0	0	k__Bacteria; p__Proteobacteria; c__Deltaproteobacteria; o__Desulfuromonadales; f__Geobacteraceae; g__Geobacter; s__
562115	2	5	0	0	0	0	0	0	1	0	0	0	4	0	0	0	20	16	0	0	0	0	0	0	4	0	0	0	0	0	0	0	0	0	0	0	k__Bacteria; p__OP3; c__BD4-9; o__; f__; g__; s__
114076	6	3	14	7	11	16	0	0	9	0	0	0	0	9	7	6	29	17	5	5	0	2	0	0	56	0	0	0	0	14	0	0	0	0	0	0	k__Bacteria; p__Bacteroidetes; c__[Saprospirae]; o__[Saprospirales]; f__Chitinophagaceae; g__; s__
511344	0	0	0	0	0	0	0	0	0	0	0	0	0	0	1	0	0	0	0	0	1	0	0	1	0	0	0	0	0	0	0	0	0	0	0	0	k__Bacteria; p__Proteobacteria; c__Alphaproteobacteria; o__Rhizobiales; f__Hyphomicrobiaceae; g__Rhodoplanes; s__
4298759	0	0	0	0	0	0	0	0	0	0	0	0	0	0	0	0	0	0	0	0	5	0	0	0	0	0	0	0	0	0	0	0	0	0	0	0	k__Bacteria; p__Bacteroidetes; c__Sphingobacteriia; o__Sphingobacteriales; f__; g__; s__
256904	0	0	0	4	2	7	6	2	1	16	3	1	1	3	9	6	1	7	3	0	0	5	11	2	0	3	0	16	0	1	1	0	0	0	0	0	k__Bacteria; p__Chloroflexi; c__Ellin6529; o__; f__; g__; s__
253429	1	2	0	0	1	1	0	0	2	0	0	0	0	0	2	1	205	507	4	0	106	25	0	0	5	0	0	0	0	4	0	0	0	0	0	0	k__Bacteria; p__Bacteroidetes; c__Flavobacteriia; o__Flavobacteriales; f__[Weeksellaceae]; g__Chryseobacterium; s__
544561	11	4	23	26	17	9	4	1	8	0	0	1	0	2	0	0	22	10	26	23	6	4	6	29	78	3	0	0	52	33	6	0	0	0	0	0	k__Bacteria; p__Proteobacteria; c__Alphaproteobacteria; o__Rhodobacterales; f__Hyphomonadaceae; g__; s__
1105507	0	0	2	0	8	4	0	0	0	0	0	0	0	0	0	0	0	0	0	4	0	0	10	0	1	0	0	0	0	2	0	0	0	0	0	0	k__Bacteria; p__Acidobacteria; c__DA052; o__Ellin6513; f__; g__; s__
710414	0	0	0	0	0	0	9	1	0	0	6	1	5	0	4	0	0	1	0	2	0	1	0	0	0	0	0	0	0	0	0	0	0	0	0	0	k__Bacteria; p__Actinobacteria; c__Thermoleophilia; o__Solirubrobacterales; f__Conexibacteraceae; g__; s__
1147547	0	0	0	0	0	0	0	0	0	0	0	0	0	0	0	0	12	6	0	0	0	0	8	0	0	0	1	0	0	4	0	122	0	0	0	0	k__Bacteria; p__Planctomycetes; c__Planctomycetia; o__Gemmatales; f__Isosphaeraceae; g__; s__
4474667	0	9	48	95	1	24	70	27	31	0	77	175	47	55	10	106	17	10	47	78	62	5	389	0	8	157	24	76	0	9	57	27	0	0	0	0	k__Bacteria; p__Proteobacteria; c__Deltaproteobacteria; o__Desulfobacterales; f__Desulfobulbaceae; g__; s__
821870	0	0	11	13	14	20	8	0	2	5	2	1	0	12	0	7	12	0	75	59	9	19	44	39	11	48	58	33	24	4	56	49	0	0	0	0	k__Bacteria; p__Proteobacteria; c__Gammaproteobacteria; o__Thiotrichales; f__Piscirickettsiaceae; g__; s__
82193	0	2	0	0	0	0	0	0	0	0	0	0	0	0	0	0	1	0	0	0	0	0	0	0	0	0	0	0	0	0	0	0	0	0	0	0	k__Bacteria; p__Proteobacteria; c__Betaproteobacteria; o__Burkholderiales; f__Comamonadaceae; g__; s__
4478898	2	0	0	0	0	0	0	0	0	0	0	0	0	0	0	0	1	0	0	0	0	0	0	0	0	0	0	0	0	0	0	0	0	0	0	0	k__Bacteria; p__Firmicutes; c__Clostridia; o__Clostridiales; f__Clostridiaceae; g__Clostridium; s__
929398	0	0	2	0	9	6	0	0	0	0	0	0	0	0	0	0	0	1	0	0	0	2	0	0	0	0	0	0	0	0	0	0	0	0	0	0	k__Bacteria; p__Bacteroidetes; c__[Saprospirae]; o__[Saprospirales]; f__Chitinophagaceae; g__; s__
606189	0	0	0	0	0	0	2	0	0	0	0	0	0	0	0	0	0	1	0	0	0	0	0	0	2	0	0	0	0	0	0	0	0	0	0	0	k__Bacteria; p__Actinobacteria; c__Actinobacteria; o__Actinomycetales; f__Nocardioidaceae; g__Nocardioides; s__
308017	0	0	0	0	0	0	0	0	0	0	0	0	0	0	0	0	18	45	0	2	1	0	0	0	5	0	0	0	0	0	0	0	0	0	0	0	k__Bacteria; p__Bacteroidetes; c__[Saprospirae]; o__[Saprospirales]; f__Chitinophagaceae; g__; s__
[truncated: 15,405 more rows]

## Sheet: 6. sNCTs_OTUs 
CONTAMINANTS OTUs from controls
[truncated: 56 more rows]

## Sheet: 7. 66K_rarefied_set1_OTUs
#OTU ID	PW1	PW2	Pr1	Pr2	Pr3	Pr4	P1a	P2a	P3a	P4a	P5a	TW3	TW4	Tr1	Tr2	Tr3	Tr4	T1a	T2a	T3a	T4a	T5a
[truncated: 1,906 more rows]

[truncated: 5 more sheets: 8. 66K_rarefied_set2_OTUs, 9. P_set1_enriched_OTUs, 10. P_set2_enriched_OTUs, 11. T_set1_enriched_OTUs, 12. T_set2_enriched_OTUs]
